# Supplementary material for: Single cell and spatial sequencing define processes by which keratinocytes and fibroblasts amplify inflammatory responses in psoriasis
Source: Nat Commun. 2023 Jun 12;14:3455. doi: 10.1038/s41467-023-39020-4 (PMC10261041; doi:10.1038/s41467-023-39020-4)
Supplement: Supplementary file 4 — Supplementary Data 1-17 [file 41467_2023_39020_MOESM4_ESM.zip]

Archive with 38 entries (37 files):
- Supplementary_Data/
- __MACOSX/._Supplementary_Data
- Supplementary_Data/Supplementary_Data_Legends.docx
- __MACOSX/Supplementary_Data/._Supplementary_Data_Legends.docx
- Supplementary_Data/Supplementary_Data15.xlsx
- __MACOSX/Supplementary_Data/._Supplementary_Data15.xlsx
- Supplementary_Data/Supplementary_Data7.xlsx
- __MACOSX/Supplementary_Data/._Supplementary_Data7.xlsx
- Supplementary_Data/Supplementary_Data6.xlsx
- __MACOSX/Supplementary_Data/._Supplementary_Data6.xlsx
- Supplementary_Data/Supplementary_Data14.xlsx
- __MACOSX/Supplementary_Data/._Supplementary_Data14.xlsx
- Supplementary_Data/Supplementary_Data13.xlsx
- __MACOSX/Supplementary_Data/._Supplementary_Data13.xlsx
- Supplementary_Data/Supplementary_Data1.xlsx
- __MACOSX/Supplementary_Data/._Supplementary_Data1.xlsx
- Supplementary_Data/Supplementary_Data12.xlsx
- __MACOSX/Supplementary_Data/._Supplementary_Data12.xlsx
- Supplementary_Data/Supplementary_Data3.xlsx
- __MACOSX/Supplementary_Data/._Supplementary_Data3.xlsx
- Supplementary_Data/Supplementary_Data11.xlsx
- __MACOSX/Supplementary_Data/._Supplementary_Data11.xlsx
- Supplementary_Data/Supplementary_Data10.xlsx
- __MACOSX/Supplementary_Data/._Supplementary_Data10.xlsx
- Supplementary_Data/Supplementary_Data2.xlsx
- __MACOSX/Supplementary_Data/._Supplementary_Data2.xlsx
- Supplementary_Data/Supplementary_Data9.xlsx
- __MACOSX/Supplementary_Data/._Supplementary_Data9.xlsx
- Supplementary_Data/Supplementary_Data5.xlsx
- __MACOSX/Supplementary_Data/._Supplementary_Data5.xlsx
- Supplementary_Data/Supplementary_Data17.xlsx
- __MACOSX/Supplementary_Data/._Supplementary_Data17.xlsx
- Supplementary_Data/Supplementary_Data16.xlsx
- __MACOSX/Supplementary_Data/._Supplementary_Data16.xlsx
- Supplementary_Data/Supplementary_Data4.xlsx
- __MACOSX/Supplementary_Data/._Supplementary_Data4.xlsx
- Supplementary_Data/Supplementary_Data8.xlsx
- __MACOSX/Supplementary_Data/._Supplementary_Data8.xlsx
