# Supplementary material for: Single cell and spatial sequencing define processes by which keratinocytes and fibroblasts amplify inflammatory responses in psoriasis
Source: Nat Commun. 2023 Jun 12;14:3455. doi: 10.1038/s41467-023-39020-4 (PMC10261041; doi:10.1038/s41467-023-39020-4)
Supplement: Supplementary file 4 — Supplementary Data 1-17 [file 41467_2023_39020_MOESM4_ESM.zip › Supplementary_Data/Supplementary_Data1.xlsx]

## Sheet: Sheet1
Sample ID	Age at biopsy	Sex	Biopsy
929	59	M	PP and PN
5851	37	F	PP and PN
8940	50	M	PP and PN
6215A	48	M	PP only
30696	66	M	PP and PN
31170	56	M	PP and PN
31277	55	M	PP and PN
31499	65	M	PP only
30696V3	66	M	PP and PN
369PC	58	F	PP and PN
6215B	48	M	PP only
7802ED	50	F	PP and PN
8659ED	66	M	PP and PN
9709PC	42	F	PP and PN
