# Supplementary material for: Single cell and spatial sequencing define processes by which keratinocytes and fibroblasts amplify inflammatory responses in psoriasis
Source: Nat Commun. 2023 Jun 12;14:3455. doi: 10.1038/s41467-023-39020-4 (PMC10261041; doi:10.1038/s41467-023-39020-4)
Supplement: Supplementary file 4 — Supplementary Data 1-17 [file 41467_2023_39020_MOESM4_ESM.zip › Supplementary_Data/Supplementary_Data3.xlsx]

## Sheet: Cell type markers
	p_val	avg_logFC	pct.1	pct.2	p_val_adj	cluster	gene
KRT14	0	3.64796	0.936	0.705	0	Keratinocyte	KRT14
KRT1	0	3.32989	0.896	0.583	0	Keratinocyte	KRT1
DMKN	0	3.2408	0.909	0.579	0	Keratinocyte	DMKN
KRT10	0	3.20515	0.983	0.785	0	Keratinocyte	KRT10
KRT5	0	3.09562	0.886	0.518	0	Keratinocyte	KRT5
KRTDAP	0	3.08632	0.872	0.528	0	Keratinocyte	KRTDAP
LY6D	0	2.87767	0.966	0.486	0	Keratinocyte	LY6D
S100A2	0	2.78503	0.857	0.466	0	Keratinocyte	S100A2
S100A9	0	2.77144	0.689	0.658	0	Keratinocyte	S100A9
KRT2	0	2.76794	0.601	0.396	0	Keratinocyte	KRT2
S100A8	0	2.74517	0.727	0.685	0	Keratinocyte	S100A8
S100A7	0	2.62261	0.745	0.623	0	Keratinocyte	S100A7
LGALS7B	0	2.54477	0.941	0.254	0	Keratinocyte	LGALS7B
LGALS7	0	2.51145	0.925	0.258	0	Keratinocyte	LGALS7
S100A14	0	2.498	0.987	0.443	0	Keratinocyte	S100A14
KRT6A	0	2.49324	0.751	0.523	0	Keratinocyte	KRT6A
KRT16	0	2.46303	0.806	0.502	0	Keratinocyte	KRT16
CALML5	0	2.36202	0.715	0.468	0	Keratinocyte	CALML5
LYPD3	0	2.35087	0.915	0.435	0	Keratinocyte	LYPD3
SBSN	0	2.31048	0.801	0.406	0	Keratinocyte	SBSN
KRT17	0	2.23801	0.844	0.486	0	Keratinocyte	KRT17
FABP5	0	2.02543	0.882	0.666	0	Keratinocyte	FABP5
CALML3	0	1.87538	0.82	0.391	0	Keratinocyte	CALML3
SPRR1B	0	1.81392	0.644	0.431	0	Keratinocyte	SPRR1B
PHLDA2	0	1.65509	0.88	0.464	0	Keratinocyte	PHLDA2
KRT6B	0	1.63484	0.582	0.405	0	Keratinocyte	KRT6B
KRT15	0	1.58839	0.517	0.321	0	Keratinocyte	KRT15
CSTA	0	1.5316	0.805	0.378	0	Keratinocyte	CSTA
OVOL1	0	1.45555	0.851	0.335	0	Keratinocyte	OVOL1
S100A16	0	1.44047	0.977	0.527	0	Keratinocyte	S100A16
HOPX	0	1.39258	0.923	0.386	0	Keratinocyte	HOPX
SPRR2D	0	1.34622	0.611	0.408	0	Keratinocyte	SPRR2D
CLDN4	0	1.26453	0.648	0.326	0	Keratinocyte	CLDN4
KRT6C	0	1.24326	0.515	0.357	0	Keratinocyte	KRT6C
GJB2	0	1.24148	0.691	0.353	0	Keratinocyte	GJB2
HES1	0	1.19481	0.896	0.557	0	Keratinocyte	HES1
CLDN1	0	1.19265	0.679	0.237	0	Keratinocyte	CLDN1
SERPINB4	0	1.18314	0.427	0.299	0	Keratinocyte	SERPINB4
RAB25	0	1.16102	0.793	0.266	0	Keratinocyte	RAB25
CTNNBIP1	0	1.15941	0.869	0.389	0	Keratinocyte	CTNNBIP1
MYC	0	1.15582	0.922	0.462	0	Keratinocyte	MYC
DSG1	0	1.13809	0.789	0.199	0	Keratinocyte	DSG1
KLK11	0	1.1085	0.751	0.224	0	Keratinocyte	KLK11
TMEM45A	0	1.1031	0.814	0.443	0	Keratinocyte	TMEM45A
FGFBP1	0	1.09869	0.73	0.257	0	Keratinocyte	FGFBP1
PDZK1IP1	0	1.05194	0.735	0.285	0	Keratinocyte	PDZK1IP1
SLPI	0	1.04194	0.683	0.345	0	Keratinocyte	SLPI
SPINK5	0	1.02748	0.602	0.206	0	Keratinocyte	SPINK5
COL17A1	0	1.02479	0.499	0.209	0	Keratinocyte	COL17A1
CCL27	0	0.999792	0.594	0.165	0	Keratinocyte	CCL27
GLTP	0	0.991982	0.799	0.328	0	Keratinocyte	GLTP
MAL2	0	0.991933	0.762	0.265	0	Keratinocyte	MAL2
LGALSL	0	0.97837	0.743	0.256	0	Keratinocyte	LGALSL
LAD1	0	0.957456	0.773	0.3	0	Keratinocyte	LAD1
DEFB1	0	0.956079	0.7	0.238	0	Keratinocyte	DEFB1
BTG2	0	0.920626	0.917	0.494	0	Keratinocyte	BTG2
CRABP2	0	0.886033	0.751	0.522	0	Keratinocyte	CRABP2
IL36G	0	0.872781	0.567	0.358	0	Keratinocyte	IL36G
AL445524.1	0	0.870151	0.75	0.285	0	Keratinocyte	AL445524.1
NCOA7	0	0.869888	0.742	0.299	0	Keratinocyte	NCOA7
CD24	0	0.86975	0.558	0.33	0	Keratinocyte	CD24
AREG	0	0.859022	0.617	0.241	0	Keratinocyte	AREG
PLAU	0	0.851156	0.631	0.325	0	Keratinocyte	PLAU
TUBA4A	0	0.811739	0.846	0.296	0	Keratinocyte	TUBA4A
DBI	0	0.805258	0.939	0.699	0	Keratinocyte	DBI
KCNK7	0	0.805059	0.627	0.17	0	Keratinocyte	KCNK7
HBEGF	0	0.79666	0.627	0.288	0	Keratinocyte	HBEGF
SERPINB2	0	0.791002	0.574	0.185	0	Keratinocyte	SERPINB2
C10orf99	0	0.762684	0.573	0.23	0	Keratinocyte	C10orf99
PRSS3	0	0.755386	0.668	0.235	0	Keratinocyte	PRSS3
DSC1	0	0.73762	0.492	0.13	0	Keratinocyte	DSC1
RND3	0	0.733896	0.873	0.401	0	Keratinocyte	RND3
DSG3	0	0.73289	0.697	0.136	0	Keratinocyte	DSG3
GJB6	0	0.72048	0.617	0.273	0	Keratinocyte	GJB6
MT1X	0	0.715029	0.889	0.598	0	Keratinocyte	MT1X
LY6G6C	0	0.697229	0.481	0.155	0	Keratinocyte	LY6G6C
IVL	0	0.686361	0.544	0.265	0	Keratinocyte	IVL
ITPKC	0	0.663964	0.687	0.227	0	Keratinocyte	ITPKC
CASP14	0	0.658125	0.542	0.181	0	Keratinocyte	CASP14
TMEM54	0	0.642289	0.632	0.175	0	Keratinocyte	TMEM54
TMEM40	0	0.639446	0.605	0.174	0	Keratinocyte	TMEM40
SULT2B1	0	0.638813	0.507	0.225	0	Keratinocyte	SULT2B1
ALDH3A1	0	0.637411	0.567	0.213	0	Keratinocyte	ALDH3A1
IFI27	0	0.632046	0.943	0.665	0	Keratinocyte	IFI27
KLK8	0	0.630806	0.631	0.2	0	Keratinocyte	KLK8
TMEM79	0	0.6248	0.642	0.201	0	Keratinocyte	TMEM79
APOBEC3A	0	0.602049	0.533	0.179	0	Keratinocyte	APOBEC3A
IER3	0	0.578419	0.893	0.501	0	Keratinocyte	IER3
ADRB2	0	0.559391	0.655	0.229	0	Keratinocyte	ADRB2
IL1RN	0	0.55314	0.652	0.312	0	Keratinocyte	IL1RN
S100A11	0	0.549544	0.988	0.853	0	Keratinocyte	S100A11
TNFRSF12A	0	0.51838	0.716	0.349	0	Keratinocyte	TNFRSF12A
ALDH3B2	0	0.514628	0.539	0.228	0	Keratinocyte	ALDH3B2
CSTB	0	0.508521	0.942	0.749	0	Keratinocyte	CSTB
DSC2	0	0.499678	0.493	0.13	0	Keratinocyte	DSC2
GRHL3	0	0.49773	0.63	0.175	0	Keratinocyte	GRHL3
AKR1B10	0	0.497094	0.547	0.15	0	Keratinocyte	AKR1B10
DHCR24	0	0.488294	0.576	0.23	0	Keratinocyte	DHCR24
CKS2	0	0.472012	0.797	0.397	0	Keratinocyte	CKS2
THBD	0	0.455995	0.722	0.345	0	Keratinocyte	THBD
IGFBP3	0	0.455049	0.5	0.269	0	Keratinocyte	IGFBP3
TPPP3	0	0.453369	0.768	0.539	0	Keratinocyte	TPPP3
CA2	0	0.443833	0.509	0.2	0	Keratinocyte	CA2
CDKN2B	0	0.435218	0.615	0.223	0	Keratinocyte	CDKN2B
RDH12	0	0.432661	0.494	0.132	0	Keratinocyte	RDH12
EPHX3	0	0.431743	0.514	0.208	0	Keratinocyte	EPHX3
HMGCS1	0	0.430776	0.617	0.28	0	Keratinocyte	HMGCS1
RHCG	0	0.424434	0.441	0.2	0	Keratinocyte	RHCG
FABP7	0	0.421518	0.413	0.125	0	Keratinocyte	FABP7
EPPK1	0	0.410849	0.43	0.124	0	Keratinocyte	EPPK1
CD55	0	0.406147	0.789	0.412	0	Keratinocyte	CD55
FERMT1	0	0.404248	0.502	0.131	0	Keratinocyte	FERMT1
ERRFI1	0	0.404195	0.615	0.305	0	Keratinocyte	ERRFI1
GRHL1	0	0.395465	0.561	0.201	0	Keratinocyte	GRHL1
SDR16C5	0	0.394204	0.485	0.175	0	Keratinocyte	SDR16C5
THEM5	0	0.388203	0.419	0.08	0	Keratinocyte	THEM5
HCAR3	0	0.384744	0.467	0.125	0	Keratinocyte	HCAR3
RNF144B	0	0.376525	0.489	0.199	0	Keratinocyte	RNF144B
WFDC5	0	0.366684	0.42	0.088	0	Keratinocyte	WFDC5
KRT80	0	0.364166	0.455	0.124	0	Keratinocyte	KRT80
LAMB3	0	0.361648	0.412	0.174	0	Keratinocyte	LAMB3
CERS3	0	0.359239	0.509	0.124	0	Keratinocyte	CERS3
EGR3	0	0.355866	0.547	0.185	0	Keratinocyte	EGR3
GGCT	0	0.345172	0.704	0.394	0	Keratinocyte	GGCT
PPIF	0	0.343244	0.645	0.306	0	Keratinocyte	PPIF
KLK10	0	0.330751	0.441	0.186	0	Keratinocyte	KLK10
A2ML1	0	0.328103	0.379	0.081	0	Keratinocyte	A2ML1
HAS3	0	0.322403	0.521	0.14	0	Keratinocyte	HAS3
CYSRT1	0	0.32151	0.373	0.167	0	Keratinocyte	CYSRT1
WNT4	0	0.321309	0.368	0.114	0	Keratinocyte	WNT4
PLA2G4E	0	0.315106	0.464	0.173	0	Keratinocyte	PLA2G4E
UBR4	0	0.313017	0.496	0.213	0	Keratinocyte	UBR4
ELOVL4	0	0.303345	0.393	0.223	0	Keratinocyte	ELOVL4
FAM25A	0	0.301731	0.425	0.163	0	Keratinocyte	FAM25A
AL121944.1	0	0.299586	0.569	0.269	0	Keratinocyte	AL121944.1
IL20	0	0.297141	0.329	0.104	0	Keratinocyte	IL20
PLAUR	0	0.289116	0.528	0.328	0	Keratinocyte	PLAUR
GAN	0	0.286857	0.468	0.23	0	Keratinocyte	GAN
AVPI1	0	0.286087	0.621	0.317	0	Keratinocyte	AVPI1
NR4A1	0	0.275778	0.799	0.465	0	Keratinocyte	NR4A1
NIPAL1	0	0.273921	0.4	0.103	0	Keratinocyte	NIPAL1
TM7SF2	0	0.270215	0.356	0.179	0	Keratinocyte	TM7SF2
GGH	0	0.269828	0.576	0.32	0	Keratinocyte	GGH
CITED4	0	0.267585	0.474	0.148	0	Keratinocyte	CITED4
RNF39	0	0.263176	0.382	0.101	0	Keratinocyte	RNF39
DEGS2	0	0.256069	0.324	0.095	0	Keratinocyte	DEGS2
GM2A	0	0.249136	0.47	0.183	0	Keratinocyte	GM2A
KLK1	0	0.243977	0.442	0.108	0	Keratinocyte	KLK1
IRX2	0	0.242454	0.446	0.139	0	Keratinocyte	IRX2
SQLE	0	0.235519	0.507	0.259	0	Keratinocyte	SQLE
BICDL2	0	0.231628	0.399	0.123	0	Keratinocyte	BICDL2
FAM84A	0	0.230951	0.485	0.209	0	Keratinocyte	FAM84A
LINC00958	0	0.229835	0.449	0.063	0	Keratinocyte	LINC00958
SERPINB13	0	0.21869	0.356	0.077	0	Keratinocyte	SERPINB13
ASCL2	0	0.218613	0.377	0.114	0	Keratinocyte	ASCL2
HSPB8	0	0.218473	0.489	0.225	0	Keratinocyte	HSPB8
BDKRB1	0	0.215551	0.387	0.143	0	Keratinocyte	BDKRB1
ZNF165	0	0.210992	0.466	0.103	0	Keratinocyte	ZNF165
DLX5	0	0.207476	0.38	0.099	0	Keratinocyte	DLX5
ABCA12	0	0.205606	0.365	0.053	0	Keratinocyte	ABCA12
TCN1	0	0.204756	0.213	0.114	0	Keratinocyte	TCN1
AL033384.1	0	0.203923	0.411	0.085	0	Keratinocyte	AL033384.1
NEDD4L	0	0.203362	0.44	0.195	0	Keratinocyte	NEDD4L
IGFL1	0	0.203361	0.32	0.04	0	Keratinocyte	IGFL1
MT1G	0	0.202389	0.449	0.273	0	Keratinocyte	MT1G
IL36RN	0	0.202204	0.27	0.12	0	Keratinocyte	IL36RN
AL161431.1	0	0.200808	0.504	0.089	0	Keratinocyte	AL161431.1
MT4	0	0.198054	0.268	0.026	0	Keratinocyte	MT4
MXD1	0	0.197524	0.542	0.204	0	Keratinocyte	MXD1
SOX9	0	0.194801	0.42	0.133	0	Keratinocyte	SOX9
ASPG	0	0.19402	0.333	0.086	0	Keratinocyte	ASPG
MSMO1	0	0.193149	0.484	0.278	0	Keratinocyte	MSMO1
GPX2	0	0.192854	0.47	0.058	0	Keratinocyte	GPX2
BMP2	0	0.192772	0.336	0.114	0	Keratinocyte	BMP2
HIGD1A	0	0.191468	0.717	0.496	0	Keratinocyte	HIGD1A
BAG3	0	0.18998	0.666	0.341	0	Keratinocyte	BAG3
C12orf75	0	0.184103	0.684	0.423	0	Keratinocyte	C12orf75
ODC1	0	0.181863	0.446	0.258	0	Keratinocyte	ODC1
ZG16B	0	0.178373	0.437	0.07	0	Keratinocyte	ZG16B
TMEM99	0	0.172451	0.44	0.283	0	Keratinocyte	TMEM99
PPL	0	0.171019	0.516	0.29	0	Keratinocyte	PPL
CYP1A1	0	0.170859	0.348	0.1	0	Keratinocyte	CYP1A1
KYNU	0	0.170001	0.504	0.166	0	Keratinocyte	KYNU
KRT23	0	0.158004	0.275	0.121	0	Keratinocyte	KRT23
TMEM45B	0	0.149978	0.332	0.103	0	Keratinocyte	TMEM45B
CARD18	0	0.149192	0.272	0.119	0	Keratinocyte	CARD18
PLBD1	0	0.148509	0.468	0.192	0	Keratinocyte	PLBD1
PITX1	0	0.146326	0.429	0.06	0	Keratinocyte	PITX1
WNT10A	0	0.145134	0.321	0.113	0	Keratinocyte	WNT10A
ACER1	0	0.142137	0.225	0.02	0	Keratinocyte	ACER1
SLC39A2	0	0.140996	0.35	0.033	0	Keratinocyte	SLC39A2
FRMD4B	0	0.126539	0.509	0.254	0	Keratinocyte	FRMD4B
CLEC3A	0	0.121784	0.175	0.054	0	Keratinocyte	CLEC3A
MIR222HG	0	0.11965	0.419	0.165	0	Keratinocyte	MIR222HG
HIST1H2AE	0	0.118939	0.479	0.204	0	Keratinocyte	HIST1H2AE
AC023157.3	0	0.118097	0.427	0.18	0	Keratinocyte	AC023157.3
UBE2S	0	0.117244	0.503	0.245	0	Keratinocyte	UBE2S
ELOVL7	0	0.116069	0.403	0.149	0	Keratinocyte	ELOVL7
ANKRD37	0	0.11463	0.428	0.236	0	Keratinocyte	ANKRD37
PLA2G3	0	0.112079	0.287	0.036	0	Keratinocyte	PLA2G3
OAS1	0	0.102056	0.449	0.285	0	Keratinocyte	OAS1
CITED2	0	0.102003	0.652	0.458	0	Keratinocyte	CITED2
DNAJA4	0	0.10096	0.461	0.259	0	Keratinocyte	DNAJA4
ALOX15B	0	0.100732	0.357	0.035	0	Keratinocyte	ALOX15B
DGAT2	7.62701e-308	0.236215	0.31	0.114	1.5254e-304	Keratinocyte	DGAT2
SERPINB3	6.44258e-303	0.806104	0.384	0.299	1.28852e-299	Keratinocyte	SERPINB3
SPTSSB	8.74128e-300	0.181729	0.361	0.169	1.74826e-296	Keratinocyte	SPTSSB
COL7A1	5.33121e-296	0.119835	0.354	0.196	1.06624e-292	Keratinocyte	COL7A1
EGLN3	3.10386e-295	0.159652	0.337	0.156	6.20773e-292	Keratinocyte	EGLN3
PRSS22	1.25666e-289	0.233345	0.366	0.135	2.51332e-286	Keratinocyte	PRSS22
TNNT1	1.67739e-288	0.239643	0.333	0.057	3.35477e-285	Keratinocyte	TNNT1
SCEL	7.94323e-284	0.454067	0.34	0.123	1.58865e-280	Keratinocyte	SCEL
BSPRY	7.83534e-262	0.133469	0.287	0.052	1.56707e-258	Keratinocyte	BSPRY
SPRR2A	2.11987e-248	1.34839	0.529	0.411	4.23975e-245	Keratinocyte	SPRR2A
CNFN	1.92749e-242	1.02915	0.479	0.366	3.85498e-239	Keratinocyte	CNFN
SPRR2E	1.37626e-240	1.71962	0.585	0.459	2.75252e-237	Keratinocyte	SPRR2E
VSIG10L2	9.14912e-232	0.112616	0.277	0.036	1.82982e-228	Keratinocyte	VSIG10L2
CCL20	1.50783e-231	0.505046	0.479	0.365	3.01567e-228	Keratinocyte	CCL20
C5orf46	1.96229e-223	0.155598	0.264	0.086	3.92459e-220	Keratinocyte	C5orf46
CHI3L1	7.44889e-215	0.124009	0.296	0.099	1.48978e-211	Keratinocyte	CHI3L1
CYP4F22	2.52811e-205	0.14308	0.257	0.086	5.05622e-202	Keratinocyte	CYP4F22
FLG	4.29542e-200	1.40759	0.333	0.241	8.59084e-197	Keratinocyte	FLG
MUC15	2.13559e-191	0.18719	0.302	0.025	4.27118e-188	Keratinocyte	MUC15
SDR9C7	2.00837e-189	0.1271	0.248	0.051	4.01675e-186	Keratinocyte	SDR9C7
ELOVL1	8.09659e-178	0.104548	0.478	0.343	1.61932e-174	Keratinocyte	ELOVL1
SMIM5	9.6765e-158	0.187183	0.294	0.112	1.9353e-154	Keratinocyte	SMIM5
NCCRP1	7.49526e-157	0.432261	0.364	0.247	1.49905e-153	Keratinocyte	NCCRP1
SLURP1	1.1739e-152	1.73531	0.42	0.338	2.34781e-149	Keratinocyte	SLURP1
KLK5	1.30355e-146	0.306464	0.309	0.105	2.6071e-143	Keratinocyte	KLK5
TYMP	3.11854e-137	0.217762	0.7	0.591	6.23708e-134	Keratinocyte	TYMP
C1orf68	8.2755e-105	0.361657	0.215	0.092	1.6551e-101	Keratinocyte	C1orf68
POF1B	2.25373e-90	0.341898	0.319	0.121	4.50746e-87	Keratinocyte	POF1B
ALOX12B	1.14311e-86	0.121759	0.164	0.065	2.28623e-83	Keratinocyte	ALOX12B
LCE3D	2.29998e-83	0.147999	0.218	0.126	4.59996e-80	Keratinocyte	LCE3D
LTF	7.12577e-83	0.360449	0.157	0.095	1.42515e-79	Keratinocyte	LTF
SYT8	9.65698e-81	0.362914	0.283	0.078	1.9314e-77	Keratinocyte	SYT8
AC092809.4	6.61705e-62	0.196336	0.286	0.084	1.32341e-58	Keratinocyte	AC092809.4
EGR4	1.6472e-60	0.104727	0.265	0.099	3.2944e-57	Keratinocyte	EGR4
SERPINA12	3.4113e-54	0.349699	0.197	0.076	6.8226e-51	Keratinocyte	SERPINA12
MYH14	1.79284e-50	0.161371	0.248	0.073	3.58567e-47	Keratinocyte	MYH14
KRT78	3.56416e-46	0.180676	0.271	0.085	7.12832e-43	Keratinocyte	KRT78
ASS1	2.70262e-41	0.249369	0.352	0.275	5.40524e-38	Keratinocyte	ASS1
LAMB4	3.6577e-32	0.104695	0.187	0.019	7.3154e-29	Keratinocyte	LAMB4
ENDOU	3.23131e-29	0.105756	0.206	0.08	6.46262e-26	Keratinocyte	ENDOU
S100A7A	1.87314e-28	0.420501	0.31	0.29	3.74629e-25	Keratinocyte	S100A7A
TGM1	2.61866e-24	0.157206	0.223	0.121	5.23733e-21	Keratinocyte	TGM1
SPRR2B	4.70509e-24	0.252733	0.216	0.256	9.41018e-21	Keratinocyte	SPRR2B
KRT77	2.12414e-20	0.108959	0.165	0.048	4.24828e-17	Keratinocyte	KRT77
PI3	1.45035e-19	1.63248	0.406	0.411	2.9007e-16	Keratinocyte	PI3
AADACL2	1.32515e-17	0.1623	0.234	0.076	2.65031e-14	Keratinocyte	AADACL2
SLC1A6	3.78205e-17	0.102952	0.237	0.033	7.5641e-14	Keratinocyte	SLC1A6
CLIC3	1.73463e-16	0.378384	0.293	0.219	3.46925e-13	Keratinocyte	CLIC3
LOR	5.77518e-16	1.09369	0.322	0.321	1.15504e-12	Keratinocyte	LOR
ASPRV1	4.97279e-13	0.148693	0.161	0.18	9.94557e-10	Keratinocyte	ASPRV1
FLG2	2.52872e-09	0.389581	0.168	0.132	5.05744e-06	Keratinocyte	FLG2
ELF3	6.23394e-06	0.233401	0.294	0.167	0.0124679	Keratinocyte	ELF3
CDSN	1.5741e-05	0.422883	0.199	0.179	0.031482	Keratinocyte	CDSN
KLK7	1.99964e-05	0.381251	0.246	0.132	0.0399928	Keratinocyte	KLK7
SERPINB7	0.00140791	0.196417	0.204	0.07	1	Keratinocyte	SERPINB7
SPRR2G	0.00145715	1.66978	0.412	0.381	1	Keratinocyte	SPRR2G
DEFB4A	0.00945249	0.626301	0.188	0.225	1	Keratinocyte	DEFB4A
DCT	0	4.5262	0.998	0.206	0	Melanocyte	DCT
TYRP1	0	4.27408	0.995	0.269	0	Melanocyte	TYRP1
PMEL	0	4.08836	0.972	0.268	0	Melanocyte	PMEL
MLANA	0	3.82198	0.995	0.245	0	Melanocyte	MLANA
QPCT	0	2.80515	0.977	0.354	0	Melanocyte	QPCT
MITF	0	2.4117	0.919	0.275	0	Melanocyte	MITF
PCSK2	0	2.18051	0.912	0.089	0	Melanocyte	PCSK2
CYB561A3	0	2.17904	0.927	0.413	0	Melanocyte	CYB561A3
PLP1	0	2.10842	0.932	0.121	0	Melanocyte	PLP1
SAT1	0	2.04124	0.994	0.773	0	Melanocyte	SAT1
MFSD12	0	2.00681	0.892	0.322	0	Melanocyte	MFSD12
SNCA	0	1.98019	0.924	0.194	0	Melanocyte	SNCA
APOE	0	1.97766	0.984	0.646	0	Melanocyte	APOE
BCAN	0	1.97747	0.855	0.062	0	Melanocyte	BCAN
CDC42EP3	0	1.9653	0.942	0.316	0	Melanocyte	CDC42EP3
GMPR	0	1.95122	0.886	0.17	0	Melanocyte	GMPR
GPM6B	0	1.88043	0.932	0.284	0	Melanocyte	GPM6B
TYR	0	1.85215	0.841	0.053	0	Melanocyte	TYR
RAB32	0	1.83027	0.884	0.252	0	Melanocyte	RAB32
C4orf48	0	1.82079	0.91	0.263	0	Melanocyte	C4orf48
TRPM1	0	1.81451	0.848	0.066	0	Melanocyte	TRPM1
EMP3	0	1.79155	0.983	0.45	0	Melanocyte	EMP3
FRZB	0	1.68641	0.835	0.154	0	Melanocyte	FRZB
BACE2	0	1.6606	0.881	0.32	0	Melanocyte	BACE2
CD63	0	1.65504	0.995	0.755	0	Melanocyte	CD63
PHLDA1	0	1.61352	0.899	0.361	0	Melanocyte	PHLDA1
VIM	0	1.60797	1	0.566	0	Melanocyte	VIM
CHCHD6	0	1.60287	0.819	0.345	0	Melanocyte	CHCHD6
SLCO4A1-AS1	0	1.58514	0.828	0.054	0	Melanocyte	SLCO4A1-AS1
TUBB2B	0	1.57566	0.782	0.114	0	Melanocyte	TUBB2B
KIT	0	1.57208	0.834	0.086	0	Melanocyte	KIT
EDNRB	0	1.55163	0.824	0.149	0	Melanocyte	EDNRB
NOV	0	1.53516	0.713	0.211	0	Melanocyte	NOV
CRYAB	0	1.51207	0.784	0.518	0	Melanocyte	CRYAB
MARCKSL1	0	1.47959	0.914	0.446	0	Melanocyte	MARCKSL1
GYPC	0	1.46419	0.909	0.268	0	Melanocyte	GYPC
CRABP1	0	1.46322	0.664	0.105	0	Melanocyte	CRABP1
TFAP2B	0	1.45572	0.733	0.137	0	Melanocyte	TFAP2B
GPR143	0	1.37695	0.772	0.117	0	Melanocyte	GPR143
GPR155	0	1.3765	0.722	0.223	0	Melanocyte	GPR155
MCOLN3	0	1.37114	0.792	0.121	0	Melanocyte	MCOLN3
OSTM1	0	1.36745	0.803	0.307	0	Melanocyte	OSTM1
PDLIM3	0	1.3595	0.718	0.141	0	Melanocyte	PDLIM3
SLC1A4	0	1.33809	0.796	0.226	0	Melanocyte	SLC1A4
SLC25A4	0	1.33019	0.801	0.291	0	Melanocyte	SLC25A4
CXCL1	0	1.31035	0.566	0.254	0	Melanocyte	CXCL1
PHACTR1	0	1.30021	0.688	0.218	0	Melanocyte	PHACTR1
MYO5A	0	1.25608	0.773	0.254	0	Melanocyte	MYO5A
PRELP	0	1.23384	0.785	0.175	0	Melanocyte	PRELP
PMP22	0	1.22645	0.924	0.427	0	Melanocyte	PMP22
ST3GAL4	0	1.22642	0.79	0.227	0	Melanocyte	ST3GAL4
CEP72	0	1.19267	0.645	0.142	0	Melanocyte	CEP72
KCNAB2	0	1.19195	0.75	0.191	0	Melanocyte	KCNAB2
VAMP5	0	1.16319	0.843	0.416	0	Melanocyte	VAMP5
FEZ1	0	1.15146	0.734	0.205	0	Melanocyte	FEZ1
PLXNC1	0	1.11911	0.671	0.067	0	Melanocyte	PLXNC1
SLC24A5	0	1.1128	0.649	0.044	0	Melanocyte	SLC24A5
TIMP2	0	1.10771	0.898	0.325	0	Melanocyte	TIMP2
STMN1	0	1.06871	0.735	0.367	0	Melanocyte	STMN1
LGALS1	0	1.06394	0.995	0.52	0	Melanocyte	LGALS1
MLPH	0	1.0569	0.704	0.091	0	Melanocyte	MLPH
TEX41	0	1.0477	0.683	0.112	0	Melanocyte	TEX41
LGI3	0	1.03412	0.601	0.053	0	Melanocyte	LGI3
MT1F	0	1.03108	0.736	0.325	0	Melanocyte	MT1F
ABL2	0	1.03065	0.71	0.296	0	Melanocyte	ABL2
INPP4B	0	1.01924	0.676	0.128	0	Melanocyte	INPP4B
ZEB2	0	1.00525	0.752	0.242	0	Melanocyte	ZEB2
FTL	0	0.99958	0.999	0.957	0	Melanocyte	FTL
CYGB	0	0.993861	0.721	0.25	0	Melanocyte	CYGB
GCNT2	0	0.987534	0.602	0.104	0	Melanocyte	GCNT2
FTH1	0	0.979868	0.999	0.9	0	Melanocyte	FTH1
SLCO4A1	0	0.934099	0.633	0.163	0	Melanocyte	SLCO4A1
SERPINE2	0	0.931233	0.668	0.201	0	Melanocyte	SERPINE2
AIF1L	0	0.916329	0.663	0.158	0	Melanocyte	AIF1L
IGFBP7	0	0.909342	0.939	0.525	0	Melanocyte	IGFBP7
SOX4	0	0.887931	0.735	0.422	0	Melanocyte	SOX4
SEMA3C	0	0.887134	0.657	0.245	0	Melanocyte	SEMA3C
CA14	0	0.87644	0.612	0.026	0	Melanocyte	CA14
SOX10	0	0.863987	0.553	0.039	0	Melanocyte	SOX10
ETS1	0	0.863733	0.628	0.225	0	Melanocyte	ETS1
MBP	0	0.856629	0.726	0.339	0	Melanocyte	MBP
LINC00462	0	0.852037	0.553	0.021	0	Melanocyte	LINC00462
ROPN1B	0	0.847505	0.522	0.03	0	Melanocyte	ROPN1B
CLEC12B	0	0.833478	0.58	0.021	0	Melanocyte	CLEC12B
ENPP2	0	0.815624	0.625	0.14	0	Melanocyte	ENPP2
AKAP12	0	0.810213	0.572	0.09	0	Melanocyte	AKAP12
HES4	0	0.807453	0.732	0.427	0	Melanocyte	HES4
CTSZ	0	0.805395	0.641	0.256	0	Melanocyte	CTSZ
SCARB1	0	0.801473	0.652	0.249	0	Melanocyte	SCARB1
VEPH1	0	0.791546	0.527	0.011	0	Melanocyte	VEPH1
GAPDHS	0	0.784619	0.567	0.019	0	Melanocyte	GAPDHS
CYBA	0	0.768274	0.835	0.496	0	Melanocyte	CYBA
SCD	0	0.765079	0.566	0.235	0	Melanocyte	SCD
SPTBN1	0	0.75378	0.74	0.395	0	Melanocyte	SPTBN1
PTPRM	0	0.729644	0.525	0.138	0	Melanocyte	PTPRM
CAV1	0	0.727628	0.919	0.612	0	Melanocyte	CAV1
CDH19	0	0.722627	0.505	0.02	0	Melanocyte	CDH19
SLC6A17	0	0.721598	0.53	0.055	0	Melanocyte	SLC6A17
CRYM	0	0.719589	0.451	0.086	0	Melanocyte	CRYM
UPP1	0	0.708531	0.618	0.272	0	Melanocyte	UPP1
TSPAN4	0	0.706529	0.699	0.358	0	Melanocyte	TSPAN4
CALD1	0	0.698781	0.918	0.566	0	Melanocyte	CALD1
MIA	0	0.687736	0.401	0.039	0	Melanocyte	MIA
LINC00518	0	0.68465	0.557	0.057	0	Melanocyte	LINC00518
IRF4	0	0.676015	0.453	0.066	0	Melanocyte	IRF4
S100B	0	0.658286	0.582	0.116	0	Melanocyte	S100B
RUNX3	0	0.638944	0.516	0.102	0	Melanocyte	RUNX3
L1CAM	0	0.638747	0.536	0.077	0	Melanocyte	L1CAM
AC046168.2	0	0.634511	0.399	0.012	0	Melanocyte	AC046168.2
TRIM63	0	0.6235	0.547	0.028	0	Melanocyte	TRIM63
C3orf79	0	0.6136	0.536	0.027	0	Melanocyte	C3orf79
MT2A	0	0.59848	0.954	0.771	0	Melanocyte	MT2A
BCL2A1	0	0.572147	0.573	0.089	0	Melanocyte	BCL2A1
TSPAN10	0	0.557334	0.501	0.191	0	Melanocyte	TSPAN10
FCRLA	0	0.54723	0.517	0.011	0	Melanocyte	FCRLA
SLC45A2	0	0.537815	0.516	0.007	0	Melanocyte	SLC45A2
DUSP4	0	0.455424	0.555	0.175	0	Melanocyte	DUSP4
KIF1A	0	0.418976	0.414	0.009	0	Melanocyte	KIF1A
CCL18	0	0.410517	0.372	0.013	0	Melanocyte	CCL18
CYSLTR2	0	0.393202	0.382	0.034	0	Melanocyte	CYSLTR2
HPGD	0	0.389397	0.606	0.269	0	Melanocyte	HPGD
MAL	0	0.387911	0.412	0.051	0	Melanocyte	MAL
GPSM3	0	0.366699	0.544	0.177	0	Melanocyte	GPSM3
AL034376.1	0	0.314146	0.453	0.029	0	Melanocyte	AL034376.1
BAALC	0	0.291979	0.424	0.068	0	Melanocyte	BAALC
APOD	0	0.248145	0.874	0.389	0	Melanocyte	APOD
AL162457.2	0	0.247177	0.404	0.058	0	Melanocyte	AL162457.2
LRRN3	0	0.148192	0.332	0.046	0	Melanocyte	LRRN3
SYT6	0	0.131556	0.121	0.003	0	Melanocyte	SYT6
ATP1B1	7.00095e-299	0.843192	0.642	0.35	1.40019e-295	Melanocyte	ATP1B1
TSC22D1	1.16889e-295	0.618019	0.844	0.636	2.33779e-292	Melanocyte	TSC22D1
S100A1	1.07586e-289	1.29999	0.475	0.122	2.15171e-286	Melanocyte	S100A1
AEBP1	1.74257e-287	0.301896	0.657	0.303	3.48514e-284	Melanocyte	AEBP1
EPS8L1	9.78022e-287	0.385881	0.494	0.22	1.95604e-283	Melanocyte	EPS8L1
GPRC5A	7.22843e-285	0.576372	0.511	0.24	1.44569e-281	Melanocyte	GPRC5A
CST3	1.24701e-283	0.226591	0.967	0.866	2.49401e-280	Melanocyte	CST3
HIST3H2A	1.81117e-283	0.662964	0.646	0.374	3.62235e-280	Melanocyte	HIST3H2A
ECM1	2.17367e-283	0.555957	0.608	0.325	4.34733e-280	Melanocyte	ECM1
NR4A3	8.70983e-278	0.678304	0.567	0.297	1.74197e-274	Melanocyte	NR4A3
CAVIN3	7.55171e-273	0.664317	0.75	0.466	1.51034e-269	Melanocyte	CAVIN3
AL139246.5	8.43537e-266	0.559798	0.498	0.206	1.68707e-262	Melanocyte	AL139246.5
ITM2C	1.65238e-260	0.56152	0.614	0.306	3.30475e-257	Melanocyte	ITM2C
BAMBI	4.61694e-251	0.585378	0.482	0.225	9.23389e-248	Melanocyte	BAMBI
2021-09-04	5.3982e-245	0.643937	0.506	0.191	1.07964e-241	Melanocyte	2021-09-04
S100A13	1.99273e-234	0.554788	0.778	0.582	3.98546e-231	Melanocyte	S100A13
TPPP31	1.10471e-229	0.624847	0.854	0.676	2.20942e-226	Melanocyte	TPPP3
DNAJA41	7.64156e-223	0.706339	0.616	0.378	1.52831e-219	Melanocyte	DNAJA4
CES1	2.36213e-221	0.255175	0.382	0.097	4.72426e-218	Melanocyte	CES1
MT1M	8.16119e-214	0.458626	0.616	0.368	1.63224e-210	Melanocyte	MT1M
DPYSL2	4.65333e-213	0.621684	0.614	0.345	9.30666e-210	Melanocyte	DPYSL2
MEF2C	1.37919e-211	0.502506	0.496	0.151	2.75838e-208	Melanocyte	MEF2C
LIMS2	1.08714e-198	0.186717	0.415	0.165	2.17428e-195	Melanocyte	LIMS2
CERCAM	3.07762e-196	0.120408	0.433	0.164	6.15524e-193	Melanocyte	CERCAM
CSTB1	1.80928e-195	0.47865	0.938	0.867	3.61856e-192	Melanocyte	CSTB
ANKRD371	7.34143e-186	0.571986	0.58	0.348	1.46829e-182	Melanocyte	ANKRD37
TRH	1.92892e-185	0.156647	0.233	0.009	3.85785e-182	Melanocyte	TRH
IFI271	3.22991e-181	1.06371	0.892	0.836	6.45983e-178	Melanocyte	IFI27
GNG11	6.09003e-181	0.19653	0.654	0.412	1.21801e-177	Melanocyte	GNG11
CTSS	9.69695e-179	0.174234	0.447	0.222	1.93939e-175	Melanocyte	CTSS
LMCD1	5.01123e-178	0.162598	0.483	0.255	1.00225e-174	Melanocyte	LMCD1
HES6	3.62491e-177	0.384208	0.442	0.232	7.24982e-174	Melanocyte	HES6
PCSK1N	2.18126e-176	0.381638	0.423	0.207	4.36252e-173	Melanocyte	PCSK1N
C11orf96	1.60411e-171	0.525763	0.551	0.314	3.20823e-168	Melanocyte	C11orf96
CDKN1C	3.80692e-160	0.51807	0.444	0.186	7.61383e-157	Melanocyte	CDKN1C
PART1	3.83688e-160	0.1474	0.403	0.195	7.67376e-157	Melanocyte	PART1
HSPG2	9.58135e-157	0.346182	0.556	0.308	1.91627e-153	Melanocyte	HSPG2
COTL1	2.42239e-152	0.108734	0.54	0.326	4.84477e-149	Melanocyte	COTL1
MT1G1	2.19313e-150	0.676221	0.563	0.377	4.38627e-147	Melanocyte	MT1G
NR4A2	2.23959e-150	0.592435	0.602	0.407	4.47919e-147	Melanocyte	NR4A2
IFI6	2.18674e-143	0.94557	0.721	0.61	4.37347e-140	Melanocyte	IFI6
SRPX	1.0032e-142	0.364256	0.486	0.215	2.0064e-139	Melanocyte	SRPX
KCNE4	3.06138e-137	0.238554	0.33	0.082	6.12276e-134	Melanocyte	KCNE4
ACOT7	4.76981e-134	0.225645	0.484	0.323	9.53961e-131	Melanocyte	ACOT7
FN1	1.19536e-133	0.237539	0.507	0.248	2.39072e-130	Melanocyte	FN1
DST	5.52628e-132	0.294919	0.696	0.452	1.10526e-128	Melanocyte	DST
IFIT2	9.57419e-132	0.131868	0.332	0.172	1.91484e-128	Melanocyte	IFIT2
PPFIBP1	1.72252e-125	0.42458	0.445	0.247	3.44504e-122	Melanocyte	PPFIBP1
EPS8	6.85839e-124	0.430089	0.478	0.265	1.37168e-120	Melanocyte	EPS8
APCDD1	2.27356e-116	0.136825	0.635	0.454	4.54713e-113	Melanocyte	APCDD1
LAMA4	3.56194e-116	0.181267	0.399	0.179	7.12389e-113	Melanocyte	LAMA4
MFGE8	4.12303e-114	0.36251	0.656	0.538	8.24606e-111	Melanocyte	MFGE8
FGFBP2	4.84616e-109	0.528445	0.346	0.073	9.69232e-106	Melanocyte	FGFBP2
WARS	3.55225e-108	0.347509	0.445	0.303	7.1045e-105	Melanocyte	WARS
HEY1	4.39541e-103	0.406095	0.362	0.158	8.79082e-100	Melanocyte	HEY1
FGFR1	1.22754e-102	0.145546	0.436	0.243	2.45507e-99	Melanocyte	FGFR1
PRSS23	1.46394e-94	0.227677	0.516	0.36	2.92789e-91	Melanocyte	PRSS23
MAP1B	7.82227e-93	0.267514	0.526	0.354	1.56445e-89	Melanocyte	MAP1B
HSPH1	9.01069e-92	0.472584	0.644	0.514	1.80214e-88	Melanocyte	HSPH1
ARL4C	4.87949e-91	0.114989	0.453	0.305	9.75898e-88	Melanocyte	ARL4C
DKK3	2.63301e-90	0.388576	0.536	0.385	5.26601e-87	Melanocyte	DKK3
NR4A11	5.90083e-90	0.451676	0.779	0.67	1.18017e-86	Melanocyte	NR4A1
DBI1	6.17108e-88	0.209671	0.943	0.845	1.23422e-84	Melanocyte	DBI
GNAI2	1.02211e-86	0.309791	0.572	0.445	2.04422e-83	Melanocyte	GNAI2
APOC1	2.13366e-81	0.142295	0.355	0.217	4.26733e-78	Melanocyte	APOC1
SLC7A5	1.13776e-78	0.391823	0.474	0.328	2.27552e-75	Melanocyte	SLC7A5
PLAT	2.64005e-78	0.340294	0.44	0.283	5.28009e-75	Melanocyte	PLAT
CD68	1.76348e-77	0.140067	0.386	0.239	3.52696e-74	Melanocyte	CD68
CXCL2	3.05468e-77	0.2829	0.534	0.438	6.10935e-74	Melanocyte	CXCL2
MT1E	5.44625e-75	0.401087	0.785	0.694	1.08925e-71	Melanocyte	MT1E
KLF2	8.61124e-72	0.345246	0.439	0.293	1.72225e-68	Melanocyte	KLF2
LPL	1.22e-65	0.252728	0.278	0.054	2.43999e-62	Melanocyte	LPL
DBN1	2.01951e-65	0.17356	0.375	0.248	4.03902e-62	Melanocyte	DBN1
SLC12A2	2.35137e-60	0.260301	0.347	0.231	4.70275e-57	Melanocyte	SLC12A2
TMEM204	3.0049e-58	0.219994	0.363	0.185	6.00981e-55	Melanocyte	TMEM204
ROPN1	8.84263e-56	0.107207	0.156	0.003	1.76853e-52	Melanocyte	ROPN1
GBP1	1.42115e-55	0.132891	0.427	0.329	2.84231e-52	Melanocyte	GBP1
SLC25A25	4.20836e-54	0.227653	0.497	0.415	8.41673e-51	Melanocyte	SLC25A25
UBE2S1	9.44052e-52	0.435201	0.492	0.403	1.8881e-48	Melanocyte	UBE2S
SORD	3.35945e-51	0.138787	0.349	0.249	6.71889e-48	Melanocyte	SORD
LINC00681	6.82454e-50	0.361746	0.275	0.062	1.36491e-46	Melanocyte	LINC00681
PTX3	7.1951e-48	0.15056	0.126	0.05	1.43902e-44	Melanocyte	PTX3
ABCC9	3.43814e-47	0.111126	0.146	0.083	6.87627e-44	Melanocyte	ABCC9
BST2	4.51439e-46	0.103848	0.501	0.377	9.02878e-43	Melanocyte	BST2
SERPINB1	7.13735e-44	0.240032	0.509	0.432	1.42747e-40	Melanocyte	SERPINB1
HSPA1A	4.4545e-43	0.493271	0.794	0.822	8.90901e-40	Melanocyte	HSPA1A
GRASP	9.08707e-43	0.245717	0.248	0.119	1.81741e-39	Melanocyte	GRASP
IFIT3	2.39692e-42	0.40873	0.386	0.276	4.79385e-39	Melanocyte	IFIT3
RAMP1	2.19946e-40	0.452481	0.357	0.194	4.39893e-37	Melanocyte	RAMP1
GADD45A	3.86735e-39	0.31821	0.588	0.534	7.7347e-36	Melanocyte	GADD45A
MIR3142HG	6.22283e-38	0.39728	0.295	0.076	1.24457e-34	Melanocyte	MIR3142HG
CAMK2N1	2.40226e-31	0.271035	0.323	0.209	4.80452e-28	Melanocyte	CAMK2N1
CADM3	8.33218e-30	0.134909	0.271	0.103	1.66644e-26	Melanocyte	CADM3
RGS3	8.38342e-30	0.410818	0.4	0.304	1.67668e-26	Melanocyte	RGS3
PEG10	1.66521e-27	0.413049	0.239	0.025	3.33042e-24	Melanocyte	PEG10
IFITM1	2.7651e-26	0.103538	0.505	0.437	5.53019e-23	Melanocyte	IFITM1
2021-03-03	8.00792e-25	0.116449	0.148	0.195	1.60158e-21	Melanocyte	2021-03-03
PDE4B	3.22226e-24	0.226712	0.376	0.312	6.44452e-21	Melanocyte	PDE4B
STAT1	3.92585e-24	0.12514	0.479	0.426	7.85171e-21	Melanocyte	STAT1
IFI44L	7.95019e-23	0.348599	0.441	0.37	1.59004e-19	Melanocyte	IFI44L
AATK	1.24376e-22	0.102018	0.236	0.097	2.48751e-19	Melanocyte	AATK
CREB5	3.43822e-21	0.208018	0.393	0.331	6.87645e-18	Melanocyte	CREB5
SCRG1	2.67715e-19	0.224727	0.13	0.051	5.35431e-16	Melanocyte	SCRG1
RFLNB	2.87418e-17	0.155242	0.261	0.153	5.74835e-14	Melanocyte	RFLNB
ID4	3.44687e-15	0.193997	0.506	0.47	6.89375e-12	Melanocyte	ID4
MX2	1.89768e-14	0.364465	0.316	0.181	3.79535e-11	Melanocyte	MX2
EGR31	3.54082e-12	0.112061	0.438	0.409	7.08163e-09	Melanocyte	EGR3
BAG31	6.13728e-11	0.288668	0.543	0.543	1.22746e-07	Melanocyte	BAG3
ZFAND2A	8.90232e-11	0.115828	0.502	0.489	1.78046e-07	Melanocyte	ZFAND2A
SORBS2	2.21689e-10	0.103895	0.206	0.136	4.43378e-07	Melanocyte	SORBS2
COX7A1	1.54268e-09	0.193248	0.389	0.277	3.08536e-06	Melanocyte	COX7A1
INSIG1	2.85745e-09	0.155836	0.46	0.455	5.7149e-06	Melanocyte	INSIG1
TSPAN15	5.4262e-09	0.145822	0.196	0.184	1.08524e-05	Melanocyte	TSPAN15
PKIB	9.35379e-09	0.31569	0.267	0.176	1.87076e-05	Melanocyte	PKIB
HSPA6	3.38986e-08	0.388995	0.392	0.383	6.77971e-05	Melanocyte	HSPA6
NRXN3	3.68668e-08	0.289143	0.214	0.027	7.37336e-05	Melanocyte	NRXN3
CSRP2	9.07235e-08	0.141714	0.373	0.363	0.000181447	Melanocyte	CSRP2
NEDD9	2.53147e-07	0.20298	0.297	0.218	0.000506294	Melanocyte	NEDD9
CTSL	1.46794e-06	0.207121	0.41	0.409	0.00293588	Melanocyte	CTSL
MSX1	6.21494e-05	0.223548	0.216	0.126	0.124299	Melanocyte	MSX1
ACP5	6.44895e-05	0.159321	0.361	0.373	0.128979	Melanocyte	ACP5
TNFSF9	0.000288083	0.113058	0.248	0.307	0.576166	Melanocyte	TNFSF9
MX1	0.000297745	0.16501	0.415	0.43	0.595489	Melanocyte	MX1
MBOAT2	0.00297822	0.161825	0.276	0.217	1	Melanocyte	MBOAT2
AGT	0.00298595	0.154765	0.19	0.058	1	Melanocyte	AGT
SCGB1D2	0	4.60547	0.884	0.137	0	Eccrine gland	SCGB1D2
PIP	0	4.36287	0.866	0.125	0	Eccrine gland	PIP
KRT19	0	3.03485	0.841	0.046	0	Eccrine gland	KRT19
AZGP1	0	2.67905	0.9	0.044	0	Eccrine gland	AZGP1
AQP5	0	2.60424	0.784	0.054	0	Eccrine gland	AQP5
CA6	0	1.70043	0.588	0.023	0	Eccrine gland	CA6
SAA2	0	1.51737	0.672	0.066	0	Eccrine gland	SAA2
SCGB2A1	0	1.15696	0.691	0.035	0	Eccrine gland	SCGB2A1
ELF5	0	0.926729	0.694	0.016	0	Eccrine gland	ELF5
GLYATL2	0	0.682481	0.741	0.061	0	Eccrine gland	GLYATL2
GJC3	0	0.643273	0.728	0.03	0	Eccrine gland	GJC3
OBP2B	0	0.583314	0.6	0	0	Eccrine gland	OBP2B
AARD	0	0.516615	0.669	0.023	0	Eccrine gland	AARD
ROCR	0	0.485424	0.591	0.001	0	Eccrine gland	ROCR
ESRRG	0	0.468867	0.644	0.014	0	Eccrine gland	ESRRG
SLC34A2	0	0.442263	0.747	0	0	Eccrine gland	SLC34A2
CRISP3	0	0.421205	0.644	0.007	0	Eccrine gland	CRISP3
TMPRSS2	0	0.302852	0.7	0.007	0	Eccrine gland	TMPRSS2
MUC7	0	0.297208	0.638	0	0	Eccrine gland	MUC7
SCGB3A1	0	0.254099	0.531	0.036	0	Eccrine gland	SCGB3A1
CEACAM5	0	0.241704	0.225	0.008	0	Eccrine gland	CEACAM5
SLC13A2	0	0.238107	0.512	0.003	0	Eccrine gland	SLC13A2
C2orf72	0	0.214136	0.159	0.005	0	Eccrine gland	C2orf72
MMP7	0	0.207917	0.412	0.012	0	Eccrine gland	MMP7
PCAT18	0	0.206002	0.572	0	0	Eccrine gland	PCAT18
MSMB	0	0.201303	0.662	0.024	0	Eccrine gland	MSMB
ATP6V0A4	0	0.200802	0.112	0.012	0	Eccrine gland	ATP6V0A4
GRIA2	0	0.19101	0.562	0.003	0	Eccrine gland	GRIA2
MYBPC1	0	0.180837	0.588	0.002	0	Eccrine gland	MYBPC1
LINC01235	0	0.143971	0.666	0.027	0	Eccrine gland	LINC01235
TTC6	0	0.140158	0.112	0	0	Eccrine gland	TTC6
VTCN1	0	0.134938	0.15	0.004	0	Eccrine gland	VTCN1
DLG3-AS1	0	0.1326	0.153	0	0	Eccrine gland	DLG3-AS1
UGT2B11	0	0.106832	0.238	0	0	Eccrine gland	UGT2B11
LACRT	0	0.106237	0.375	0	0	Eccrine gland	LACRT
PRR4	2.64279e-304	0.751191	0.159	0.017	5.28558e-301	Eccrine gland	PRR4
TOX3	9.22105e-292	0.222893	0.584	0.027	1.84421e-288	Eccrine gland	TOX3
PROM1	6.38556e-290	0.259261	0.441	0.031	1.27711e-286	Eccrine gland	PROM1
CEACAM6	5.74254e-285	0.349529	0.191	0.021	1.14851e-281	Eccrine gland	CEACAM6
TMEM213	1.05327e-281	0.468754	0.253	0.002	2.10654e-278	Eccrine gland	TMEM213
DNER	7.74546e-247	0.272827	0.656	0.074	1.54909e-243	Eccrine gland	DNER
CALB2	7.77154e-244	0.165708	0.503	0.026	1.55431e-240	Eccrine gland	CALB2
SCGB1B2P	3.2536e-235	4.84321	0.875	0.191	6.5072e-232	Eccrine gland	SCGB1B2P
PRR15L	4.44463e-232	0.373618	0.197	0.018	8.88926e-229	Eccrine gland	PRR15L
CCDC160	1.81139e-229	0.303206	0.191	0.02	3.62278e-226	Eccrine gland	CCDC160
KRT81	3.48319e-221	0.170382	0.344	0.023	6.96638e-218	Eccrine gland	KRT81
SCGB2A2	1.20206e-218	5.57914	0.884	0.204	2.40411e-215	Eccrine gland	SCGB2A2
SHROOM3	9.6929e-217	0.636696	0.684	0.067	1.93858e-213	Eccrine gland	SHROOM3
KIAA1324	4.79643e-209	0.583696	0.666	0.077	9.59286e-206	Eccrine gland	KIAA1324
KRT7	3.68391e-196	2.2813	0.784	0.113	7.36781e-193	Eccrine gland	KRT7
AGR2	5.29089e-191	0.32965	0.719	0.071	1.05818e-187	Eccrine gland	AGR2
SORBS21	2.30959e-187	0.342463	0.734	0.135	4.61917e-184	Eccrine gland	SORBS2
MLPH1	2.64662e-176	0.485123	0.694	0.106	5.29325e-173	Eccrine gland	MLPH
C5orf461	1.49797e-169	0.836632	0.784	0.194	2.99593e-166	Eccrine gland	C5orf46
SAA1	8.10535e-165	2.1288	0.697	0.189	1.62107e-161	Eccrine gland	SAA1
KRT18	1.03866e-164	2.14437	0.772	0.103	2.07733e-161	Eccrine gland	KRT18
LTF1	4.42395e-164	0.404028	0.681	0.131	8.8479e-161	Eccrine gland	LTF
PDLIM31	3.24362e-160	0.349528	0.762	0.155	6.48725e-157	Eccrine gland	PDLIM3
PPP1R1B	2.25196e-157	2.02485	0.703	0.065	4.50393e-154	Eccrine gland	PPP1R1B
TSPAN8	1.53604e-156	1.24465	0.744	0.133	3.07207e-153	Eccrine gland	TSPAN8
LCN2	1.60132e-155	0.373011	0.672	0.134	3.20264e-152	Eccrine gland	LCN2
ATP6V1B1	5.67754e-151	0.27558	0.194	0.028	1.13551e-147	Eccrine gland	ATP6V1B1
EPCAM	1.29327e-147	0.975095	0.756	0.179	2.58654e-144	Eccrine gland	EPCAM
SLC6A14	3.29648e-147	0.143695	0.5	0.026	6.59296e-144	Eccrine gland	SLC6A14
CLDN7	2.78531e-141	0.608165	0.747	0.165	5.57063e-138	Eccrine gland	CLDN7
PART11	1.71305e-132	0.878575	0.778	0.198	3.4261e-129	Eccrine gland	PART1
SLC26A2	3.63129e-125	0.572962	0.738	0.166	7.26259e-122	Eccrine gland	SLC26A2
CX3CL1	3.12706e-124	0.185652	0.647	0.139	6.25412e-121	Eccrine gland	CX3CL1
LYPD5	8.71231e-120	0.258539	0.653	0.175	1.74246e-116	Eccrine gland	LYPD5
VSIG2	1.04873e-119	0.144085	0.356	0.024	2.09745e-116	Eccrine gland	VSIG2
SOSTDC1	1.36549e-117	0.743395	0.762	0.279	2.73098e-114	Eccrine gland	SOSTDC1
FRZB1	7.61787e-117	0.588453	0.669	0.171	1.52357e-113	Eccrine gland	FRZB
WFDC2	3.06699e-114	0.361371	0.697	0.184	6.13399e-111	Eccrine gland	WFDC2
GALNT7	2.13969e-113	0.490611	0.659	0.113	4.27939e-110	Eccrine gland	GALNT7
MDK	4.21349e-113	0.552104	0.772	0.26	8.42699e-110	Eccrine gland	MDK
PLEKHB1	2.1461e-112	0.306802	0.512	0.061	4.2922e-109	Eccrine gland	PLEKHB1
COX7A11	2.64162e-108	1.59385	0.816	0.278	5.28324e-105	Eccrine gland	COX7A1
FMO2	9.17247e-105	0.149182	0.544	0.078	1.83449e-101	Eccrine gland	FMO2
GALNT12	1.60739e-98	0.135214	0.566	0.131	3.21478e-95	Eccrine gland	GALNT12
UCP2	1.19368e-97	0.512405	0.594	0.123	2.38737e-94	Eccrine gland	UCP2
MUCL1	8.61229e-94	5.521	0.806	0.312	1.72246e-90	Eccrine gland	MUCL1
SLC5A1	1.52078e-93	0.122186	0.6	0.138	3.04157e-90	Eccrine gland	SLC5A1
HOMER2	8.97088e-93	0.959196	0.747	0.285	1.79418e-89	Eccrine gland	HOMER2
PPP1R1A	1.13182e-89	0.187845	0.216	0.015	2.26363e-86	Eccrine gland	PPP1R1A
TMC5	1.32201e-86	0.120461	0.409	0.035	2.64401e-83	Eccrine gland	TMC5
ALDH1A3	2.69303e-86	0.138556	0.65	0.204	5.38606e-83	Eccrine gland	ALDH1A3
ARHGAP40	7.47302e-85	0.173123	0.394	0.063	1.4946e-81	Eccrine gland	ARHGAP40
ANXA3	1.59919e-82	0.448073	0.625	0.125	3.19839e-79	Eccrine gland	ANXA3
AIF1L1	7.7332e-81	0.17192	0.119	0.173	1.54664e-77	Eccrine gland	AIF1L
GPR160	8.36144e-78	0.174812	0.178	0.036	1.67229e-74	Eccrine gland	GPR160
ZG16B1	4.5263e-76	1.77151	0.747	0.296	9.0526e-73	Eccrine gland	ZG16B
PRKAR2B	1.57229e-75	0.148006	0.519	0.072	3.14458e-72	Eccrine gland	PRKAR2B
PDE4B1	4.82302e-74	0.339754	0.738	0.312	9.64604e-71	Eccrine gland	PDE4B
SNORC	3.14323e-73	2.28262	0.575	0.097	6.28646e-70	Eccrine gland	SNORC
PDE5A	2.86271e-70	0.177396	0.116	0.168	5.72543e-67	Eccrine gland	PDE5A
TSPAN151	5.02049e-70	0.122477	0.609	0.183	1.0041e-66	Eccrine gland	TSPAN15
INHBB	5.40311e-68	0.16026	0.422	0.093	1.08062e-64	Eccrine gland	INHBB
KRT151	1.67529e-65	1.60027	0.775	0.441	3.35059e-62	Eccrine gland	KRT15
TM4SF1	4.56359e-65	0.440757	0.822	0.491	9.12718e-62	Eccrine gland	TM4SF1
AKR1C1	1.66585e-64	1.92569	0.691	0.297	3.3317e-61	Eccrine gland	AKR1C1
GPRC5A1	6.08471e-64	0.124774	0.647	0.246	1.21694e-60	Eccrine gland	GPRC5A
KRT8	1.02465e-63	1.96423	0.638	0.132	2.0493e-60	Eccrine gland	KRT8
CD241	2.4727e-61	0.68317	0.841	0.47	4.94539e-58	Eccrine gland	CD24
CLDN10	2.65499e-61	1.5502	0.434	0.01	5.30997e-58	Eccrine gland	CLDN10
SLC12A21	3.34142e-61	2.07494	0.688	0.232	6.68285e-58	Eccrine gland	SLC12A2
PMEPA1	2.37716e-59	0.403197	0.756	0.302	4.75433e-56	Eccrine gland	PMEPA1
RERG	1.33102e-58	0.32383	0.662	0.296	2.66203e-55	Eccrine gland	RERG
AL121790.1	3.29844e-58	0.191292	0.338	0.007	6.59688e-55	Eccrine gland	AL121790.1
FOXA1	3.34998e-58	0.303179	0.216	0.075	6.69996e-55	Eccrine gland	FOXA1
SCD1	2.48781e-55	0.245407	0.669	0.243	4.97561e-52	Eccrine gland	SCD
LMCD11	2.84905e-54	0.127129	0.159	0.262	5.6981e-51	Eccrine gland	LMCD1
SCGB2B2	1.27236e-51	0.436277	0.356	0.006	2.54471e-48	Eccrine gland	SCGB2B2
HES61	3.19268e-51	0.120692	0.084	0.239	6.38536e-48	Eccrine gland	HES6
PDK4	2.08611e-49	0.250106	0.578	0.13	4.17222e-46	Eccrine gland	PDK4
DBI2	1.45343e-48	1.0548	0.888	0.848	2.90685e-45	Eccrine gland	DBI
CD14	3.27045e-48	0.17079	0.588	0.183	6.54091e-45	Eccrine gland	CD14
RAB3B	4.25977e-48	0.165087	0.322	0.03	8.51955e-45	Eccrine gland	RAB3B
MT1F1	1.81709e-46	0.111145	0.691	0.335	3.63419e-43	Eccrine gland	MT1F
S100A12	2.14505e-46	1.80126	0.556	0.13	4.29011e-43	Eccrine gland	S100A1
CES11	1.28259e-45	0.170194	0.369	0.104	2.56517e-42	Eccrine gland	CES1
PLCB4	1.33562e-44	0.215563	0.212	0.049	2.67124e-41	Eccrine gland	PLCB4
GRB14	1.4749e-43	0.402435	0.412	0.028	2.9498e-40	Eccrine gland	GRB14
HMGCS2	6.71952e-42	0.406573	0.241	0.065	1.3439e-38	Eccrine gland	HMGCS2
1941-09-01	1.48296e-40	0.128104	0.556	0.199	2.96593e-37	Eccrine gland	2021-09-04
DHCR7	2.3493e-40	0.150385	0.216	0.213	4.69861e-37	Eccrine gland	DHCR7
NPDC1	1.53791e-39	0.285536	0.731	0.352	3.07582e-36	Eccrine gland	NPDC1
KRT231	1.96282e-39	0.39751	0.222	0.217	3.92565e-36	Eccrine gland	KRT23
PIK3R3	2.26327e-39	0.121456	0.131	0.094	4.52653e-36	Eccrine gland	PIK3R3
SNCA1	5.01595e-39	0.216856	0.166	0.216	1.00319e-35	Eccrine gland	SNCA
PRSS221	2.73437e-38	0.105034	0.672	0.276	5.46874e-35	Eccrine gland	PRSS22
GMPR1	4.5193e-38	0.118493	0.194	0.191	9.0386e-35	Eccrine gland	GMPR
SOX41	4.34023e-37	0.571464	0.778	0.429	8.68047e-34	Eccrine gland	SOX4
SPTSSB1	2.866e-36	1.2933	0.584	0.287	5.732e-33	Eccrine gland	SPTSSB
SEC14L1	3.4473e-36	0.189197	0.616	0.264	6.89461e-33	Eccrine gland	SEC14L1
NEDD4L1	2.36397e-35	0.319696	0.697	0.346	4.72793e-32	Eccrine gland	NEDD4L
MT1G2	4.66439e-35	0.797875	0.725	0.381	9.32878e-32	Eccrine gland	MT1G
STMN11	2.78551e-34	0.298472	0.7	0.376	5.57102e-31	Eccrine gland	STMN1
BAMBI1	2.39274e-33	0.17759	0.181	0.233	4.78547e-30	Eccrine gland	BAMBI
ENC1	2.28628e-31	0.223037	0.203	0.18	4.57257e-28	Eccrine gland	ENC1
ALOX15B1	3.498e-30	0.267993	0.253	0.235	6.996e-27	Eccrine gland	ALOX15B
TFAP2B1	1.06018e-28	0.212576	0.209	0.155	2.12036e-25	Eccrine gland	TFAP2B
CDC42EP5	2.23563e-28	0.103972	0.228	0.348	4.47126e-25	Eccrine gland	CDC42EP5
BICDL21	4.0576e-28	0.318119	0.241	0.295	8.1152e-25	Eccrine gland	BICDL2
SPDEF	4.21486e-27	0.616704	0.325	0.02	8.42972e-24	Eccrine gland	SPDEF
RASD1	6.63159e-26	0.360985	0.669	0.298	1.32632e-22	Eccrine gland	RASD1
TESC	1.03827e-25	1.01939	0.253	0.074	2.07654e-22	Eccrine gland	TESC
SH3BGRL2	1.44081e-25	0.575834	0.241	0.118	2.88163e-22	Eccrine gland	SH3BGRL2
ATP2A3	1.73923e-25	0.339726	0.241	0.065	3.47845e-22	Eccrine gland	ATP2A3
S100P	2.00773e-25	0.149136	0.222	0.194	4.01545e-22	Eccrine gland	S100P
C1orf115	2.60416e-25	0.436365	0.266	0.068	5.20832e-22	Eccrine gland	C1orf115
F3	6.65556e-25	0.142228	0.228	0.189	1.33111e-21	Eccrine gland	F3
PADI2	3.57216e-24	0.568642	0.309	0.014	7.14432e-21	Eccrine gland	PADI2
FAM84A1	1.61572e-23	0.16663	0.684	0.379	3.23144e-20	Eccrine gland	FAM84A
TPM1	2.12376e-22	0.199589	0.741	0.447	4.24752e-19	Eccrine gland	TPM1
ADIRF	2.9412e-22	0.195416	0.884	0.63	5.8824e-19	Eccrine gland	ADIRF
NOSTRIN	1.05151e-21	0.406522	0.294	0.052	2.10303e-18	Eccrine gland	NOSTRIN
DCD	2.47864e-21	6.93349	0.597	0.272	4.95728e-18	Eccrine gland	DCD
FOXC1	3.54119e-18	0.110883	0.191	0.102	7.08238e-15	Eccrine gland	FOXC1
S100A131	2.01511e-17	0.450896	0.775	0.587	4.03022e-14	Eccrine gland	S100A13
CXCL21	2.93488e-17	0.386002	0.728	0.44	5.86977e-14	Eccrine gland	CXCL2
AKR1C3	4.8571e-17	0.175362	0.547	0.307	9.7142e-14	Eccrine gland	AKR1C3
ATP1B11	1.22405e-16	1.53368	0.575	0.358	2.44811e-13	Eccrine gland	ATP1B1
ELF31	1.99033e-16	0.857565	0.544	0.245	3.98066e-13	Eccrine gland	ELF3
ASCL21	4.34814e-16	0.173113	0.538	0.276	8.69628e-13	Eccrine gland	ASCL2
ANKRD372	6.88584e-16	0.313459	0.647	0.354	1.37717e-12	Eccrine gland	ANKRD37
SAT11	2.42721e-15	0.718116	0.888	0.779	4.85442e-12	Eccrine gland	SAT1
SFRP1	9.67162e-15	1.74365	0.5	0.233	1.93432e-11	Eccrine gland	SFRP1
FAM129A	1.71459e-14	0.341289	0.266	0.208	3.42918e-11	Eccrine gland	FAM129A
IQGAP2	4.25262e-14	0.377561	0.278	0.157	8.50524e-11	Eccrine gland	IQGAP2
PLA2R1	1.15264e-13	0.673825	0.259	0.213	2.30529e-10	Eccrine gland	PLA2R1
CXCL3	5.54039e-13	0.212737	0.466	0.275	1.10808e-09	Eccrine gland	CXCL3
NCALD	1.45106e-12	1.70835	0.456	0.148	2.90212e-09	Eccrine gland	NCALD
CITED41	7.41849e-12	1.1448	0.544	0.35	1.4837e-08	Eccrine gland	CITED4
CLDN3	2.67035e-11	0.766319	0.331	0.014	5.34071e-08	Eccrine gland	CLDN3
ST3GAL41	4.55751e-11	0.50824	0.281	0.244	9.11501e-08	Eccrine gland	ST3GAL4
KCNN4	1.72189e-10	0.529809	0.322	0.069	3.44377e-07	Eccrine gland	KCNN4
ARFGEF3	2.2617e-10	0.37669	0.294	0.052	4.5234e-07	Eccrine gland	ARFGEF3
ID41	4.16851e-10	1.10911	0.641	0.47	8.33702e-07	Eccrine gland	ID4
PHLDA11	4.96305e-10	0.239942	0.331	0.378	9.92611e-07	Eccrine gland	PHLDA1
CAMK2N11	1.67455e-09	1.03501	0.475	0.211	3.34911e-06	Eccrine gland	CAMK2N1
GADD45G	5.22626e-09	0.283186	0.269	0.264	1.04525e-05	Eccrine gland	GADD45G
MT1E1	3.86927e-07	0.962114	0.853	0.696	0.000773854	Eccrine gland	MT1E
MB	4.00427e-07	0.742566	0.356	0.023	0.000800854	Eccrine gland	MB
S100A6	1.13681e-06	0.391429	0.919	0.855	0.00227363	Eccrine gland	S100A6
SERHL2	2.43513e-06	1.05647	0.341	0.171	0.00487025	Eccrine gland	SERHL2
BSPRY1	4.81842e-06	0.160517	0.309	0.198	0.00963683	Eccrine gland	BSPRY
FRMD4B1	1.31135e-05	0.142302	0.616	0.411	0.026227	Eccrine gland	FRMD4B
ALPL	1.40995e-05	0.137937	0.303	0.059	0.0281991	Eccrine gland	ALPL
MT1A	2.33793e-05	0.157946	0.288	0.124	0.0467586	Eccrine gland	MT1A
SOX91	2.54373e-05	0.77163	0.366	0.311	0.0508746	Eccrine gland	SOX9
CLDN41	4.10941e-05	0.343227	0.469	0.526	0.0821882	Eccrine gland	CLDN4
INSR	0.000141032	0.200867	0.347	0.279	0.282063	Eccrine gland	INSR
TSC22D11	0.000318403	0.284395	0.478	0.643	0.636806	Eccrine gland	TSC22D1
LRRC26	0.00032834	0.972161	0.428	0.026	0.65668	Eccrine gland	LRRC26
MARCKSL11	0.00056272	0.296504	0.431	0.46	1	Eccrine gland	MARCKSL1
CA21	0.000867294	0.640925	0.553	0.391	1	Eccrine gland	CA2
ROPN1B1	0.00461135	1.06894	0.338	0.043	1	Eccrine gland	ROPN1B
SLC14A1	0.00615983	0.227986	0.306	0.02	1	Eccrine gland	SLC14A1
CLDN5	0	2.7763	0.855	0.199	0	Endothelial	CLDN5
FABP4	0	2.69668	0.608	0.271	0	Endothelial	FABP4
ACKR1	0	2.69132	0.628	0.23	0	Endothelial	ACKR1
GNG111	0	2.6257	0.968	0.387	0	Endothelial	GNG11
TM4SF11	0	2.54422	0.938	0.466	0	Endothelial	TM4SF1
RAMP2	0	2.47169	0.926	0.23	0	Endothelial	RAMP2
AQP1	0	2.41609	0.859	0.336	0	Endothelial	AQP1
SPARCL1	0	2.29732	0.86	0.295	0	Endothelial	SPARCL1
PLVAP	0	2.26533	0.786	0.175	0	Endothelial	PLVAP
EGFL7	0	2.24606	0.895	0.209	0	Endothelial	EGFL7
PECAM1	0	2.18759	0.883	0.132	0	Endothelial	PECAM1
VWF	0	2.02923	0.782	0.121	0	Endothelial	VWF
SELE	0	2.01702	0.428	0.084	0	Endothelial	SELE
CD74	0	1.98497	0.93	0.498	0	Endothelial	CD74
RNASE1	0	1.89566	0.821	0.156	0	Endothelial	RNASE1
RAMP3	0	1.88994	0.753	0.132	0	Endothelial	RAMP3
A2M	0	1.88159	0.816	0.193	0	Endothelial	A2M
ENG	0	1.88021	0.819	0.178	0	Endothelial	ENG
ECSCR	0	1.81848	0.841	0.099	0	Endothelial	ECSCR
RBP7	0	1.81357	0.62	0.234	0	Endothelial	RBP7
TXNIP	0	1.78852	0.917	0.558	0	Endothelial	TXNIP
SLC9A3R2	0	1.77334	0.693	0.252	0	Endothelial	SLC9A3R2
CD34	0	1.76256	0.809	0.153	0	Endothelial	CD34
NPDC11	0	1.75374	0.822	0.327	0	Endothelial	NPDC1
PCAT19	0	1.7266	0.83	0.129	0	Endothelial	PCAT19
SOCS3	0	1.72276	0.702	0.513	0	Endothelial	SOCS3
CLEC14A	0	1.6407	0.738	0.126	0	Endothelial	CLEC14A
CLU	0	1.61903	0.773	0.31	0	Endothelial	CLU
SOX18	0	1.61412	0.729	0.088	0	Endothelial	SOX18
CTGF	0	1.58892	0.738	0.329	0	Endothelial	CTGF
CRIP2	0	1.55481	0.901	0.595	0	Endothelial	CRIP2
ICAM1	0	1.52702	0.558	0.284	0	Endothelial	ICAM1
KCTD12	0	1.52277	0.743	0.234	0	Endothelial	KCTD12
ADIRF1	0	1.5119	0.945	0.613	0	Endothelial	ADIRF
SNCG	0	1.49833	0.756	0.247	0	Endothelial	SNCG
GIMAP7	0	1.49608	0.725	0.11	0	Endothelial	GIMAP7
EMCN	0	1.48697	0.759	0.099	0	Endothelial	EMCN
ADGRL4	0	1.48204	0.695	0.05	0	Endothelial	ADGRL4
HSPG21	0	1.44132	0.75	0.29	0	Endothelial	HSPG2
COL15A1	0	1.43737	0.658	0.171	0	Endothelial	COL15A1
HLA-DRB1	0	1.43565	0.828	0.364	0	Endothelial	HLA-DRB1
CD93	0	1.42119	0.683	0.09	0	Endothelial	CD93
BCAM	0	1.41922	0.8	0.325	0	Endothelial	BCAM
ESAM	0	1.4072	0.753	0.143	0	Endothelial	ESAM
TSPAN7	0	1.37724	0.73	0.145	0	Endothelial	TSPAN7
EPAS1	0	1.35589	0.76	0.347	0	Endothelial	EPAS1
LMCD12	0	1.35504	0.724	0.235	0	Endothelial	LMCD1
TGFBR2	0	1.347	0.754	0.272	0	Endothelial	TGFBR2
DEPP1	0	1.34402	0.64	0.313	0	Endothelial	DEPP1
ID1	0	1.32767	0.83	0.661	0	Endothelial	ID1
KLF21	0	1.32475	0.688	0.274	0	Endothelial	KLF2
CAV11	0	1.31957	0.912	0.604	0	Endothelial	CAV1
IFITM3	0	1.30124	0.978	0.795	0	Endothelial	IFITM3
JAM2	0	1.29836	0.69	0.159	0	Endothelial	JAM2
C2CD4B	0	1.27803	0.411	0.111	0	Endothelial	C2CD4B
GIMAP4	0	1.27747	0.702	0.135	0	Endothelial	GIMAP4
IFITM2	0	1.263	0.927	0.59	0	Endothelial	IFITM2
IGFBP71	0	1.25187	0.94	0.514	0	Endothelial	IGFBP7
NRN1	0	1.2466	0.717	0.267	0	Endothelial	NRN1
CAVIN1	0	1.23938	0.885	0.5	0	Endothelial	CAVIN1
ARHGAP29	0	1.22853	0.718	0.195	0	Endothelial	ARHGAP29
HLA-DRA	0	1.18714	0.824	0.377	0	Endothelial	HLA-DRA
HYAL2	0	1.1815	0.644	0.293	0	Endothelial	HYAL2
VIM1	0	1.18071	0.992	0.554	0	Endothelial	VIM
CCL14	0	1.16775	0.576	0.024	0	Endothelial	CCL14
HLA-DMA	0	1.13952	0.708	0.314	0	Endothelial	HLA-DMA
PODXL	0	1.13742	0.518	0.073	0	Endothelial	PODXL
LIFR	0	1.13538	0.601	0.152	0	Endothelial	LIFR
VAMP51	0	1.13488	0.807	0.406	0	Endothelial	VAMP5
TFPI	0	1.1333	0.535	0.213	0	Endothelial	TFPI
MMRN2	0	1.1281	0.61	0.145	0	Endothelial	MMRN2
TIMP3	0	1.12488	0.803	0.343	0	Endothelial	TIMP3
FXYD5	0	1.11808	0.842	0.516	0	Endothelial	FXYD5
CDH5	0	1.11458	0.609	0.074	0	Endothelial	CDH5
SPTBN11	0	1.07598	0.751	0.385	0	Endothelial	SPTBN1
CTSH	0	1.06928	0.664	0.289	0	Endothelial	CTSH
HLA-DPA1	0	1.0668	0.746	0.278	0	Endothelial	HLA-DPA1
GIMAP1	0	1.05784	0.621	0.081	0	Endothelial	GIMAP1
ID3	0	1.05764	0.8	0.66	0	Endothelial	ID3
TCF4	0	1.05508	0.797	0.434	0	Endothelial	TCF4
MMRN1	0	1.05262	0.371	0.013	0	Endothelial	MMRN1
IGFBP4	0	1.05021	0.886	0.477	0	Endothelial	IGFBP4
ITGA6	0	1.04464	0.649	0.315	0	Endothelial	ITGA6
CYYR1	0	1.03871	0.636	0.134	0	Endothelial	CYYR1
GNAI21	0	1.02683	0.722	0.432	0	Endothelial	GNAI2
TM4SF18	0	1.01516	0.567	0.054	0	Endothelial	TM4SF18
ICAM2	0	1.01419	0.617	0.116	0	Endothelial	ICAM2
PTPRB	0	1.00649	0.55	0.106	0	Endothelial	PTPRB
ELK3	0	1.0048	0.594	0.205	0	Endothelial	ELK3
CAVIN2	0	0.998271	0.488	0.106	0	Endothelial	CAVIN2
RND1	0	0.997532	0.43	0.183	0	Endothelial	RND1
SLC2A3	0	0.995969	0.619	0.217	0	Endothelial	SLC2A3
PRSS231	0	0.986742	0.659	0.347	0	Endothelial	PRSS23
EDN1	0	0.980826	0.53	0.284	0	Endothelial	EDN1
ITM2A	0	0.97963	0.646	0.305	0	Endothelial	ITM2A
HEG1	0	0.964688	0.538	0.179	0	Endothelial	HEG1
IFITM11	0	0.947121	0.632	0.428	0	Endothelial	IFITM1
GIMAP6	0	0.940184	0.604	0.077	0	Endothelial	GIMAP6
BST21	0	0.940098	0.681	0.363	0	Endothelial	BST2
CXorf36	0	0.938588	0.595	0.034	0	Endothelial	CXorf36
LMO2	0	0.936157	0.533	0.132	0	Endothelial	LMO2
LDB2	0	0.932805	0.634	0.121	0	Endothelial	LDB2
MGLL	0	0.926713	0.588	0.355	0	Endothelial	MGLL
ROBO4	0	0.917234	0.525	0.055	0	Endothelial	ROBO4
SOX17	0	0.915997	0.397	0.04	0	Endothelial	SOX17
FAM110D	0	0.908438	0.516	0.042	0	Endothelial	FAM110D
TSHZ2	0	0.901754	0.618	0.308	0	Endothelial	TSHZ2
TCIM	0	0.898536	0.53	0.187	0	Endothelial	TCIM
IL33	0	0.885338	0.573	0.293	0	Endothelial	IL33
GPR146	0	0.873877	0.559	0.189	0	Endothelial	GPR146
CD320	0	0.858824	0.595	0.294	0	Endothelial	CD320
PLXND1	0	0.846658	0.52	0.128	0	Endothelial	PLXND1
FLT1	0	0.839977	0.456	0.069	0	Endothelial	FLT1
MEF2C1	0	0.837983	0.59	0.136	0	Endothelial	MEF2C
S1PR1	0	0.837124	0.561	0.088	0	Endothelial	S1PR1
MYCT1	0	0.825169	0.565	0.029	0	Endothelial	MYCT1
TMEM255B	0	0.824831	0.577	0.158	0	Endothelial	TMEM255B
SOCS2	0	0.823973	0.552	0.162	0	Endothelial	SOCS2
SEC14L11	0	0.817113	0.552	0.249	0	Endothelial	SEC14L1
ADCY4	0	0.814861	0.515	0.133	0	Endothelial	ADCY4
FAM198B	0	0.814213	0.532	0.127	0	Endothelial	FAM198B
HHEX	0	0.814024	0.576	0.068	0	Endothelial	HHEX
ADM5	0	0.813879	0.518	0.146	0	Endothelial	ADM5
HLA-DPB1	0	0.811969	0.726	0.285	0	Endothelial	HLA-DPB1
TIE1	0	0.810234	0.537	0.035	0	Endothelial	TIE1
S100A132	0	0.80973	0.802	0.575	0	Endothelial	S100A13
PLA2G16	0	0.805904	0.586	0.156	0	Endothelial	PLA2G16
KDR	0	0.796487	0.438	0.04	0	Endothelial	KDR
COL4A1	0	0.794703	0.503	0.186	0	Endothelial	COL4A1
LIMS21	0	0.791649	0.557	0.15	0	Endothelial	LIMS2
PDE2A	0	0.787381	0.508	0.056	0	Endothelial	PDE2A
FLI1	0	0.782211	0.561	0.101	0	Endothelial	FLI1
MEOX1	0	0.775743	0.481	0.095	0	Endothelial	MEOX1
RASA4	0	0.768173	0.484	0.234	0	Endothelial	RASA4
CRIM1	0	0.766073	0.568	0.246	0	Endothelial	CRIM1
CYTL1	0	0.758793	0.51	0.035	0	Endothelial	CYTL1
ERG	0	0.758271	0.518	0.075	0	Endothelial	ERG
GMFG	0	0.756261	0.647	0.21	0	Endothelial	GMFG
KANK3	0	0.753384	0.47	0.117	0	Endothelial	KANK3
APLNR	0	0.751371	0.403	0.057	0	Endothelial	APLNR
MCTP1	0	0.745312	0.46	0.092	0	Endothelial	MCTP1
GPIHBP1	0	0.744452	0.471	0.038	0	Endothelial	GPIHBP1
ITGA5	0	0.740214	0.509	0.161	0	Endothelial	ITGA5
NOTCH4	0	0.736335	0.481	0.168	0	Endothelial	NOTCH4
NOSTRIN1	0	0.73632	0.429	0.031	0	Endothelial	NOSTRIN
COL4A2	0	0.733268	0.488	0.181	0	Endothelial	COL4A2
S100A61	0	0.726224	0.988	0.848	0	Endothelial	S100A6
UPP11	0	0.724792	0.555	0.266	0	Endothelial	UPP1
IL3RA	0	0.715256	0.441	0.059	0	Endothelial	IL3RA
TSPAN41	0	0.715141	0.697	0.349	0	Endothelial	TSPAN4
ADGRF5	0	0.710249	0.421	0.067	0	Endothelial	ADGRF5
MALL	0	0.694827	0.57	0.377	0	Endothelial	MALL
ZNF385D	0	0.689943	0.449	0.092	0	Endothelial	ZNF385D
RAPGEF3	0	0.677966	0.422	0.099	0	Endothelial	RAPGEF3
SH3BP5	0	0.664517	0.495	0.219	0	Endothelial	SH3BP5
GIMAP8	0	0.659428	0.417	0.058	0	Endothelial	GIMAP8
FAM13C	0	0.65751	0.424	0.16	0	Endothelial	FAM13C
HOXD9	0	0.657489	0.432	0.082	0	Endothelial	HOXD9
SPHK1	0	0.656068	0.518	0.251	0	Endothelial	SPHK1
ACE	0	0.651018	0.409	0.074	0	Endothelial	ACE
TMEM2041	0	0.645333	0.529	0.171	0	Endothelial	TMEM204
TMEM273	0	0.642547	0.489	0.079	0	Endothelial	TMEM273
BACE21	0	0.636145	0.592	0.322	0	Endothelial	BACE2
CAVIN31	0	0.630331	0.72	0.46	0	Endothelial	CAVIN3
IFI272	0	0.629907	0.927	0.833	0	Endothelial	IFI27
CRACR2B	0	0.629054	0.518	0.126	0	Endothelial	CRACR2B
CSF3	0	0.614853	0.305	0.025	0	Endothelial	CSF3
C1orf1151	0	0.609304	0.454	0.047	0	Endothelial	C1orf115
LRRC32	0	0.605918	0.424	0.111	0	Endothelial	LRRC32
MDK1	0	0.598201	0.559	0.245	0	Endothelial	MDK
CCDC69	0	0.595582	0.509	0.166	0	Endothelial	CCDC69
HLA-DQB1	0	0.591823	0.607	0.315	0	Endothelial	HLA-DQB1
PTPRM1	0	0.589001	0.457	0.131	0	Endothelial	PTPRM
NNMT	0	0.586306	0.632	0.372	0	Endothelial	NNMT
STMN12	0	0.585103	0.569	0.366	0	Endothelial	STMN1
FGD5	0	0.584789	0.431	0.07	0	Endothelial	FGD5
PDK41	0	0.58374	0.399	0.116	0	Endothelial	PDK4
COX7A12	0	0.581288	0.631	0.26	0	Endothelial	COX7A1
NR2F2	0	0.57826	0.505	0.209	0	Endothelial	NR2F2
TINAGL1	0	0.571886	0.562	0.18	0	Endothelial	TINAGL1
ARHGEF15	0	0.5606	0.418	0.05	0	Endothelial	ARHGEF15
FAM107A	0	0.551839	0.386	0.091	0	Endothelial	FAM107A
THSD7A	0	0.541686	0.358	0.039	0	Endothelial	THSD7A
TSPAN12	0	0.539701	0.467	0.048	0	Endothelial	TSPAN12
SPNS2	0	0.534197	0.412	0.085	0	Endothelial	SPNS2
CSF2RB	0	0.532084	0.4	0.079	0	Endothelial	CSF2RB
ENTPD1	0	0.517455	0.493	0.11	0	Endothelial	ENTPD1
CDC42EP31	0	0.515338	0.574	0.32	0	Endothelial	CDC42EP3
SPARC	0	0.50308	0.825	0.492	0	Endothelial	SPARC
SELP	0	0.502599	0.354	0.029	0	Endothelial	SELP
CD300LG	0	0.497019	0.34	0.034	0	Endothelial	CD300LG
MEOX2	0	0.494349	0.427	0.126	0	Endothelial	MEOX2
GATA2	0	0.490358	0.439	0.028	0	Endothelial	GATA2
HLA-DMB	0	0.489084	0.515	0.163	0	Endothelial	HLA-DMB
TEK	0	0.484103	0.382	0.022	0	Endothelial	TEK
CLDN11	0	0.471491	0.483	0.115	0	Endothelial	CLDN11
SLCO2A1	0	0.463132	0.375	0.063	0	Endothelial	SLCO2A1
HRCT1	0	0.462893	0.458	0.082	0	Endothelial	HRCT1
DLL4	0	0.445294	0.336	0.038	0	Endothelial	DLL4
TACR1	0	0.441821	0.306	0.013	0	Endothelial	TACR1
NEURL1B	0	0.440399	0.373	0.143	0	Endothelial	NEURL1B
MGP	0	0.439908	0.73	0.38	0	Endothelial	MGP
PDGFB	0	0.437917	0.363	0.087	0	Endothelial	PDGFB
GSN	0	0.430007	0.891	0.701	0	Endothelial	GSN
CCL23	0	0.413333	0.309	0.009	0	Endothelial	CCL23
EBF1	0	0.412001	0.457	0.137	0	Endothelial	EBF1
SH3BGRL21	0	0.409385	0.365	0.104	0	Endothelial	SH3BGRL2
AL583785.1	0	0.394482	0.424	0.036	0	Endothelial	AL583785.1
SORBS22	0	0.383228	0.424	0.121	0	Endothelial	SORBS2
HLA-DQA1	0	0.383019	0.408	0.139	0	Endothelial	HLA-DQA1
CTHRC1	0	0.378483	0.571	0.25	0	Endothelial	CTHRC1
CD79B	0	0.3755	0.379	0.092	0	Endothelial	CD79B
TESC1	0	0.349116	0.34	0.06	0	Endothelial	TESC
LGALS9	0	0.345661	0.423	0.179	0	Endothelial	LGALS9
FLT4	0	0.341338	0.303	0.013	0	Endothelial	FLT4
CD200	0	0.330814	0.371	0.087	0	Endothelial	CD200
BAALC1	0	0.308916	0.332	0.063	0	Endothelial	BAALC
PCDH17	0	0.266013	0.3	0.053	0	Endothelial	PCDH17
SRGN	0	0.258868	0.595	0.282	0	Endothelial	SRGN
CST31	0	0.252677	0.929	0.866	0	Endothelial	CST3
ALPL1	0	0.252342	0.284	0.047	0	Endothelial	ALPL
LCN6	0	0.241418	0.271	0.023	0	Endothelial	LCN6
LHX6	0	0.24127	0.265	0.024	0	Endothelial	LHX6
IGKC	0	0.231445	0.382	0.133	0	Endothelial	IGKC
TIMP1	0	0.227889	0.768	0.506	0	Endothelial	TIMP1
CD631	0	0.206312	0.883	0.755	0	Endothelial	CD63
CRHBP	0	0.19666	0.235	0.003	0	Endothelial	CRHBP
AC087392.2	0	0.189471	0.273	0.023	0	Endothelial	AC087392.2
TGM2	0	0.176395	0.26	0.014	0	Endothelial	TGM2
IL32	0	0.173497	0.618	0.311	0	Endothelial	IL32
AC004540.2	0	0.170855	0.271	0.029	0	Endothelial	AC004540.2
CDA	0	0.16794	0.329	0.104	0	Endothelial	CDA
GJA5	0	0.149297	0.146	0.012	0	Endothelial	GJA5
AC007998.3	0	0.141064	0.182	0.018	0	Endothelial	AC007998.3
CCRL2	0	0.139673	0.269	0.052	0	Endothelial	CCRL2
NRGN	0	0.116913	0.321	0.049	0	Endothelial	NRGN
DOC2B	7.5079e-307	0.430418	0.361	0.095	1.50158e-303	Endothelial	DOC2B
VWA1	5.75744e-302	0.741063	0.503	0.296	1.15149e-298	Endothelial	VWA1
HOXD8	3.22716e-295	0.518903	0.386	0.096	6.45433e-292	Endothelial	HOXD8
NEDD91	3.85187e-289	0.619959	0.451	0.207	7.70373e-286	Endothelial	NEDD9
LY6E	3.75988e-287	0.663345	0.814	0.753	7.51975e-284	Endothelial	LY6E
ANKRD29	4.21721e-286	0.700983	0.504	0.293	8.43442e-283	Endothelial	ANKRD29
DPYSL21	4.3695e-285	0.627422	0.561	0.34	8.73899e-282	Endothelial	DPYSL2
SSUH2	1.50135e-280	0.115479	0.186	0.045	3.0027e-277	Endothelial	SSUH2
LYVE1	7.40865e-279	0.540042	0.115	0.009	1.48173e-275	Endothelial	LYVE1
SELENOM	1.21653e-278	0.107599	0.674	0.393	2.43307e-275	Endothelial	SELENOM
ZBTB20	4.35264e-272	0.463405	0.598	0.357	8.70529e-269	Endothelial	ZBTB20
FN11	1.15421e-266	0.738375	0.481	0.242	2.30842e-263	Endothelial	FN1
NRP1	3.30825e-266	0.709598	0.445	0.228	6.6165e-263	Endothelial	NRP1
SYNPO	2.01869e-262	0.52245	0.412	0.192	4.03738e-259	Endothelial	SYNPO
IGFBP2	3.7152e-261	0.535435	0.535	0.322	7.4304e-258	Endothelial	IGFBP2
NES	8.55818e-257	0.391565	0.341	0.103	1.71164e-253	Endothelial	NES
ETS11	1.1732e-255	0.560292	0.455	0.224	2.34641e-252	Endothelial	ETS1
IL6	1.1988e-253	1.14915	0.389	0.163	2.3976e-250	Endothelial	IL6
COTL11	3.32543e-252	0.135045	0.513	0.322	6.65085e-249	Endothelial	COTL1
CALCRL	5.59488e-248	0.662647	0.4	0.149	1.11898e-244	Endothelial	CALCRL
BTNL9	3.69261e-246	0.601741	0.332	0.148	7.38523e-243	Endothelial	BTNL9
DACH1	7.77272e-239	0.240044	0.234	0.015	1.55454e-235	Endothelial	DACH1
TSC22D12	2.29018e-226	0.757921	0.734	0.637	4.58035e-223	Endothelial	TSC22D1
ANGPT2	4.69053e-222	0.615258	0.37	0.135	9.38107e-219	Endothelial	ANGPT2
SLCO2B1	4.79009e-219	0.217062	0.268	0.038	9.58017e-216	Endothelial	SLCO2B1
RHOJ	2.15311e-216	0.406338	0.343	0.086	4.30623e-213	Endothelial	RHOJ
DAB2	1.57437e-214	0.435516	0.44	0.173	3.14873e-211	Endothelial	DAB2
CHN1	5.23961e-214	0.144348	0.371	0.152	1.04792e-210	Endothelial	CHN1
AOC3	8.05496e-211	0.329741	0.323	0.115	1.61099e-207	Endothelial	AOC3
CPXM2	4.80607e-210	0.359114	0.347	0.11	9.61214e-207	Endothelial	CPXM2
TSPAN152	7.29989e-209	0.423354	0.382	0.173	1.45998e-205	Endothelial	TSPAN15
GRASP1	1.08244e-208	0.393776	0.328	0.11	2.16488e-205	Endothelial	GRASP
TNFRSF1B	7.8268e-207	0.394869	0.36	0.095	1.56536e-203	Endothelial	TNFRSF1B
MARCKSL12	5.3845e-206	0.515839	0.592	0.452	1.0769e-202	Endothelial	MARCKSL1
AIF1L2	2.89455e-200	0.35033	0.343	0.162	5.7891e-197	Endothelial	AIF1L
GBP4	1.09177e-199	0.564562	0.386	0.177	2.18353e-196	Endothelial	GBP4
APLN	4.97963e-198	0.100238	0.204	0.035	9.95927e-195	Endothelial	APLN
ELN	4.18041e-196	0.162086	0.387	0.162	8.36082e-193	Endothelial	ELN
OLFML2A	2.05756e-190	0.460326	0.412	0.228	4.11511e-187	Endothelial	OLFML2A
KRT181	1.95282e-189	0.334311	0.321	0.094	3.90564e-186	Endothelial	KRT18
CYTOR	2.17842e-189	0.198072	0.457	0.249	4.35684e-186	Endothelial	CYTOR
KRT82	1.16259e-188	0.259735	0.334	0.122	2.32517e-185	Endothelial	KRT8
AKR1C31	1.24476e-187	0.605478	0.478	0.298	2.48952e-184	Endothelial	AKR1C3
PLCB41	1.51846e-187	0.313147	0.281	0.036	3.03693e-184	Endothelial	PLCB4
RHOU	4.08909e-186	0.283912	0.338	0.169	8.17819e-183	Endothelial	RHOU
SPRY1	4.3355e-183	0.648954	0.479	0.309	8.671e-180	Endothelial	SPRY1
ADAMTS1	4.91884e-183	0.687297	0.408	0.22	9.83769e-180	Endothelial	ADAMTS1
SNAI1	6.63095e-183	0.215843	0.292	0.128	1.32619e-179	Endothelial	SNAI1
HLA-DRB5	7.19389e-181	0.633614	0.342	0.115	1.43878e-177	Endothelial	HLA-DRB5
WARS1	5.55315e-180	0.417114	0.434	0.299	1.11063e-176	Endothelial	WARS
AC007952.4	8.91967e-180	0.408352	0.42	0.248	1.78393e-176	Endothelial	AC007952.4
SLC6A6	1.13895e-179	0.535561	0.418	0.274	2.2779e-176	Endothelial	SLC6A6
PCDH19	2.15286e-177	0.2896	0.239	0.033	4.30573e-174	Endothelial	PCDH19
CCL21	1.67845e-175	3.33772	0.359	0.192	3.3569e-172	Endothelial	CCL21
RGS16	3.64556e-175	0.387473	0.407	0.248	7.29112e-172	Endothelial	RGS16
JCAD	7.24152e-175	0.513671	0.327	0.054	1.4483e-171	Endothelial	JCAD
LEPR	2.83476e-173	0.227192	0.345	0.151	5.66952e-170	Endothelial	LEPR
ITGB4	4.86208e-171	0.604245	0.488	0.308	9.72415e-168	Endothelial	ITGB4
DUSP6	7.10878e-171	0.457342	0.427	0.286	1.42176e-167	Endothelial	DUSP6
CD40	1.08479e-168	0.432929	0.462	0.306	2.16958e-165	Endothelial	CD40
SAT12	1.80547e-168	0.72335	0.811	0.778	3.61093e-165	Endothelial	SAT1
TFF3	1.02059e-165	2.15853	0.287	0.09	2.04118e-162	Endothelial	TFF3
PPFIBP11	9.6915e-163	0.622049	0.404	0.244	1.9383e-159	Endothelial	PPFIBP1
ISG15	1.98042e-159	0.579052	0.582	0.461	3.96084e-156	Endothelial	ISG15
APOLD1	2.0817e-159	0.703308	0.357	0.161	4.1634e-156	Endothelial	APOLD1
ENPP21	1.71977e-158	0.638863	0.383	0.141	3.43955e-155	Endothelial	ENPP2
RCAN1	9.18066e-158	1.13834	0.506	0.392	1.83613e-154	Endothelial	RCAN1
SERPINH1	1.57931e-155	0.376847	0.571	0.432	3.15861e-152	Endothelial	SERPINH1
LHFPL6	4.08796e-150	0.249296	0.506	0.318	8.17592e-147	Endothelial	LHFPL6
SHANK3	3.72971e-149	0.533759	0.326	0.094	7.45943e-146	Endothelial	SHANK3
CYP1A11	3.79812e-148	0.397512	0.382	0.247	7.59623e-145	Endothelial	CYP1A1
CCL2	4.93327e-147	1.19046	0.512	0.397	9.86654e-144	Endothelial	CCL2
C1orf54	2.37682e-145	0.425858	0.4	0.256	4.75364e-142	Endothelial	C1orf54
SCN3B	1.13096e-138	0.206776	0.291	0.121	2.26192e-135	Endothelial	SCN3B
ADAMTS6	1.72013e-135	0.241827	0.259	0.044	3.44026e-132	Endothelial	ADAMTS6
BMX	4.00208e-135	0.261057	0.265	0.043	8.00416e-132	Endothelial	BMX
EPS81	6.69095e-135	0.373005	0.419	0.263	1.33819e-131	Endothelial	EPS8
ARHGDIB	2.57284e-133	0.124985	0.638	0.546	5.14567e-130	Endothelial	ARHGDIB
MCAM	1.55124e-131	0.426392	0.35	0.163	3.10248e-128	Endothelial	MCAM
MECOM	2.1564e-129	0.491926	0.268	0.04	4.31281e-126	Endothelial	MECOM
TFPI2	2.73075e-129	0.154636	0.217	0.023	5.4615e-126	Endothelial	TFPI2
FAM43A	2.65081e-126	0.52618	0.466	0.361	5.30161e-123	Endothelial	FAM43A
JAG2	3.70846e-126	0.591483	0.392	0.223	7.41693e-123	Endothelial	JAG2
GPX3	8.6255e-126	0.165187	0.499	0.384	1.7251e-122	Endothelial	GPX3
SLC14A11	1.20914e-122	0.138948	0.171	0.013	2.41828e-119	Endothelial	SLC14A1
LAPTM5	2.05796e-121	0.101371	0.355	0.179	4.11591e-118	Endothelial	LAPTM5
ADAMTS9	3.2445e-119	0.669743	0.326	0.117	6.489e-116	Endothelial	ADAMTS9
SLCO4A11	3.06537e-116	0.243346	0.319	0.169	6.13074e-113	Endothelial	SLCO4A1
SULF1	1.28538e-113	0.256203	0.243	0.082	2.57076e-110	Endothelial	SULF1
PLPP1	8.20422e-109	0.475122	0.464	0.36	1.64084e-105	Endothelial	PLPP1
ARID5A	2.40224e-108	0.316598	0.434	0.291	4.80447e-105	Endothelial	ARID5A
FOXC11	1.80142e-105	0.423386	0.287	0.091	3.60284e-102	Endothelial	FOXC1
Z93241.1	1.53801e-103	0.326647	0.329	0.21	3.07603e-100	Endothelial	Z93241.1
TMEM178A	2.95315e-103	0.130923	0.187	0.021	5.9063e-100	Endothelial	TMEM178A
LAMA41	5.00666e-99	0.35719	0.337	0.177	1.00133e-95	Endothelial	LAMA4
DNASE1L3	4.13194e-93	0.272757	0.322	0.228	8.26387e-90	Endothelial	DNASE1L3
LTC4S	8.10978e-93	0.351393	0.345	0.237	1.62196e-89	Endothelial	LTC4S
PIK3R31	9.09398e-92	0.411446	0.27	0.084	1.8188e-88	Endothelial	PIK3R3
GLRX	2.49111e-91	0.126672	0.446	0.352	4.98221e-88	Endothelial	GLRX
CNKSR3	5.9857e-90	0.369377	0.357	0.255	1.19714e-86	Endothelial	CNKSR3
MYLK	6.53991e-86	0.286719	0.382	0.231	1.30798e-82	Endothelial	MYLK
MIR4435-2HG	7.3201e-86	0.128825	0.377	0.243	1.46402e-82	Endothelial	MIR4435-2HG
ASS11	1.35715e-84	0.159659	0.431	0.316	2.7143e-81	Endothelial	ASS1
MSX11	4.97528e-82	0.327786	0.257	0.121	9.95055e-79	Endothelial	MSX1
SCARB11	9.49656e-82	0.571123	0.379	0.254	1.89931e-78	Endothelial	SCARB1
IFI44L1	2.50454e-81	0.616412	0.46	0.367	5.00908e-78	Endothelial	IFI44L
CARHSP1	1.23206e-80	0.373157	0.571	0.512	2.46412e-77	Endothelial	CARHSP1
NR2F1	9.14243e-80	0.126627	0.122	0.039	1.82849e-76	Endothelial	NR2F1
SAMD9	2.76453e-77	0.109305	0.286	0.21	5.52906e-74	Endothelial	SAMD9
RUNDC3B	4.42517e-77	0.343884	0.319	0.216	8.85033e-74	Endothelial	RUNDC3B
HOXB2	9.13161e-77	0.137611	0.356	0.275	1.82632e-73	Endothelial	HOXB2
CPVL	1.27213e-75	0.104727	0.284	0.156	2.54427e-72	Endothelial	CPVL
COL18A1	2.40872e-75	0.228552	0.554	0.456	4.81743e-72	Endothelial	COL18A1
CSRP21	4.97061e-75	0.333703	0.439	0.359	9.94122e-72	Endothelial	CSRP2
RGCC	2.23592e-74	0.460465	0.474	0.381	4.47183e-71	Endothelial	RGCC
ABL21	1.30783e-73	0.303054	0.379	0.305	2.61567e-70	Endothelial	ABL2
IGF1	9.02608e-73	0.125145	0.217	0.113	1.80522e-69	Endothelial	IGF1
ABCB1	3.52086e-72	0.316044	0.226	0.022	7.04172e-69	Endothelial	ABCB1
STC1	5.63802e-71	0.133331	0.119	0.053	1.1276e-67	Endothelial	STC1
DDIT4	1.20664e-70	0.217423	0.576	0.489	2.41328e-67	Endothelial	DDIT4
PGM5	8.99068e-70	0.267186	0.251	0.056	1.79814e-66	Endothelial	PGM5
GADD45B	5.54838e-69	0.694953	0.712	0.722	1.10968e-65	Endothelial	GADD45B
IFIT31	1.70369e-64	0.373262	0.37	0.273	3.40737e-61	Endothelial	IFIT3
NRP2	1.84141e-64	0.484192	0.353	0.261	3.68281e-61	Endothelial	NRP2
CD141	6.18028e-63	0.212156	0.279	0.179	1.23606e-59	Endothelial	CD14
CTSZ1	1.53848e-62	0.27407	0.379	0.261	3.07697e-59	Endothelial	CTSZ
GYPC1	1.68607e-61	0.290481	0.416	0.279	3.37213e-58	Endothelial	GYPC
G0S2	6.2189e-61	1.35438	0.324	0.223	1.24378e-57	Endothelial	G0S2
CDC42EP51	1.29826e-60	0.291956	0.411	0.344	2.59652e-57	Endothelial	CDC42EP5
TNS1	3.31602e-59	0.249665	0.355	0.228	6.63204e-56	Endothelial	TNS1
SERPINB11	6.40461e-57	0.293423	0.481	0.432	1.28092e-53	Endothelial	SERPINB1
CDKN1C1	1.10263e-53	0.242038	0.289	0.188	2.20526e-50	Endothelial	CDKN1C
PLAT1	1.278e-49	0.142599	0.224	0.291	2.55601e-46	Endothelial	PLAT
AC067735.1	5.75389e-48	0.131066	0.202	0.052	1.15078e-44	Endothelial	AC067735.1
TBX1	3.03043e-44	0.312391	0.233	0.144	6.06086e-41	Endothelial	TBX1
SLC26A21	3.45691e-44	0.145963	0.228	0.165	6.91383e-41	Endothelial	SLC26A2
XAF1	2.52462e-43	0.360196	0.348	0.292	5.04925e-40	Endothelial	XAF1
MLPH2	2.84621e-43	0.209796	0.227	0.102	5.69243e-40	Endothelial	MLPH
MAP1LC3A	4.92855e-43	0.212886	0.508	0.475	9.8571e-40	Endothelial	MAP1LC3A
CTSC	2.87047e-41	0.367233	0.525	0.524	5.74094e-38	Endothelial	CTSC
PDPN	6.65134e-41	0.186321	0.098	0.186	1.33027e-37	Endothelial	PDPN
ATP2A31	1.43186e-40	0.166734	0.175	0.06	2.86372e-37	Endothelial	ATP2A3
HEY11	3.78467e-37	0.46134	0.24	0.16	7.56933e-34	Endothelial	HEY1
ALDH1A31	4.69106e-37	0.11836	0.188	0.208	9.38211e-34	Endothelial	ALDH1A3
CTSS1	6.70257e-37	0.128698	0.309	0.224	1.34051e-33	Endothelial	CTSS
C11orf961	9.34694e-36	0.170984	0.235	0.326	1.86939e-32	Endothelial	C11orf96
IFI61	1.58577e-33	0.265529	0.631	0.612	3.17154e-30	Endothelial	IFI6
EDNRB1	3.58042e-33	0.306451	0.311	0.161	7.16085e-30	Endothelial	EDNRB
THBD1	6.10242e-33	0.459388	0.572	0.58	1.22048e-29	Endothelial	THBD
GADD45A1	1.22765e-32	0.360464	0.523	0.537	2.45529e-29	Endothelial	GADD45A
GJA4	3.62876e-32	0.378633	0.238	0.094	7.25752e-29	Endothelial	GJA4
XIST	4.91924e-32	0.145917	0.158	0.268	9.83848e-29	Endothelial	XIST
AC103591.3	1.63225e-31	0.247509	0.276	0.235	3.26449e-28	Endothelial	AC103591.3
C7	1.64547e-30	0.121519	0.204	0.037	3.29094e-27	Endothelial	C7
RFLNB1	9.43674e-30	0.215581	0.246	0.151	1.88735e-26	Endothelial	RFLNB
RGS31	1.16685e-28	0.247069	0.352	0.304	2.3337e-25	Endothelial	RGS3
TNFRSF10D	1.97943e-28	0.201056	0.22	0.136	3.95887e-25	Endothelial	TNFRSF10D
ELOVL11	4.85627e-28	0.112176	0.461	0.425	9.71255e-25	Endothelial	ELOVL1
IFIT1	7.72613e-28	0.301529	0.324	0.269	1.54523e-24	Endothelial	IFIT1
CX3CL11	1.20889e-25	0.421571	0.244	0.135	2.41778e-22	Endothelial	CX3CL1
PROX1	1.97015e-24	0.402865	0.224	0.081	3.9403e-21	Endothelial	PROX1
ICAM4	3.12428e-24	0.139218	0.18	0.085	6.24857e-21	Endothelial	ICAM4
CYP1B1	1.82374e-23	0.430456	0.449	0.41	3.64748e-20	Endothelial	CYP1B1
INSR1	4.04968e-23	0.40046	0.315	0.277	8.09937e-20	Endothelial	INSR
HBA2	4.95895e-23	0.165991	0.35	0.333	9.9179e-20	Endothelial	HBA2
SEMA3G	1.33654e-21	0.485586	0.157	0.09	2.67308e-18	Endothelial	SEMA3G
GBP11	4.37199e-20	0.174352	0.348	0.331	8.74398e-17	Endothelial	GBP1
ADAMTS4	7.32527e-20	0.570895	0.217	0.136	1.46505e-16	Endothelial	ADAMTS4
PDLIM32	2.185e-19	0.143021	0.207	0.155	4.37e-16	Endothelial	PDLIM3
SOX42	4.3094e-19	0.235656	0.441	0.43	8.6188e-16	Endothelial	SOX4
L1CAM1	4.38975e-19	0.136811	0.151	0.087	8.7795e-16	Endothelial	L1CAM
FILIP1	6.22694e-19	0.265738	0.236	0.076	1.24539e-15	Endothelial	FILIP1
MT2A1	4.72459e-17	0.728752	0.754	0.778	9.44918e-14	Endothelial	MT2A
GALNT15	7.95954e-17	0.203588	0.206	0.036	1.59191e-13	Endothelial	GALNT15
ELOVL71	1.47344e-16	0.254682	0.345	0.304	2.94689e-13	Endothelial	ELOVL7
CHRDL1	6.90132e-14	0.12716	0.104	0.047	1.38026e-10	Endothelial	CHRDL1
CD36	9.23854e-14	0.681409	0.325	0.291	1.84771e-10	Endothelial	CD36
PLCG2	2.99025e-13	0.199283	0.228	0.181	5.98051e-10	Endothelial	PLCG2
CTSL1	7.54955e-13	0.192869	0.415	0.408	1.50991e-09	Endothelial	CTSL
TSPAN2	2.6197e-12	0.342393	0.246	0.095	5.23941e-09	Endothelial	TSPAN2
PHLDA12	7.25259e-12	0.146912	0.397	0.376	1.45052e-08	Endothelial	PHLDA1
TNXB	1.13514e-11	0.106683	0.294	0.176	2.27028e-08	Endothelial	TNXB
CLEC3B	1.68633e-11	0.179586	0.219	0.075	3.37265e-08	Endothelial	CLEC3B
CH25H	3.49377e-11	0.199465	0.282	0.256	6.98755e-08	Endothelial	CH25H
FRMD4B2	3.49401e-11	0.212339	0.402	0.413	6.98802e-08	Endothelial	FRMD4B
HBB	6.44244e-11	0.600579	0.396	0.412	1.28849e-07	Endothelial	HBB
ALDH1A1	1.15082e-10	0.109808	0.199	0.201	2.30164e-07	Endothelial	ALDH1A1
INHBB1	1.46725e-10	0.192775	0.183	0.089	2.93449e-07	Endothelial	INHBB
DPYSL3	4.54049e-10	0.310603	0.298	0.19	9.08098e-07	Endothelial	DPYSL3
IFI44	2.34484e-07	0.272979	0.377	0.479	0.000468968	Endothelial	IFI44
VCAM1	3.53438e-07	0.113604	0.227	0.109	0.000706875	Endothelial	VCAM1
IER31	1.42839e-06	0.219022	0.675	0.749	0.00285678	Endothelial	IER3
VEGFC	1.60072e-05	0.239856	0.18	0.071	0.0320145	Endothelial	VEGFC
HSPA1A1	2.17234e-05	0.253069	0.72	0.827	0.0434467	Endothelial	HSPA1A
TNFSF91	6.06232e-05	0.164416	0.265	0.308	0.121246	Endothelial	TNFSF9
AKAP121	6.15786e-05	0.326859	0.214	0.098	0.123157	Endothelial	AKAP12
HOXD10	0.000371776	0.173038	0.173	0.036	0.743552	Endothelial	HOXD10
SLC25A251	0.000552852	0.202338	0.346	0.422	1	Endothelial	SLC25A25
FILIP1L	0.000716662	0.104556	0.245	0.235	1	Endothelial	FILIP1L
PTPRE	0.00208548	0.380971	0.298	0.351	1	Endothelial	PTPRE
DNAJC18	0.00251413	0.221167	0.184	0.129	1	Endothelial	DNAJC18
DCN	0	4.04184	0.997	0.433	0	Fibroblast	DCN
COL1A1	0	4.00575	0.968	0.358	0	Fibroblast	COL1A1
CFD	0	3.97169	0.956	0.396	0	Fibroblast	CFD
COL1A2	0	3.8824	0.987	0.355	0	Fibroblast	COL1A2
COL3A1	0	3.72278	0.964	0.318	0	Fibroblast	COL3A1
APOD1	0	3.37567	0.916	0.321	0	Fibroblast	APOD
SFRP2	0	3.3672	0.814	0.237	0	Fibroblast	SFRP2
PTGDS	0	3.23883	0.71	0.248	0	Fibroblast	PTGDS
COL6A2	0	3.04209	0.985	0.26	0	Fibroblast	COL6A2
LUM	0	2.95048	0.927	0.323	0	Fibroblast	LUM
FBLN1	0	2.86139	0.925	0.359	0	Fibroblast	FBLN1
COMP	0	2.76885	0.625	0.253	0	Fibroblast	COMP
COL6A1	0	2.69816	0.966	0.267	0	Fibroblast	COL6A1
MMP2	0	2.64694	0.909	0.243	0	Fibroblast	MMP2
C1S	0	2.47389	0.961	0.343	0	Fibroblast	C1S
CXCL12	0	2.46953	0.815	0.252	0	Fibroblast	CXCL12
GSN1	0	2.45133	0.976	0.669	0	Fibroblast	GSN
CCDC80	0	2.43869	0.898	0.26	0	Fibroblast	CCDC80
MFAP4	0	2.42796	0.933	0.228	0	Fibroblast	MFAP4
CTSK	0	2.23459	0.901	0.262	0	Fibroblast	CTSK
SERPINF1	0	2.22523	0.939	0.31	0	Fibroblast	SERPINF1
C1R	0	2.20647	0.933	0.417	0	Fibroblast	C1R
MGP1	0	2.20568	0.819	0.332	0	Fibroblast	MGP
IGFBP41	0	2.19366	0.927	0.431	0	Fibroblast	IGFBP4
SPARC1	0	2.14362	0.94	0.441	0	Fibroblast	SPARC
SOD3	0	2.14151	0.95	0.288	0	Fibroblast	SOD3
COL6A3	0	2.10607	0.877	0.166	0	Fibroblast	COL6A3
FBLN2	0	2.05553	0.895	0.172	0	Fibroblast	FBLN2
PLAC9	0	2.03792	0.915	0.33	0	Fibroblast	PLAC9
PCOLCE	0	2.02694	0.91	0.238	0	Fibroblast	PCOLCE
SERPING1	0	2.0224	0.957	0.366	0	Fibroblast	SERPING1
CFH	0	2.0143	0.819	0.206	0	Fibroblast	CFH
PLA2G2A	0	1.97617	0.505	0.125	0	Fibroblast	PLA2G2A
TIMP11	0	1.94416	0.955	0.45	0	Fibroblast	TIMP1
DPT	0	1.90205	0.817	0.122	0	Fibroblast	DPT
THY1	0	1.87143	0.835	0.164	0	Fibroblast	THY1
TWIST2	0	1.86059	0.85	0.152	0	Fibroblast	TWIST2
FSTL1	0	1.85333	0.885	0.249	0	Fibroblast	FSTL1
LGALS11	0	1.85313	0.986	0.461	0	Fibroblast	LGALS1
VCAN	0	1.82989	0.8	0.104	0	Fibroblast	VCAN
S100A62	0	1.78089	0.999	0.833	0	Fibroblast	S100A6
PLPP3	0	1.72723	0.828	0.218	0	Fibroblast	PLPP3
CCL19	0	1.71586	0.448	0.141	0	Fibroblast	CCL19
CXCL14	0	1.71011	0.926	0.777	0	Fibroblast	CXCL14
RARRES2	0	1.70783	0.783	0.251	0	Fibroblast	RARRES2
WISP2	0	1.69712	0.567	0.077	0	Fibroblast	WISP2
TIMP21	0	1.69388	0.889	0.254	0	Fibroblast	TIMP2
SELENOM1	0	1.68899	0.943	0.323	0	Fibroblast	SELENOM
HTRA1	0	1.68847	0.847	0.293	0	Fibroblast	HTRA1
NNMT1	0	1.67005	0.829	0.315	0	Fibroblast	NNMT
MFAP5	0	1.64586	0.538	0.082	0	Fibroblast	MFAP5
THBS2	0	1.64419	0.764	0.27	0	Fibroblast	THBS2
IGFBP6	0	1.60006	0.536	0.227	0	Fibroblast	IGFBP6
APCDD11	0	1.59727	0.646	0.429	0	Fibroblast	APCDD1
CTHRC11	0	1.59527	0.669	0.203	0	Fibroblast	CTHRC1
MEG3	0	1.55257	0.806	0.126	0	Fibroblast	MEG3
AEBP11	0	1.5496	0.832	0.23	0	Fibroblast	AEBP1
ADH1B	0	1.54932	0.601	0.12	0	Fibroblast	ADH1B
CD632	0	1.49666	0.984	0.727	0	Fibroblast	CD63
OLFML3	0	1.48361	0.833	0.128	0	Fibroblast	OLFML3
FBN1	0	1.4826	0.697	0.128	0	Fibroblast	FBN1
CYBRD1	0	1.46749	0.835	0.3	0	Fibroblast	CYBRD1
PI16	0	1.46533	0.477	0.138	0	Fibroblast	PI16
MXRA8	0	1.46299	0.81	0.122	0	Fibroblast	MXRA8
POSTN	0	1.45402	0.496	0.204	0	Fibroblast	POSTN
CST32	0	1.45335	0.983	0.851	0	Fibroblast	CST3
TNXB1	0	1.40023	0.665	0.105	0	Fibroblast	TNXB
EFEMP1	0	1.3852	0.719	0.264	0	Fibroblast	EFEMP1
BGN	0	1.38374	0.735	0.33	0	Fibroblast	BGN
VIM2	0	1.37369	0.995	0.512	0	Fibroblast	VIM
SLIT3	0	1.36983	0.739	0.121	0	Fibroblast	SLIT3
LRP1	0	1.35678	0.795	0.219	0	Fibroblast	LRP1
S100A133	0	1.34906	0.889	0.539	0	Fibroblast	S100A13
C3	0	1.31682	0.517	0.103	0	Fibroblast	C3
PAM	0	1.30198	0.756	0.256	0	Fibroblast	PAM
FN12	0	1.29101	0.718	0.181	0	Fibroblast	FN1
IGFBP5	0	1.2838	0.61	0.227	0	Fibroblast	IGFBP5
PMP221	0	1.27308	0.902	0.368	0	Fibroblast	PMP22
FBLN5	0	1.26815	0.77	0.113	0	Fibroblast	FBLN5
CYR61	0	1.2679	0.78	0.394	0	Fibroblast	CYR61
COCH	0	1.25654	0.349	0.165	0	Fibroblast	COCH
TCF41	0	1.24772	0.827	0.395	0	Fibroblast	TCF4
ELN1	0	1.24016	0.588	0.108	0	Fibroblast	ELN
TMEM176B	0	1.23188	0.68	0.12	0	Fibroblast	TMEM176B
CLU1	0	1.22949	0.677	0.281	0	Fibroblast	CLU
COL18A11	0	1.22812	0.676	0.427	0	Fibroblast	COL18A1
COL5A2	0	1.21593	0.68	0.19	0	Fibroblast	COL5A2
FHL1	0	1.20676	0.75	0.251	0	Fibroblast	FHL1
S100A4	0	1.20317	0.98	0.618	0	Fibroblast	S100A4
GAS1	0	1.20155	0.668	0.256	0	Fibroblast	GAS1
FTL1	0	1.19483	0.992	0.952	0	Fibroblast	FTL
COL5A1	0	1.1664	0.645	0.135	0	Fibroblast	COL5A1
SDC2	0	1.16279	0.776	0.286	0	Fibroblast	SDC2
ZBTB201	0	1.16241	0.795	0.302	0	Fibroblast	ZBTB20
OSR2	0	1.12952	0.609	0.092	0	Fibroblast	OSR2
COL12A1	0	1.12436	0.553	0.19	0	Fibroblast	COL12A1
SPRY11	0	1.11736	0.716	0.254	0	Fibroblast	SPRY1
ISLR	0	1.10441	0.693	0.082	0	Fibroblast	ISLR
IL11RA	0	1.10284	0.724	0.247	0	Fibroblast	IL11RA
IGFBP72	0	1.09449	0.935	0.474	0	Fibroblast	IGFBP7
PRRX1	0	1.08176	0.713	0.097	0	Fibroblast	PRRX1
RCN3	0	1.07318	0.694	0.147	0	Fibroblast	RCN3
PDGFRA	0	1.07253	0.647	0.079	0	Fibroblast	PDGFRA
AXL	0	1.06609	0.72	0.229	0	Fibroblast	AXL
FGF7	0	1.06537	0.612	0.268	0	Fibroblast	FGF7
PDGFRB	0	1.05344	0.681	0.112	0	Fibroblast	PDGFRB
PRELP1	0	1.03709	0.64	0.121	0	Fibroblast	PRELP
F10	0	1.03203	0.624	0.093	0	Fibroblast	F10
EFEMP2	0	1.03116	0.706	0.141	0	Fibroblast	EFEMP2
TIMP31	0	1.02944	0.752	0.307	0	Fibroblast	TIMP3
SRPX1	0	1.02597	0.669	0.151	0	Fibroblast	SRPX
LY6E1	0	1.01795	0.9	0.734	0	Fibroblast	LY6E
TSPAN42	0	1.01602	0.765	0.304	0	Fibroblast	TSPAN4
PTN	0	1.00398	0.583	0.121	0	Fibroblast	PTN
FXYD1	0	0.998623	0.751	0.14	0	Fibroblast	FXYD1
LTBP4	0	0.997157	0.648	0.39	0	Fibroblast	LTBP4
IGFBP21	0	0.985995	0.543	0.301	0	Fibroblast	IGFBP2
ABCA8	0	0.98381	0.533	0.065	0	Fibroblast	ABCA8
LOX	0	0.98263	0.599	0.157	0	Fibroblast	LOX
SERPINH11	0	0.976495	0.762	0.388	0	Fibroblast	SERPINH1
TMEM176A	0	0.968988	0.638	0.123	0	Fibroblast	TMEM176A
ITGBL1	0	0.967486	0.574	0.076	0	Fibroblast	ITGBL1
STMN2	0	0.956272	0.554	0.065	0	Fibroblast	STMN2
EMP31	0	0.95484	0.848	0.404	0	Fibroblast	EMP3
FTH11	0	0.943716	0.998	0.887	0	Fibroblast	FTH1
CPE	0	0.940305	0.656	0.245	0	Fibroblast	CPE
CD248	0	0.936339	0.57	0.137	0	Fibroblast	CD248
FGFR11	0	0.932507	0.638	0.186	0	Fibroblast	FGFR1
ECM11	0	0.932318	0.659	0.281	0	Fibroblast	ECM1
CAVIN32	0	0.931675	0.817	0.419	0	Fibroblast	CAVIN3
IFITM31	0	0.919963	0.968	0.779	0	Fibroblast	IFITM3
PDGFRL	0	0.919704	0.532	0.084	0	Fibroblast	PDGFRL
GPC3	0	0.914132	0.488	0.068	0	Fibroblast	GPC3
COL14A1	0	0.912018	0.524	0.082	0	Fibroblast	COL14A1
SPON2	0	0.911258	0.593	0.268	0	Fibroblast	SPON2
FKBP10	0	0.906153	0.655	0.122	0	Fibroblast	FKBP10
LHFPL61	0	0.899648	0.737	0.262	0	Fibroblast	LHFPL6
HTRA3	0	0.892735	0.594	0.044	0	Fibroblast	HTRA3
PRSS232	0	0.892373	0.641	0.32	0	Fibroblast	PRSS23
CTGF1	0	0.89032	0.676	0.3	0	Fibroblast	CTGF
FMOD	0	0.890063	0.619	0.072	0	Fibroblast	FMOD
TNC	0	0.888382	0.503	0.147	0	Fibroblast	TNC
ANGPTL2	0	0.884283	0.627	0.232	0	Fibroblast	ANGPTL2
SERPINE21	0	0.876434	0.539	0.163	0	Fibroblast	SERPINE2
BICC1	0	0.861312	0.598	0.054	0	Fibroblast	BICC1
MFAP2	0	0.851981	0.617	0.11	0	Fibroblast	MFAP2
MXRA5	0	0.843441	0.542	0.229	0	Fibroblast	MXRA5
TWIST1	0	0.8348	0.588	0.057	0	Fibroblast	TWIST1
DAB21	0	0.834758	0.611	0.12	0	Fibroblast	DAB2
MGST1	0	0.833531	0.488	0.309	0	Fibroblast	MGST1
CDH11	0	0.831796	0.587	0.085	0	Fibroblast	CDH11
COX7A13	0	0.831379	0.68	0.216	0	Fibroblast	COX7A1
SSPN	0	0.823006	0.563	0.167	0	Fibroblast	SSPN
LTBP1	0	0.815739	0.561	0.164	0	Fibroblast	LTBP1
DIO2	0	0.814962	0.458	0.101	0	Fibroblast	DIO2
CERCAM1	0	0.805321	0.635	0.098	0	Fibroblast	CERCAM
ADIRF2	0	0.797394	0.899	0.588	0	Fibroblast	ADIRF
MMP23B	0	0.790668	0.549	0.129	0	Fibroblast	MMP23B
PLEKHH2	0	0.789629	0.514	0.231	0	Fibroblast	PLEKHH2
LEPR1	0	0.789208	0.393	0.125	0	Fibroblast	LEPR
F13A1	0	0.782545	0.466	0.068	0	Fibroblast	F13A1
CALD11	0	0.781143	0.905	0.524	0	Fibroblast	CALD1
PTGFR	0	0.7765	0.54	0.031	0	Fibroblast	PTGFR
TMEM119	0	0.773429	0.605	0.061	0	Fibroblast	TMEM119
VASN	0	0.772644	0.522	0.148	0	Fibroblast	VASN
MT1M1	0	0.770687	0.599	0.339	0	Fibroblast	MT1M
SVEP1	0	0.769156	0.472	0.08	0	Fibroblast	SVEP1
COL15A11	0	0.76887	0.612	0.132	0	Fibroblast	COL15A1
ANGPTL1	0	0.758454	0.428	0.059	0	Fibroblast	ANGPTL1
ASPN	0	0.7574	0.452	0.218	0	Fibroblast	ASPN
LOXL1	0	0.75663	0.61	0.287	0	Fibroblast	LOXL1
CAVIN11	0	0.74759	0.836	0.471	0	Fibroblast	CAVIN1
AC007952.41	0	0.747314	0.485	0.221	0	Fibroblast	AC007952.4
PLPP11	0	0.747113	0.66	0.319	0	Fibroblast	PLPP1
NKD2	0	0.738366	0.501	0.243	0	Fibroblast	NKD2
NEGR1	0	0.733699	0.549	0.044	0	Fibroblast	NEGR1
DKK2	0	0.732824	0.496	0.063	0	Fibroblast	DKK2
ITM2C1	0	0.731702	0.665	0.259	0	Fibroblast	ITM2C
CTSL2	0	0.726709	0.651	0.37	0	Fibroblast	CTSL
FIBIN	0	0.72528	0.535	0.08	0	Fibroblast	FIBIN
LAMC3	0	0.723951	0.518	0.077	0	Fibroblast	LAMC3
ANTXR1	0	0.721729	0.594	0.318	0	Fibroblast	ANTXR1
DKK31	0	0.717879	0.581	0.358	0	Fibroblast	DKK3
IGF11	0	0.713838	0.526	0.053	0	Fibroblast	IGF1
CYGB1	0	0.712609	0.588	0.212	0	Fibroblast	CYGB
MAN1A1	0	0.711835	0.526	0.219	0	Fibroblast	MAN1A1
FST	0	0.709273	0.417	0.08	0	Fibroblast	FST
CRISPLD2	0	0.699966	0.575	0.251	0	Fibroblast	CRISPLD2
IFITM21	0	0.698162	0.873	0.567	0	Fibroblast	IFITM2
NTRK2	0	0.693023	0.517	0.227	0	Fibroblast	NTRK2
MFGE81	0	0.692412	0.759	0.507	0	Fibroblast	MFGE8
FGL2	0	0.685093	0.477	0.095	0	Fibroblast	FGL2
ANPEP	0	0.683399	0.499	0.068	0	Fibroblast	ANPEP
TNFAIP6	0	0.681691	0.416	0.071	0	Fibroblast	TNFAIP6
DCLK1	0	0.679689	0.467	0.063	0	Fibroblast	DCLK1
ITIH5	0	0.673804	0.486	0.129	0	Fibroblast	ITIH5
ABI3BP	0	0.67351	0.457	0.082	0	Fibroblast	ABI3BP
AQP11	0	0.671236	0.651	0.319	0	Fibroblast	AQP1
GEM	0	0.66622	0.573	0.218	0	Fibroblast	GEM
CLMP	0	0.662441	0.519	0.02	0	Fibroblast	CLMP
LAMA42	0	0.656386	0.52	0.132	0	Fibroblast	LAMA4
CXCL11	0	0.65338	0.459	0.231	0	Fibroblast	CXCL1
PODN	0	0.652507	0.475	0.069	0	Fibroblast	PODN
NOVA1	0	0.649534	0.436	0.039	0	Fibroblast	NOVA1
CCL22	0	0.647594	0.579	0.375	0	Fibroblast	CCL2
DPYSL22	0	0.646949	0.604	0.312	0	Fibroblast	DPYSL2
GGT5	0	0.633247	0.544	0.106	0	Fibroblast	GGT5
CILP	0	0.633194	0.456	0.055	0	Fibroblast	CILP
KDELR3	0	0.62348	0.552	0.203	0	Fibroblast	KDELR3
SPON1	0	0.618571	0.527	0.114	0	Fibroblast	SPON1
SCARA5	0	0.603275	0.347	0.012	0	Fibroblast	SCARA5
DPYSL31	0	0.597509	0.478	0.151	0	Fibroblast	DPYSL3
2021-09-11	0	0.593327	0.471	0.149	0	Fibroblast	2021-09-11
LAMA2	0	0.590773	0.421	0.165	0	Fibroblast	LAMA2
VAMP52	0	0.588482	0.699	0.385	0	Fibroblast	VAMP5
CYBA1	0	0.585992	0.794	0.46	0	Fibroblast	CYBA
COL4A11	0	0.578881	0.496	0.156	0	Fibroblast	COL4A1
RGS32	0	0.568417	0.544	0.268	0	Fibroblast	RGS3
SMOC2	0	0.566858	0.489	0.16	0	Fibroblast	SMOC2
TNMD	0	0.563756	0.339	0.034	0	Fibroblast	TNMD
CYP26B1	0	0.561985	0.395	0.124	0	Fibroblast	CYP26B1
FGFBP21	0	0.559887	0.323	0.042	0	Fibroblast	FGFBP2
MAP1B1	0	0.551314	0.518	0.334	0	Fibroblast	MAP1B
HSPG22	0	0.550648	0.577	0.273	0	Fibroblast	HSPG2
ADAMDEC1	0	0.550381	0.349	0.02	0	Fibroblast	ADAMDEC1
AKR1C32	0	0.548601	0.502	0.277	0	Fibroblast	AKR1C3
CP	0	0.548228	0.378	0.029	0	Fibroblast	CP
ANK2	0	0.546408	0.397	0.059	0	Fibroblast	ANK2
MDK2	0	0.539799	0.547	0.217	0	Fibroblast	MDK
RASD11	0	0.538467	0.467	0.272	0	Fibroblast	RASD1
BASP1	0	0.538271	0.462	0.195	0	Fibroblast	BASP1
COLEC12	0	0.531136	0.392	0.109	0	Fibroblast	COLEC12
TPM11	0	0.530764	0.64	0.418	0	Fibroblast	TPM1
MRGPRF	0	0.530529	0.491	0.096	0	Fibroblast	MRGPRF
OMD	0	0.528765	0.406	0.019	0	Fibroblast	OMD
THBS1	0	0.528439	0.417	0.15	0	Fibroblast	THBS1
SPTBN12	0	0.52749	0.64	0.367	0	Fibroblast	SPTBN1
FAM180B	0	0.52612	0.452	0.021	0	Fibroblast	FAM180B
GYPC2	0	0.526022	0.588	0.238	0	Fibroblast	GYPC
VCAM11	0	0.522618	0.472	0.058	0	Fibroblast	VCAM1
STEAP1	0	0.521762	0.506	0.143	0	Fibroblast	STEAP1
MT1E2	0	0.51797	0.805	0.679	0	Fibroblast	MT1E
ZEB21	0	0.516115	0.544	0.211	0	Fibroblast	ZEB2
ACKR4	0	0.51105	0.404	0.162	0	Fibroblast	ACKR4
EBF11	0	0.500885	0.549	0.091	0	Fibroblast	EBF1
CADM31	0	0.496833	0.453	0.052	0	Fibroblast	CADM3
DPEP1	0	0.48556	0.264	0.05	0	Fibroblast	DPEP1
COL4A21	0	0.481412	0.501	0.149	0	Fibroblast	COL4A2
CPXM1	0	0.478128	0.505	0.05	0	Fibroblast	CPXM1
PLXDC1	0	0.477239	0.455	0.162	0	Fibroblast	PLXDC1
OLFML2B	0	0.475351	0.45	0.072	0	Fibroblast	OLFML2B
MT2A2	0	0.472586	0.847	0.765	0	Fibroblast	MT2A
CORIN	0	0.470909	0.366	0.04	0	Fibroblast	CORIN
CLDN111	0	0.46646	0.414	0.09	0	Fibroblast	CLDN11
PTGIS	0	0.465101	0.383	0.046	0	Fibroblast	PTGIS
CAV12	0	0.46272	0.79	0.594	0	Fibroblast	CAV1
SH3KBP1	0	0.461852	0.531	0.228	0	Fibroblast	SH3KBP1
ELANE	0	0.460503	0.362	0.03	0	Fibroblast	ELANE
VGLL3	0	0.457111	0.383	0.101	0	Fibroblast	VGLL3
KCTD121	0	0.455623	0.508	0.223	0	Fibroblast	KCTD12
SH3BP51	0	0.448122	0.444	0.2	0	Fibroblast	SH3BP5
GPX31	0	0.445603	0.542	0.366	0	Fibroblast	GPX3
GREM1	0	0.444222	0.383	0.042	0	Fibroblast	GREM1
OSR1	0	0.439499	0.384	0.028	0	Fibroblast	OSR1
MASP1	0	0.43848	0.425	0.018	0	Fibroblast	MASP1
PDGFD	0	0.437043	0.362	0.037	0	Fibroblast	PDGFD
FAP	0	0.43516	0.39	0.02	0	Fibroblast	FAP
HAS2	0	0.430415	0.347	0.042	0	Fibroblast	HAS2
NRP11	0	0.429402	0.43	0.21	0	Fibroblast	NRP1
COL11A1	0	0.427021	0.189	0.03	0	Fibroblast	COL11A1
ST3GAL42	0	0.422433	0.516	0.2	0	Fibroblast	ST3GAL4
TFPI1	0	0.420262	0.49	0.189	0	Fibroblast	TFPI
NRN11	0	0.415864	0.473	0.263	0	Fibroblast	NRN1
PDPN1	0	0.40833	0.482	0.133	0	Fibroblast	PDPN
TCIM1	0	0.405045	0.463	0.164	0	Fibroblast	TCIM
MEOX21	0	0.399036	0.404	0.101	0	Fibroblast	MEOX2
GDF10	0	0.398945	0.388	0.033	0	Fibroblast	GDF10
TNFSF13B	0	0.398492	0.422	0.122	0	Fibroblast	TNFSF13B
CXCL31	0	0.382907	0.427	0.252	0	Fibroblast	CXCL3
DIRAS3	0	0.378958	0.406	0.089	0	Fibroblast	DIRAS3
LRRC15	0	0.378039	0.36	0.015	0	Fibroblast	LRRC15
LDB21	0	0.377527	0.501	0.092	0	Fibroblast	LDB2
CTSZ2	0	0.374779	0.489	0.231	0	Fibroblast	CTSZ
CRABP11	0	0.367353	0.419	0.073	0	Fibroblast	CRABP1
RGS161	0	0.366181	0.44	0.227	0	Fibroblast	RGS16
APOC11	0	0.363031	0.389	0.194	0	Fibroblast	APOC1
CD681	0	0.356414	0.454	0.21	0	Fibroblast	CD68
TMEM2042	0	0.352974	0.455	0.148	0	Fibroblast	TMEM204
EDNRA	0	0.352887	0.353	0.135	0	Fibroblast	EDNRA
LTBP2	0	0.332915	0.375	0.127	0	Fibroblast	LTBP2
TXNIP1	0	0.32658	0.715	0.556	0	Fibroblast	TXNIP
CRYAB1	0	0.326456	0.711	0.497	0	Fibroblast	CRYAB
MIR4435-2HG1	0	0.318643	0.465	0.216	0	Fibroblast	MIR4435-2HG
TNN	0	0.317819	0.168	0.019	0	Fibroblast	TNN
ANXA1	0	0.311752	0.897	0.776	0	Fibroblast	ANXA1
CYTOR1	0	0.304026	0.519	0.219	0	Fibroblast	CYTOR
CTSH1	0	0.299419	0.499	0.279	0	Fibroblast	CTSH
INHBA	0	0.295622	0.41	0.068	0	Fibroblast	INHBA
APELA	0	0.290409	0.371	0.001	0	Fibroblast	APELA
TGFBR21	0	0.28963	0.475	0.271	0	Fibroblast	TGFBR2
ITM2A1	0	0.278542	0.459	0.302	0	Fibroblast	ITM2A
RSPO4	0	0.272963	0.373	0.031	0	Fibroblast	RSPO4
RBP5	0	0.26194	0.291	0.035	0	Fibroblast	RBP5
LRRC321	0	0.249948	0.407	0.084	0	Fibroblast	LRRC32
CCL8	0	0.245369	0.392	0.07	0	Fibroblast	CCL8
CPXM21	0	0.237938	0.358	0.086	0	Fibroblast	CPXM2
FAM198B1	0	0.217915	0.413	0.107	0	Fibroblast	FAM198B
TTR	0	0.215112	0.227	0.015	0	Fibroblast	TTR
GNG112	0	0.213842	0.702	0.373	0	Fibroblast	GNG11
MME	0	0.207874	0.327	0.017	0	Fibroblast	MME
TMEM100	0	0.203289	0.351	0.05	0	Fibroblast	TMEM100
JAM21	0	0.201999	0.415	0.152	0	Fibroblast	JAM2
FXYD51	0	0.199481	0.699	0.508	0	Fibroblast	FXYD5
EDNRB2	0	0.174359	0.404	0.132	0	Fibroblast	EDNRB
HRCT11	0	0.173994	0.427	0.051	0	Fibroblast	HRCT1
FMO1	0	0.169072	0.341	0.137	0	Fibroblast	FMO1
CHN11	0	0.164154	0.471	0.115	0	Fibroblast	CHN1
QPCT1	0	0.160401	0.521	0.348	0	Fibroblast	QPCT
IL61	0	0.160351	0.364	0.145	0	Fibroblast	IL6
WISP1	0	0.141058	0.321	0.037	0	Fibroblast	WISP1
HSD11B1	0	0.126734	0.294	0.032	0	Fibroblast	HSD11B1
CCL13	0	0.125377	0.217	0.026	0	Fibroblast	CCL13
ENG1	0	0.117394	0.466	0.173	0	Fibroblast	ENG
KCNE41	0	0.116937	0.377	0.043	0	Fibroblast	KCNE4
CD177	0	0.116187	0.181	0.031	0	Fibroblast	CD177
ICAM11	0	0.115646	0.464	0.273	0	Fibroblast	ICAM1
CD70	0	0.109087	0.221	0.037	0	Fibroblast	CD70
ALX4	0	0.10826	0.205	0.002	0	Fibroblast	ALX4
FABP3	0	0.106023	0.275	0.076	0	Fibroblast	FABP3
MAMDC2	2.53872e-306	0.536522	0.365	0.097	5.07745e-303	Fibroblast	MAMDC2
FEZ11	4.58101e-298	0.304088	0.424	0.187	9.16202e-295	Fibroblast	FEZ1
MMP11	1.14602e-296	0.347132	0.324	0.064	2.29204e-293	Fibroblast	MMP11
PTGER3	1.93737e-285	0.22957	0.382	0.201	3.87473e-282	Fibroblast	PTGER3
SUGCT	4.58114e-265	0.294213	0.355	0.122	9.16228e-262	Fibroblast	SUGCT
ID31	2.07899e-262	0.489109	0.745	0.656	4.15798e-259	Fibroblast	ID3
MEDAG	6.4949e-261	0.30627	0.297	0.033	1.29898e-257	Fibroblast	MEDAG
PAPPA	1.11172e-258	0.430205	0.332	0.049	2.22344e-255	Fibroblast	PAPPA
CDKN1C2	2.57079e-249	0.34057	0.374	0.164	5.14158e-246	Fibroblast	CDKN1C
RSPO3	3.15657e-246	0.211866	0.283	0.017	6.31314e-243	Fibroblast	RSPO3
CRIP1	3.90212e-237	0.31987	0.721	0.603	7.80425e-234	Fibroblast	CRIP1
GLDN	1.14112e-234	0.480587	0.367	0.105	2.28223e-231	Fibroblast	GLDN
NCALD1	1.29896e-222	0.153255	0.332	0.12	2.59792e-219	Fibroblast	NCALD
MT1A1	1.18057e-221	0.168876	0.309	0.095	2.36115e-218	Fibroblast	MT1A
CYP1B11	5.58028e-218	0.517881	0.534	0.393	1.11606e-214	Fibroblast	CYP1B1
PRG4	1.77631e-214	0.303452	0.141	0.012	3.55262e-211	Fibroblast	PRG4
MYL4	1.35204e-205	0.12708	0.108	0.026	2.70408e-202	Fibroblast	MYL4
GREM2	6.14813e-201	0.33097	0.305	0.033	1.22963e-197	Fibroblast	GREM2
ANGPTL5	1.07395e-200	0.380466	0.293	0.003	2.14789e-197	Fibroblast	ANGPTL5
SFRP4	3.40038e-197	0.212352	0.208	0.022	6.80076e-194	Fibroblast	SFRP4
RGCC1	6.18499e-193	0.285025	0.497	0.369	1.237e-189	Fibroblast	RGCC
MEST	6.25546e-186	0.211171	0.321	0.112	1.25109e-182	Fibroblast	MEST
ZNF385D1	1.16227e-184	0.161636	0.319	0.079	2.32454e-181	Fibroblast	ZNF385D
FAM107A1	2.75625e-184	0.315577	0.334	0.07	5.5125e-181	Fibroblast	FAM107A
STC2	1.0764e-176	0.357764	0.271	0.052	2.15279e-173	Fibroblast	STC2
HSPB6	5.65134e-176	0.140867	0.333	0.129	1.13027e-172	Fibroblast	HSPB6
MCOLN31	1.21367e-175	0.288313	0.35	0.107	2.42733e-172	Fibroblast	MCOLN3
SGCA	7.24278e-168	0.303967	0.297	0.044	1.44856e-164	Fibroblast	SGCA
TSPAN81	1.04807e-167	0.466381	0.325	0.106	2.09615e-164	Fibroblast	TSPAN8
C71	7.17182e-166	0.337217	0.136	0.032	1.43436e-162	Fibroblast	C7
OGN	1.17608e-164	0.420237	0.287	0.031	2.35216e-161	Fibroblast	OGN
AOX1	9.38051e-164	0.365956	0.315	0.032	1.8761e-160	Fibroblast	AOX1
CXCL22	9.20532e-162	0.529442	0.524	0.428	1.84106e-158	Fibroblast	CXCL2
SFRP11	2.90323e-160	0.507324	0.377	0.211	5.80646e-157	Fibroblast	SFRP1
IGSF10	5.1038e-160	0.25387	0.297	0.058	1.02076e-156	Fibroblast	IGSF10
ENPP1	9.30918e-159	0.158263	0.276	0.042	1.86184e-155	Fibroblast	ENPP1
RBP4	7.30198e-157	0.109628	0.114	0.015	1.4604e-153	Fibroblast	RBP4
EMID1	1.27407e-155	0.462003	0.334	0.073	2.54814e-152	Fibroblast	EMID1
ADM	3.41569e-151	0.46012	0.551	0.461	6.83139e-148	Fibroblast	ADM
CLEC3B1	5.98736e-149	0.362735	0.301	0.048	1.19747e-145	Fibroblast	CLEC3B
CREB51	1.89178e-146	0.160988	0.27	0.343	3.78357e-143	Fibroblast	CREB5
ENPP22	3.0447e-145	0.382185	0.368	0.12	6.08941e-142	Fibroblast	ENPP2
KCNQ1OT1	4.90581e-144	0.346136	0.391	0.251	9.81162e-141	Fibroblast	KCNQ1OT1
NGFR	1.55062e-140	0.139379	0.192	0.103	3.10124e-137	Fibroblast	NGFR
ENHO	3.53872e-138	0.461933	0.303	0.017	7.07743e-135	Fibroblast	ENHO
CD341	4.90059e-138	0.281017	0.38	0.158	9.80119e-135	Fibroblast	CD34
CES12	1.5369e-137	0.529502	0.322	0.07	3.07379e-134	Fibroblast	CES1
ARHGAP291	7.71e-137	0.201536	0.374	0.199	1.542e-133	Fibroblast	ARHGAP29
ABL22	1.59215e-132	0.110654	0.402	0.294	3.18429e-129	Fibroblast	ABL2
FNDC1	3.274e-132	0.21144	0.275	0.017	6.54801e-129	Fibroblast	FNDC1
THBS4	1.55728e-123	0.181957	0.168	0.02	3.11457e-120	Fibroblast	THBS4
TYMP1	9.70887e-121	0.140763	0.744	0.645	1.94177e-117	Fibroblast	TYMP
NTM	6.90808e-120	0.297529	0.277	0.071	1.38162e-116	Fibroblast	NTM
SOCS21	1.52009e-117	0.111651	0.327	0.16	3.04019e-114	Fibroblast	SOCS2
MAP1LC3A1	1.6443e-112	0.287749	0.53	0.468	3.2886e-109	Fibroblast	MAP1LC3A
GNAI22	8.41322e-108	0.120606	0.525	0.436	1.68264e-104	Fibroblast	GNAI2
ISM1	9.0563e-108	0.374182	0.309	0.083	1.81126e-104	Fibroblast	ISM1
TNFRSF21	1.53329e-104	0.264754	0.405	0.291	3.06658e-101	Fibroblast	TNFRSF21
HOXB21	4.61695e-104	0.120408	0.361	0.266	9.23389e-101	Fibroblast	HOXB2
MYOC	8.0319e-104	0.145367	0.105	0.016	1.60638e-100	Fibroblast	MYOC
FOXD1	1.88133e-101	0.111608	0.154	0.056	3.76266e-98	Fibroblast	FOXD1
C1QTNF3	1.99963e-99	0.401401	0.292	0.149	3.99926e-96	Fibroblast	C1QTNF3
PCSK5	2.68459e-99	0.129083	0.279	0.09	5.36918e-96	Fibroblast	PCSK5
ENTPD11	5.99464e-96	0.13159	0.308	0.103	1.19893e-92	Fibroblast	ENTPD1
INHBB2	2.82723e-92	0.345907	0.31	0.06	5.65447e-89	Fibroblast	INHBB
SOX43	2.47012e-90	0.349608	0.493	0.421	4.94024e-87	Fibroblast	SOX4
FILIP1L1	7.1183e-84	0.172502	0.327	0.221	1.42366e-80	Fibroblast	FILIP1L
Z93241.11	6.49909e-83	0.390063	0.319	0.2	1.29982e-79	Fibroblast	Z93241.1
RAB321	5.1137e-82	0.172383	0.396	0.251	1.02274e-78	Fibroblast	RAB32
OLFML2A1	8.38086e-82	0.29495	0.339	0.222	1.67617e-78	Fibroblast	OLFML2A
COL23A1	5.071e-81	0.350244	0.271	0.048	1.0142e-77	Fibroblast	COL23A1
EDN3	1.34102e-80	0.118452	0.161	0.021	2.68203e-77	Fibroblast	EDN3
ADAMTS5	3.36329e-78	0.377599	0.308	0.042	6.72658e-75	Fibroblast	ADAMTS5
TNFAIP2	3.47311e-76	0.331614	0.421	0.331	6.94623e-73	Fibroblast	TNFAIP2
CAMK2N12	1.08072e-72	0.307037	0.341	0.191	2.16144e-69	Fibroblast	CAMK2N1
APOE1	1.66239e-72	1.06424	0.689	0.65	3.32477e-69	Fibroblast	APOE
TRPS1	3.23509e-71	0.403863	0.372	0.283	6.47018e-68	Fibroblast	TRPS1
RHOJ1	2.20701e-67	0.182914	0.286	0.07	4.41403e-64	Fibroblast	RHOJ
PLXND11	1.25829e-65	0.114716	0.31	0.124	2.51657e-62	Fibroblast	PLXND1
PCSK1N1	5.20281e-63	0.485864	0.3	0.199	1.04056e-59	Fibroblast	PCSK1N
CH25H1	1.24908e-59	0.257155	0.349	0.243	2.49817e-56	Fibroblast	CH25H
PPDPFL	1.11679e-54	0.187821	0.208	0.006	2.23358e-51	Fibroblast	PPDPFL
EPS82	1.79426e-54	0.137601	0.355	0.258	3.58853e-51	Fibroblast	EPS8
SSC5D	5.17765e-53	0.32137	0.288	0.055	1.03553e-49	Fibroblast	SSC5D
MTRNR2L12	6.22013e-52	0.121132	0.275	0.189	1.24403e-48	Fibroblast	MTRNR2L12
SLC2A31	1.72221e-50	0.132393	0.368	0.218	3.44443e-47	Fibroblast	SLC2A3
LBH	1.99036e-50	0.165729	0.349	0.198	3.98073e-47	Fibroblast	LBH
CDC42EP52	1.66515e-49	0.116927	0.299	0.355	3.3303e-46	Fibroblast	CDC42EP5
HSPA1A2	1.69313e-49	0.207346	0.785	0.827	3.38625e-46	Fibroblast	HSPA1A
ACKR3	1.142e-47	0.394322	0.313	0.199	2.28401e-44	Fibroblast	ACKR3
GADD45B1	3.42343e-46	0.213962	0.755	0.716	6.84687e-43	Fibroblast	GADD45B
COL6A5	1.00525e-45	0.219006	0.129	0.003	2.0105e-42	Fibroblast	COL6A5
IFITM12	1.02197e-45	0.181704	0.496	0.43	2.04394e-42	Fibroblast	IFITM1
TGFBI	9.20516e-45	0.174171	0.5	0.443	1.84103e-41	Fibroblast	TGFBI
COL6A6	6.56781e-44	0.140901	0.193	0.005	1.31356e-40	Fibroblast	COL6A6
LSP1	3.45073e-42	0.127886	0.526	0.454	6.90147e-39	Fibroblast	LSP1
SOD2	1.50647e-39	0.418156	0.629	0.623	3.01293e-36	Fibroblast	SOD2
ISG151	4.70006e-39	0.21097	0.514	0.461	9.40012e-36	Fibroblast	ISG15
INSR2	5.58172e-34	0.147752	0.339	0.27	1.11634e-30	Fibroblast	INSR
STC11	9.15429e-34	0.123838	0.115	0.048	1.83086e-30	Fibroblast	STC1
ITGA51	2.42003e-33	0.170174	0.315	0.158	4.84005e-30	Fibroblast	ITGA5
DPP4	3.7762e-31	0.308683	0.291	0.204	7.5524e-28	Fibroblast	DPP4
IFIT11	4.29024e-30	0.138133	0.267	0.273	8.58049e-27	Fibroblast	IFIT1
DBN11	1.98673e-27	0.355661	0.34	0.237	3.97347e-24	Fibroblast	DBN1
PMEPA11	6.29893e-26	0.387276	0.359	0.295	1.25979e-22	Fibroblast	PMEPA1
TNS11	6.58e-26	0.191434	0.344	0.217	1.316e-22	Fibroblast	TNS1
CHRDL11	1.04178e-25	0.241231	0.235	0.021	2.08356e-22	Fibroblast	CHRDL1
PDK42	6.11982e-23	0.191492	0.25	0.113	1.22396e-19	Fibroblast	PDK4
GALNT151	7.27732e-22	0.140203	0.192	0.022	1.45546e-18	Fibroblast	GALNT15
SEMA3B	3.74581e-21	0.154305	0.244	0.122	7.49161e-18	Fibroblast	SEMA3B
F31	8.28381e-21	0.156841	0.282	0.174	1.65676e-17	Fibroblast	F3
GADD45G1	3.53865e-18	0.133664	0.306	0.257	7.0773e-15	Fibroblast	GADD45G
XIST1	9.59983e-18	0.231343	0.302	0.256	1.91997e-14	Fibroblast	XIST
AKAP122	1.94232e-16	0.268497	0.285	0.076	3.88463e-13	Fibroblast	AKAP12
WFDC1	3.76835e-16	0.12141	0.208	0.085	7.53669e-13	Fibroblast	WFDC1
PLA2R11	4.36751e-16	0.227358	0.244	0.208	8.73502e-13	Fibroblast	PLA2R1
XBP1	1.50357e-13	0.135695	0.66	0.694	3.00714e-10	Fibroblast	XBP1
PCOLCE2	4.80829e-13	0.462246	0.299	0.121	9.61657e-10	Fibroblast	PCOLCE2
AKR1C11	7.6045e-13	0.271918	0.343	0.292	1.5209e-09	Fibroblast	AKR1C1
2021-11-01	1.97823e-10	0.134622	0.246	0.223	3.95646e-07	Fibroblast	NOV
BST22	3.83919e-10	0.299063	0.429	0.373	7.67838e-07	Fibroblast	BST2
ROBO2	2.40835e-08	0.351162	0.281	0.09	4.81669e-05	Fibroblast	ROBO2
PPFIBP12	2.71241e-08	0.138105	0.287	0.248	5.42481e-05	Fibroblast	PPFIBP1
C11orf962	1.04238e-07	0.146552	0.327	0.32	0.000208476	Fibroblast	C11orf96
HSPB3	5.49951e-07	0.260693	0.238	0.117	0.0010999	Fibroblast	HSPB3
CTSC1	1.3519e-05	0.175252	0.467	0.533	0.0270381	Fibroblast	CTSC
CRLF1	1.35604e-05	0.232721	0.205	0.131	0.0271207	Fibroblast	CRLF1
PPL1	0.000233138	0.167712	0.389	0.437	0.466277	Fibroblast	PPL
ALDH1A11	0.000846395	0.323564	0.283	0.187	1	Fibroblast	ALDH1A1
CAPS	0.000847298	0.380307	0.272	0.2	1	Fibroblast	CAPS
SLC6A61	0.00163149	0.22503	0.316	0.277	1	Fibroblast	SLC6A6
WNT5A	0.00419449	0.184835	0.294	0.25	1	Fibroblast	WNT5A
ALKAL2	0.00446773	0.126053	0.202	0.05	1	Fibroblast	ALKAL2
RCAN2	0.00450294	0.101558	0.245	0.147	1	Fibroblast	RCAN2
WIF1	0.00553623	0.438739	0.159	0.014	1	Fibroblast	WIF1
KCTD11	0.00574553	0.15653	0.314	0.282	1	Fibroblast	KCTD11
SEMA3C1	0.00941202	0.432471	0.293	0.251	1	Fibroblast	SEMA3C
SNAI11	0.0094366	0.149116	0.206	0.126	1	Fibroblast	SNAI1
TAGLN	0	4.09067	0.985	0.302	0	Smooth muscle	TAGLN
ACTA2	0	3.83682	0.944	0.303	0	Smooth muscle	ACTA2
MYL9	0	3.42958	0.988	0.422	0	Smooth muscle	MYL9
RGS5	0	3.27603	0.796	0.224	0	Smooth muscle	RGS5
TPM2	0	3.0567	0.926	0.263	0	Smooth muscle	TPM2
CALD12	0	2.351	0.987	0.555	0	Smooth muscle	CALD1
IGFBP73	0	2.32032	0.999	0.513	0	Smooth muscle	IGFBP7
ADIRF3	0	2.31453	0.992	0.613	0	Smooth muscle	ADIRF
RERGL	0	2.2188	0.484	0.099	0	Smooth muscle	RERGL
TPM12	0	2.13443	0.907	0.425	0	Smooth muscle	TPM1
MYH11	0	2.098	0.709	0.149	0	Smooth muscle	MYH11
CPE1	0	1.9897	0.91	0.27	0	Smooth muscle	CPE
RGS162	0	1.97867	0.595	0.239	0	Smooth muscle	RGS16
TINAGL11	0	1.9718	0.873	0.166	0	Smooth muscle	TINAGL1
C11orf963	0	1.90568	0.705	0.301	0	Smooth muscle	C11orf96
NDUFA4L2	0	1.8538	0.789	0.513	0	Smooth muscle	NDUFA4L2
MFGE82	0	1.83318	0.913	0.522	0	Smooth muscle	MFGE8
NR2F21	0	1.79986	0.85	0.192	0	Smooth muscle	NR2F2
IGFBP51	0	1.75372	0.662	0.26	0	Smooth muscle	IGFBP5
TIMP32	0	1.72602	0.916	0.34	0	Smooth muscle	TIMP3
SPARCL11	0	1.71117	0.883	0.297	0	Smooth muscle	SPARCL1
PPP1R14A	0	1.69924	0.729	0.097	0	Smooth muscle	PPP1R14A
MYLK1	0	1.68251	0.788	0.211	0	Smooth muscle	MYLK
COX4I2	0	1.61985	0.701	0.072	0	Smooth muscle	COX4I2
LBH1	0	1.61309	0.762	0.19	0	Smooth muscle	LBH
MCAM1	0	1.60112	0.705	0.146	0	Smooth muscle	MCAM
PLN	0	1.59906	0.558	0.042	0	Smooth muscle	PLN
LGI4	0	1.56398	0.726	0.126	0	Smooth muscle	LGI4
LHFPL62	0	1.55636	0.79	0.304	0	Smooth muscle	LHFPL6
SYNPO2	0	1.50007	0.682	0.148	0	Smooth muscle	SYNPO2
CAV13	0	1.4556	0.949	0.604	0	Smooth muscle	CAV1
GPX32	0	1.44987	0.767	0.371	0	Smooth muscle	GPX3
MGP2	0	1.43503	0.896	0.373	0	Smooth muscle	MGP
CTGF2	0	1.43111	0.721	0.332	0	Smooth muscle	CTGF
SORBS23	0	1.42941	0.517	0.118	0	Smooth muscle	SORBS2
SOD31	0	1.42682	0.916	0.352	0	Smooth muscle	SOD3
FRZB2	0	1.3934	0.722	0.145	0	Smooth muscle	FRZB
SNCG1	0	1.36889	0.577	0.26	0	Smooth muscle	SNCG
ISYNA1	0	1.36449	0.708	0.179	0	Smooth muscle	ISYNA1
SELENOM2	0	1.3629	0.914	0.382	0	Smooth muscle	SELENOM
DEPP11	0	1.34258	0.594	0.317	0	Smooth muscle	DEPP1
CARMN	0	1.32224	0.616	0.055	0	Smooth muscle	CARMN
S100A41	0	1.32184	0.989	0.652	0	Smooth muscle	S100A4
BCAM1	0	1.31125	0.633	0.337	0	Smooth muscle	BCAM
CYR611	0	1.30142	0.775	0.43	0	Smooth muscle	CYR61
CAVIN12	0	1.29017	0.884	0.502	0	Smooth muscle	CAVIN1
ID42	0	1.28163	0.723	0.458	0	Smooth muscle	ID4
FXYD11	0	1.26052	0.758	0.196	0	Smooth muscle	FXYD1
PRRX11	0	1.2603	0.73	0.154	0	Smooth muscle	PRRX1
LMOD1	0	1.25692	0.614	0.06	0	Smooth muscle	LMOD1
EPS83	0	1.24785	0.679	0.25	0	Smooth muscle	EPS8
C2orf40	0	1.24173	0.468	0.116	0	Smooth muscle	C2orf40
IFITM22	0	1.23693	0.92	0.593	0	Smooth muscle	IFITM2
PDGFRB1	0	1.22947	0.707	0.163	0	Smooth muscle	PDGFRB
MT2A3	0	1.22522	0.895	0.77	0	Smooth muscle	MT2A
ARID5A1	0	1.21287	0.734	0.276	0	Smooth muscle	ARID5A
RERG1	0	1.21019	0.663	0.279	0	Smooth muscle	RERG
MAP1B2	0	1.19843	0.734	0.339	0	Smooth muscle	MAP1B
LGALS12	0	1.19158	0.986	0.51	0	Smooth muscle	LGALS1
ADRA2A	0	1.18324	0.565	0.093	0	Smooth muscle	ADRA2A
COL18A12	0	1.17983	0.814	0.443	0	Smooth muscle	COL18A1
IFITM32	0	1.16838	0.982	0.796	0	Smooth muscle	IFITM3
MEF2C2	0	1.1618	0.625	0.137	0	Smooth muscle	MEF2C
CAVIN33	0	1.15125	0.811	0.456	0	Smooth muscle	CAVIN3
FILIP1L2	0	1.14966	0.596	0.216	0	Smooth muscle	FILIP1L
SPARC2	0	1.14734	0.908	0.489	0	Smooth muscle	SPARC
EBF12	0	1.12773	0.661	0.128	0	Smooth muscle	EBF1
VIM3	0	1.12743	0.995	0.557	0	Smooth muscle	VIM
HES41	0	1.11852	0.689	0.423	0	Smooth muscle	HES4
MRGPRF1	0	1.11536	0.653	0.125	0	Smooth muscle	MRGPRF
FHL11	0	1.08519	0.653	0.302	0	Smooth muscle	FHL1
TNS12	0	1.06723	0.607	0.215	0	Smooth muscle	TNS1
CNN1	0	1.06131	0.478	0.024	0	Smooth muscle	CNN1
COL4A22	0	1.06019	0.57	0.178	0	Smooth muscle	COL4A2
BGN1	0	1.04431	0.749	0.367	0	Smooth muscle	BGN
EFHD1	0	1.03856	0.626	0.098	0	Smooth muscle	EFHD1
GUCY1A1	0	1.03295	0.564	0.091	0	Smooth muscle	GUCY1A1
RAMP11	0	1.02372	0.537	0.181	0	Smooth muscle	RAMP1
A2M1	0	1.02082	0.665	0.204	0	Smooth muscle	A2M
EPAS11	0	1.02036	0.707	0.353	0	Smooth muscle	EPAS1
CPM	0	1.01862	0.582	0.175	0	Smooth muscle	CPM
ITGA7	0	1.008	0.542	0.095	0	Smooth muscle	ITGA7
1942-09-01	0	0.975789	0.585	0.18	0	Smooth muscle	2021-09-04
RCAN21	0	0.969441	0.535	0.141	0	Smooth muscle	RCAN2
COL4A12	0	0.966494	0.558	0.185	0	Smooth muscle	COL4A1
TFPI3	0	0.966005	0.521	0.216	0	Smooth muscle	TFPI
RRAD	0	0.965122	0.485	0.089	0	Smooth muscle	RRAD
AOC31	0	0.965059	0.539	0.105	0	Smooth muscle	AOC3
AEBP12	0	0.953159	0.699	0.294	0	Smooth muscle	AEBP1
GGT51	0	0.941144	0.504	0.148	0	Smooth muscle	GGT5
CRIP11	0	0.940708	0.789	0.61	0	Smooth muscle	CRIP1
HIGD1B	0	0.933303	0.454	0.033	0	Smooth muscle	HIGD1B
NTRK21	0	0.931443	0.519	0.254	0	Smooth muscle	NTRK2
MRVI1	0	0.93122	0.509	0.062	0	Smooth muscle	MRVI1
RARRES21	0	0.927438	0.693	0.305	0	Smooth muscle	RARRES2
PLAC91	0	0.916559	0.81	0.39	0	Smooth muscle	PLAC9
CRIM11	0	0.913467	0.538	0.25	0	Smooth muscle	CRIM1
CSRP22	0	0.907679	0.561	0.353	0	Smooth muscle	CSRP2
SDC21	0	0.899444	0.679	0.337	0	Smooth muscle	SDC2
ZEB22	0	0.886357	0.621	0.238	0	Smooth muscle	ZEB2
PDE5A1	0	0.885176	0.477	0.151	0	Smooth muscle	PDE5A
COX7A14	0	0.882973	0.655	0.26	0	Smooth muscle	COX7A1
WFDC11	0	0.861562	0.52	0.08	0	Smooth muscle	WFDC1
ABCC91	0	0.847085	0.411	0.068	0	Smooth muscle	ABCC9
AXL1	0	0.844554	0.645	0.278	0	Smooth muscle	AXL
MGLL1	0	0.838452	0.604	0.356	0	Smooth muscle	MGLL
SERPING11	0	0.833679	0.804	0.429	0	Smooth muscle	SERPING1
ADAMTS11	0	0.819062	0.482	0.217	0	Smooth muscle	ADAMTS1
S100A63	0	0.818691	0.997	0.848	0	Smooth muscle	S100A6
TBX2	0	0.798761	0.4	0.051	0	Smooth muscle	TBX2
ANGPT21	0	0.795098	0.43	0.133	0	Smooth muscle	ANGPT2
ESAM1	0	0.794842	0.603	0.155	0	Smooth muscle	ESAM
AVPR1A	0	0.781698	0.391	0.064	0	Smooth muscle	AVPR1A
FAM162B	0	0.780931	0.426	0.036	0	Smooth muscle	FAM162B
ACTG2	0	0.778459	0.42	0.085	0	Smooth muscle	ACTG2
MT1A2	0	0.778232	0.377	0.111	0	Smooth muscle	MT1A
CHN12	0	0.775774	0.51	0.146	0	Smooth muscle	CHN1
CYTOR2	0	0.774544	0.572	0.244	0	Smooth muscle	CYTOR
FMO3	0	0.765152	0.5	0.049	0	Smooth muscle	FMO3
CD633	0	0.762845	0.956	0.752	0	Smooth muscle	CD63
EDNRA1	0	0.760147	0.483	0.148	0	Smooth muscle	EDNRA
GJA41	0	0.754247	0.473	0.083	0	Smooth muscle	GJA4
TEX411	0	0.740922	0.455	0.112	0	Smooth muscle	TEX41
CRIP21	0	0.726887	0.742	0.605	0	Smooth muscle	CRIP2
ARHGAP292	0	0.717272	0.508	0.209	0	Smooth muscle	ARHGAP29
EGFL6	0	0.690666	0.395	0.05	0	Smooth muscle	EGFL6
SMOC21	0	0.686255	0.529	0.189	0	Smooth muscle	SMOC2
CRYAB2	0	0.679862	0.703	0.517	0	Smooth muscle	CRYAB
GUCY1A2	0	0.670446	0.317	0.042	0	Smooth muscle	GUCY1A2
NEURL1B1	0	0.668358	0.44	0.141	0	Smooth muscle	NEURL1B
NEXN	0	0.666891	0.412	0.09	0	Smooth muscle	NEXN
FHL5	0	0.666137	0.407	0.018	0	Smooth muscle	FHL5
SLIT31	0	0.657576	0.537	0.19	0	Smooth muscle	SLIT3
PCOLCE1	0	0.656774	0.689	0.312	0	Smooth muscle	PCOLCE
FOXS1	0	0.641329	0.461	0.034	0	Smooth muscle	FOXS1
HSPB61	0	0.638591	0.458	0.141	0	Smooth muscle	HSPB6
OLFML2B1	0	0.624804	0.436	0.108	0	Smooth muscle	OLFML2B
SLC9A3R21	0	0.615532	0.529	0.263	0	Smooth muscle	SLC9A3R2
DKK32	0	0.595265	0.613	0.377	0	Smooth muscle	DKK3
MEOX22	0	0.591621	0.438	0.127	0	Smooth muscle	MEOX2
PDLIM33	0	0.551151	0.45	0.142	0	Smooth muscle	PDLIM3
AC018647.1	0	0.550659	0.377	0.021	0	Smooth muscle	AC018647.1
KCNAB1	0	0.546901	0.311	0.019	0	Smooth muscle	KCNAB1
FXYD6	0	0.537656	0.407	0.13	0	Smooth muscle	FXYD6
SERPINF11	0	0.492699	0.682	0.383	0	Smooth muscle	SERPINF1
TIMP12	0	0.464791	0.796	0.506	0	Smooth muscle	TIMP1
C1orf541	0	0.455707	0.467	0.253	0	Smooth muscle	C1orf54
SBSPON	0	0.455696	0.378	0.066	0	Smooth muscle	SBSPON
NRGN1	0	0.444765	0.328	0.05	0	Smooth muscle	NRGN
P2RY14	0	0.442874	0.314	0.078	0	Smooth muscle	P2RY14
COL6A11	0	0.435053	0.758	0.343	0	Smooth muscle	COL6A1
LINC02515	0	0.409612	0.405	0.009	0	Smooth muscle	LINC02515
COL6A21	0	0.394885	0.845	0.335	0	Smooth muscle	COL6A2
SGCA1	0	0.390476	0.358	0.065	0	Smooth muscle	SGCA
ADGRL3	0	0.378221	0.331	0.046	0	Smooth muscle	ADGRL3
FTH12	0	0.372023	0.996	0.898	0	Smooth muscle	FTH1
PGAM2	0	0.355057	0.23	0.024	0	Smooth muscle	PGAM2
FABP31	0	0.258791	0.375	0.089	0	Smooth muscle	FABP3
TDO2	0	0.253929	0.178	0.023	0	Smooth muscle	TDO2
PI15	0	0.243866	0.243	0.015	0	Smooth muscle	PI15
TESC2	0	0.215491	0.312	0.063	0	Smooth muscle	TESC
ECEL1	0	0.184696	0.243	0.012	0	Smooth muscle	ECEL1
CFHR1	0	0.165821	0.167	0.025	0	Smooth muscle	CFHR1
GSN2	0	0.161435	0.908	0.701	0	Smooth muscle	GSN
FTL2	0	0.160811	0.98	0.957	0	Smooth muscle	FTL
AC136628.4	0	0.153385	0.247	0.06	0	Smooth muscle	AC136628.4
ITIH51	3.31526e-306	0.68551	0.463	0.164	6.63052e-303	Smooth muscle	ITIH5
MAP3K7CL	1.38308e-303	0.755707	0.456	0.251	2.76615e-300	Smooth muscle	MAP3K7CL
MYOCD	1.32581e-300	0.256041	0.251	0.007	2.65163e-297	Smooth muscle	MYOCD
ARHGDIB1	1.28587e-299	1.06521	0.68	0.544	2.57174e-296	Smooth muscle	ARHGDIB
MT1M2	5.11601e-295	1.18375	0.573	0.365	1.0232e-291	Smooth muscle	MT1M
FKBP101	1.35031e-288	0.320212	0.454	0.182	2.70062e-285	Smooth muscle	FKBP10
TCIM2	8.58199e-288	0.740188	0.448	0.193	1.7164e-284	Smooth muscle	TCIM
CCL131	1.23532e-286	0.215945	0.214	0.044	2.47064e-283	Smooth muscle	CCL13
CCDC102B	6.90538e-281	0.682979	0.398	0.14	1.38108e-277	Smooth muscle	CCDC102B
THY11	9.27346e-270	0.631728	0.487	0.244	1.85469e-266	Smooth muscle	THY1
LAMP5	1.8689e-267	0.245286	0.23	0.044	3.7378e-264	Smooth muscle	LAMP5
COL14A11	2.37731e-266	0.540285	0.408	0.13	4.75462e-263	Smooth muscle	COL14A1
BST23	1.88792e-261	0.61266	0.603	0.369	3.77584e-258	Smooth muscle	BST2
MIR4435-2HG2	3.91362e-254	0.476159	0.463	0.239	7.82725e-251	Smooth muscle	MIR4435-2HG
GPM6B1	1.95468e-251	0.70122	0.5	0.293	3.90937e-248	Smooth muscle	GPM6B
VAMP53	2.66877e-251	0.485354	0.62	0.419	5.33755e-248	Smooth muscle	VAMP5
CYGB2	6.78432e-245	0.686517	0.48	0.253	1.35686e-241	Smooth muscle	CYGB
PLPP31	5.34232e-242	0.590413	0.532	0.291	1.06846e-238	Smooth muscle	PLPP3
CST33	7.71356e-242	0.163869	0.918	0.867	1.54271e-238	Smooth muscle	CST3
LRRC322	8.79384e-240	0.239238	0.356	0.117	1.75877e-236	Smooth muscle	LRRC32
PMP222	5.56676e-233	0.416271	0.651	0.431	1.11335e-229	Smooth muscle	PMP22
IGFBP42	9.13846e-232	0.146287	0.687	0.49	1.82769e-228	Smooth muscle	IGFBP4
CCL191	8.92297e-226	1.37141	0.388	0.173	1.78459e-222	Smooth muscle	CCL19
TIMP22	3.74057e-225	0.393673	0.589	0.329	7.48113e-222	Smooth muscle	TIMP2
PLPP12	1.10103e-222	0.447836	0.524	0.358	2.20206e-219	Smooth muscle	PLPP1
TNC1	1.99281e-219	0.481485	0.42	0.184	3.98561e-216	Smooth muscle	TNC
MFAP41	4.58925e-213	0.174709	0.539	0.315	9.17849e-210	Smooth muscle	MFAP4
TMEM1191	2.48661e-212	0.34568	0.33	0.126	4.97322e-209	Smooth muscle	TMEM119
ZBTB202	9.47117e-212	0.46663	0.563	0.36	1.89423e-208	Smooth muscle	ZBTB20
FN13	1.0778e-207	0.31482	0.482	0.244	2.1556e-204	Smooth muscle	FN1
TXNIP2	8.36848e-206	0.437375	0.695	0.572	1.6737e-202	Smooth muscle	TXNIP
TMEM1001	1.37849e-204	0.131406	0.27	0.082	2.75699e-201	Smooth muscle	TMEM100
FILIP11	2.79473e-202	0.379993	0.314	0.073	5.58946e-199	Smooth muscle	FILIP1
PRKAR2B1	1.59557e-201	0.613416	0.334	0.06	3.19113e-198	Smooth muscle	PRKAR2B
SLC7A2	2.10799e-200	0.652785	0.362	0.109	4.21599e-197	Smooth muscle	SLC7A2
ADGRF51	6.8908e-195	0.584725	0.296	0.076	1.37816e-191	Smooth muscle	ADGRF5
CXCL121	1.14475e-191	0.407077	0.533	0.319	2.2895e-188	Smooth muscle	CXCL12
DES	1.53654e-189	0.385634	0.154	0.02	3.07308e-186	Smooth muscle	DES
LAMA43	2.19246e-188	0.472893	0.388	0.175	4.38492e-185	Smooth muscle	LAMA4
INPP4B1	3.77356e-188	0.603262	0.383	0.132	7.54712e-185	Smooth muscle	INPP4B
APOLD11	2.36994e-187	0.444862	0.353	0.162	4.73988e-184	Smooth muscle	APOLD1
SYNPO1	5.07289e-186	0.328287	0.377	0.195	1.01458e-182	Smooth muscle	SYNPO
CCL24	3.72696e-185	1.77774	0.539	0.396	7.45391e-182	Smooth muscle	CCL2
CRISPLD21	1.21266e-182	0.747398	0.462	0.287	2.42532e-179	Smooth muscle	CRISPLD2
GYPC3	4.89665e-182	0.309251	0.502	0.275	9.7933e-179	Smooth muscle	GYPC
HBA1	2.49139e-179	0.26092	0.344	0.224	4.98279e-176	Smooth muscle	HBA1
ADAMTS51	5.74074e-173	0.531506	0.322	0.066	1.14815e-169	Smooth muscle	ADAMTS5
LMCD13	1.47373e-164	0.423271	0.416	0.254	2.94747e-161	Smooth muscle	LMCD1
GNG113	1.10584e-163	0.164979	0.584	0.41	2.21168e-160	Smooth muscle	GNG11
PODN1	8.44878e-163	0.311269	0.34	0.114	1.68976e-159	Smooth muscle	PODN
CCL26	1.24718e-162	0.456106	0.244	0.081	2.49436e-159	Smooth muscle	CCL26
C1R1	1.4313e-161	0.320146	0.625	0.481	2.8626e-158	Smooth muscle	C1R
TSPAN121	6.9557e-160	0.142365	0.27	0.061	1.39114e-156	Smooth muscle	TSPAN12
STEAP4	6.6893e-153	1.1113	0.442	0.336	1.33786e-149	Smooth muscle	STEAP4
SLN	1.43872e-149	0.104092	0.169	0.041	2.87744e-146	Smooth muscle	SLN
TSPAN82	3.05185e-145	0.243114	0.32	0.127	6.10371e-142	Smooth muscle	TSPAN8
MT1F2	4.87458e-144	0.421397	0.456	0.331	9.74917e-141	Smooth muscle	MT1F
THBS11	8.03277e-141	0.360011	0.339	0.179	1.60655e-137	Smooth muscle	THBS1
ENTPD12	1.21905e-136	0.106053	0.315	0.122	2.43809e-133	Smooth muscle	ENTPD1
IGFBP22	1.02506e-134	0.542904	0.466	0.327	2.05012e-131	Smooth muscle	IGFBP2
SERPINH12	2.97316e-134	0.377566	0.558	0.433	5.94632e-131	Smooth muscle	SERPINH1
ITGA8	4.30836e-133	0.247776	0.211	0.041	8.61671e-130	Smooth muscle	ITGA8
TCF42	1.93534e-131	0.37683	0.576	0.448	3.87068e-128	Smooth muscle	TCF4
KRT182	4.95997e-130	0.14985	0.233	0.1	9.91994e-127	Smooth muscle	KRT18
C1S1	7.14556e-130	0.262604	0.569	0.421	1.42911e-126	Smooth muscle	C1S
TNNC1	1.71527e-129	0.179015	0.269	0.071	3.43054e-126	Smooth muscle	TNNC1
CAVIN21	7.29648e-129	0.427373	0.339	0.116	1.4593e-125	Smooth muscle	CAVIN2
IL62	3.94597e-126	0.58032	0.316	0.168	7.89194e-123	Smooth muscle	IL6
SH3KBP11	1.51801e-124	0.286082	0.411	0.262	3.03602e-121	Smooth muscle	SH3KBP1
FEZ12	7.26705e-118	0.24453	0.38	0.212	1.45341e-114	Smooth muscle	FEZ1
LTBP11	6.20025e-112	0.2133	0.38	0.211	1.24005e-108	Smooth muscle	LTBP1
PLXDC11	8.04047e-106	0.171004	0.292	0.197	1.60809e-102	Smooth muscle	PLXDC1
DPYSL23	1.77413e-105	0.451503	0.469	0.346	3.54826e-102	Smooth muscle	DPYSL2
MT1E3	2.50494e-105	0.681201	0.742	0.694	5.00987e-102	Smooth muscle	MT1E
IGFBP61	1.91953e-103	0.256628	0.414	0.262	3.83907e-100	Smooth muscle	IGFBP6
GEM1	4.15636e-103	0.477594	0.403	0.26	8.31271e-100	Smooth muscle	GEM
GADD45B2	4.02469e-102	0.885497	0.722	0.721	8.04938e-99	Smooth muscle	GADD45B
TSC22D13	4.66824e-102	0.430955	0.677	0.64	9.33647e-99	Smooth muscle	TSC22D1
FABP41	5.52306e-101	0.930311	0.417	0.283	1.10461e-97	Smooth muscle	FABP4
ITM2C2	3.4503e-100	0.258967	0.444	0.308	6.90059e-97	Smooth muscle	ITM2C
MEST1	5.00194e-99	0.116019	0.254	0.135	1.00039e-95	Smooth muscle	MEST
SRPX2	3.14451e-95	0.187456	0.381	0.214	6.28902e-92	Smooth muscle	SRPX
ASPN1	7.56962e-91	0.336904	0.378	0.244	1.51392e-87	Smooth muscle	ASPN
SULF11	7.12639e-89	0.147356	0.26	0.082	1.42528e-85	Smooth muscle	SULF1
SSPN1	1.41725e-87	0.413588	0.366	0.215	2.83451e-84	Smooth muscle	SSPN
VASN1	1.8804e-81	0.397194	0.345	0.192	3.76079e-78	Smooth muscle	VASN
COL6A31	2.49555e-81	0.305707	0.437	0.255	4.9911e-78	Smooth muscle	COL6A3
TSPAN43	1.38842e-76	0.24674	0.472	0.363	2.77684e-73	Smooth muscle	TSPAN4
HBA21	1.83635e-76	0.500265	0.378	0.331	3.67271e-73	Smooth muscle	HBA2
TMEM176B1	1.27103e-74	0.242019	0.356	0.189	2.54206e-71	Smooth muscle	TMEM176B
TNFRSF11B	1.94093e-74	0.173145	0.204	0.083	3.88185e-71	Smooth muscle	TNFRSF11B
ANGPTL11	3.68086e-72	0.195786	0.262	0.102	7.36173e-69	Smooth muscle	ANGPTL1
ISLR1	4.01339e-72	0.254539	0.358	0.157	8.02678e-69	Smooth muscle	ISLR
ADH1B1	1.80304e-71	0.300553	0.312	0.18	3.60608e-68	Smooth muscle	ADH1B
EFEMP21	1.54766e-70	0.320416	0.379	0.21	3.09531e-67	Smooth muscle	EFEMP2
TMEM2043	5.07528e-70	0.215985	0.325	0.184	1.01506e-66	Smooth muscle	TMEM204
KLF22	5.13046e-69	0.462807	0.387	0.292	1.02609e-65	Smooth muscle	KLF2
ATP1A2	9.62703e-69	0.186992	0.194	0.012	1.92541e-65	Smooth muscle	ATP1A2
SOCS31	1.11873e-68	0.788472	0.543	0.522	2.23746e-65	Smooth muscle	SOCS3
F101	1.33478e-68	0.391412	0.365	0.156	2.66957e-65	Smooth muscle	F10
HBB1	6.5373e-61	0.727257	0.43	0.41	1.30746e-57	Smooth muscle	HBB
COL5A21	1.29453e-59	0.292623	0.373	0.252	2.58906e-56	Smooth muscle	COL5A2
TSPAN153	5.46911e-58	0.108777	0.266	0.18	1.09382e-54	Smooth muscle	TSPAN15
CCL81	8.03735e-58	0.631083	0.264	0.107	1.60747e-54	Smooth muscle	CCL8
SNTB1	1.63567e-55	0.128909	0.228	0.064	3.27133e-52	Smooth muscle	SNTB1
AC007952.42	2.90577e-55	0.28064	0.328	0.254	5.81154e-52	Smooth muscle	AC007952.4
KCNE42	2.45369e-51	0.537269	0.285	0.079	4.90738e-48	Smooth muscle	KCNE4
INSR3	4.27591e-51	0.151517	0.34	0.276	8.55181e-48	Smooth muscle	INSR
OLFML2A2	4.50495e-51	0.266436	0.311	0.234	9.00989e-48	Smooth muscle	OLFML2A
TGFBI1	6.63264e-50	0.613055	0.489	0.449	1.32653e-46	Smooth muscle	TGFBI
TMEM176A1	6.85251e-49	0.257073	0.323	0.187	1.3705e-45	Smooth muscle	TMEM176A
C12orf751	7.48655e-46	0.192258	0.42	0.594	1.49731e-42	Smooth muscle	C12orf75
COL23A11	1.34589e-44	0.196534	0.127	0.076	2.69178e-41	Smooth muscle	COL23A1
VGLL31	1.10909e-43	0.187676	0.261	0.133	2.21819e-40	Smooth muscle	VGLL3
NNMT2	1.49513e-43	0.281304	0.455	0.383	2.99027e-40	Smooth muscle	NNMT
ANKRD291	2.02571e-41	0.513354	0.381	0.301	4.05143e-38	Smooth muscle	ANKRD29
CTSL3	7.63771e-41	0.32982	0.447	0.407	1.52754e-37	Smooth muscle	CTSL
SPTBN13	1.06053e-39	0.265564	0.441	0.403	2.12107e-36	Smooth muscle	SPTBN1
PCSK1N2	2.03404e-39	0.231904	0.289	0.209	4.06807e-36	Smooth muscle	PCSK1N
SEPT111	6.39354e-37	0.3057	0.309	0.188	1.27871e-33	Smooth muscle	2021-09-11
EPS8L11	1.83759e-36	0.119196	0.289	0.225	3.67517e-33	Smooth muscle	EPS8L1
CH25H2	2.81326e-36	0.465421	0.316	0.254	5.62652e-33	Smooth muscle	CH25H
PRPH	6.25584e-36	0.278384	0.226	0.042	1.25117e-32	Smooth muscle	PRPH
MNDA	1.76085e-34	0.209436	0.23	0.036	3.5217e-31	Smooth muscle	MNDA
TPPP32	3.9664e-34	0.167995	0.712	0.68	7.93279e-31	Smooth muscle	TPPP3
PDK43	2.19363e-33	0.280867	0.235	0.126	4.38726e-30	Smooth muscle	PDK4
FMOD1	4.37424e-33	0.173728	0.301	0.14	8.74848e-30	Smooth muscle	FMOD
CFH1	5.22478e-33	0.171417	0.381	0.286	1.04496e-29	Smooth muscle	CFH
FAM129A1	1.42867e-32	0.231762	0.253	0.206	2.85734e-29	Smooth muscle	FAM129A
PTN1	2.35859e-32	0.103965	0.295	0.179	4.71717e-29	Smooth muscle	PTN
CACNA1H	3.86616e-31	0.257046	0.219	0.063	7.73233e-28	Smooth muscle	CACNA1H
PLA2G161	2.5428e-30	0.155394	0.287	0.174	5.0856e-27	Smooth muscle	PLA2G16
PMEPA12	4.96971e-30	0.363309	0.342	0.302	9.93941e-27	Smooth muscle	PMEPA1
CYP26B11	5.93038e-30	0.493257	0.268	0.156	1.18608e-26	Smooth muscle	CYP26B1
PHLDB2	1.53379e-29	0.434022	0.38	0.337	3.06757e-26	Smooth muscle	PHLDB2
RASSF4	6.52263e-28	0.176881	0.248	0.126	1.30453e-24	Smooth muscle	RASSF4
LPL1	1.67222e-27	0.266067	0.188	0.053	3.34444e-24	Smooth muscle	LPL
CD361	1.0022e-26	0.604846	0.352	0.29	2.00441e-23	Smooth muscle	CD36
HOXB22	1.46652e-26	0.122658	0.305	0.278	2.93304e-23	Smooth muscle	HOXB2
NRP12	2.73585e-26	0.260445	0.301	0.237	5.47171e-23	Smooth muscle	NRP1
CLSTN2	6.43358e-26	0.230398	0.171	0.033	1.28672e-22	Smooth muscle	CLSTN2
ISG152	1.15653e-25	0.34755	0.49	0.467	2.31305e-22	Smooth muscle	ISG15
SPRY12	2.04335e-25	0.210835	0.365	0.316	4.0867e-22	Smooth muscle	SPRY1
NGFR1	3.16624e-23	0.120263	0.224	0.109	6.33248e-20	Smooth muscle	NGFR
TWIST11	4.33581e-23	0.278324	0.278	0.123	8.67163e-20	Smooth muscle	TWIST1
PDE2A1	1.46067e-22	0.115315	0.228	0.073	2.92134e-19	Smooth muscle	PDE2A
MAMDC21	3.52617e-22	0.201566	0.25	0.128	7.05233e-19	Smooth muscle	MAMDC2
ACKR31	4.11329e-21	0.102286	0.254	0.213	8.22658e-18	Smooth muscle	ACKR3
PLXND12	5.14816e-21	0.283656	0.271	0.143	1.02963e-17	Smooth muscle	PLXND1
CALCRL1	1.58529e-20	0.113659	0.129	0.165	3.17058e-17	Smooth muscle	CALCRL
LIMS22	8.1582e-19	0.21743	0.278	0.167	1.63164e-15	Smooth muscle	LIMS2
PHLDA13	1.88377e-18	0.237983	0.405	0.376	3.76755e-15	Smooth muscle	PHLDA1
ID32	1.87009e-16	0.200782	0.659	0.669	3.74017e-13	Smooth muscle	ID3
NR2F11	3.41039e-16	0.157547	0.132	0.039	6.82078e-13	Smooth muscle	NR2F1
MX21	2.44473e-15	0.161409	0.262	0.181	4.88945e-12	Smooth muscle	MX2
FMO21	4.46949e-14	0.262657	0.181	0.075	8.93898e-11	Smooth muscle	FMO2
CAMK2N13	3.4916e-12	0.23836	0.264	0.209	6.98321e-09	Smooth muscle	CAMK2N1
LOXL11	3.88397e-12	0.117603	0.351	0.331	7.76793e-09	Smooth muscle	LOXL1
Z93241.12	5.5569e-11	0.213106	0.226	0.216	1.11138e-07	Smooth muscle	Z93241.1
ADAP2	1.38119e-10	0.109515	0.28	0.242	2.76238e-07	Smooth muscle	ADAP2
CD3201	1.50749e-10	0.120183	0.322	0.31	3.01497e-07	Smooth muscle	CD320
SUSD2	2.60742e-10	0.223109	0.253	0.169	5.21483e-07	Smooth muscle	SUSD2
TM4SF12	2.86279e-10	0.670439	0.459	0.494	5.72557e-07	Smooth muscle	TM4SF1
SLC2A32	1.31218e-09	0.246855	0.313	0.235	2.62436e-06	Smooth muscle	SLC2A3
ETS12	1.81413e-09	0.126221	0.261	0.236	3.62825e-06	Smooth muscle	ETS1
AKAP123	4.21462e-09	0.199202	0.234	0.098	8.42923e-06	Smooth muscle	AKAP12
ANTXR11	1.49281e-08	0.154092	0.366	0.355	2.98561e-05	Smooth muscle	ANTXR1
MAP1LC3A2	1.89573e-08	0.370882	0.438	0.479	3.79145e-05	Smooth muscle	MAP1LC3A
ADAMTS41	4.23486e-08	0.285439	0.18	0.138	8.46971e-05	Smooth muscle	ADAMTS4
AC103591.31	5.14135e-08	0.15167	0.169	0.241	0.000102827	Smooth muscle	AC103591.3
MDK3	7.81115e-08	0.199077	0.318	0.26	0.000156223	Smooth muscle	MDK
DACT3	1.19386e-07	0.181098	0.196	0.087	0.000238773	Smooth muscle	DACT3
CA4	1.4348e-07	0.254071	0.116	0.023	0.000286961	Smooth muscle	CA4
PGM51	2.49828e-07	0.230866	0.212	0.059	0.000499657	Smooth muscle	PGM5
CXCL23	4.22919e-07	0.289175	0.373	0.445	0.000845837	Smooth muscle	CXCL2
ANK21	4.42316e-06	0.142476	0.194	0.102	0.00884632	Smooth muscle	ANK2
NES1	4.53395e-06	0.220805	0.177	0.113	0.00906791	Smooth muscle	NES
PGM5-AS1	2.90749e-05	0.180105	0.199	0.042	0.0581498	Smooth muscle	PGM5-AS1
VEGFA	6.68948e-05	0.103203	0.162	0.238	0.13379	Smooth muscle	VEGFA
FGF71	0.000212633	0.655571	0.339	0.314	0.425265	Smooth muscle	FGF7
PLEKHH21	0.000218196	0.287749	0.289	0.269	0.436393	Smooth muscle	PLEKHH2
FOXC12	0.000292106	0.160548	0.168	0.099	0.584212	Smooth muscle	FOXC1
HOXD81	0.00152255	0.110789	0.202	0.108	1	Smooth muscle	HOXD8
RBP51	0.00159913	0.150848	0.147	0.066	1	Smooth muscle	RBP5
IFITM13	0.00265097	0.479484	0.417	0.44	1	Smooth muscle	IFITM1
APCDD12	0.00402482	0.175579	0.424	0.461	1	Smooth muscle	APCDD1
SLC25A41	0.00722476	0.227156	0.286	0.307	1	Smooth muscle	SLC25A4
VCAM12	0.00973937	0.241633	0.227	0.11	1	Smooth muscle	VCAM1
MPZ	0	4.45071	0.86	0.07	0	Nerve cell	MPZ
SCN7A	0	2.42669	0.701	0.018	0	Nerve cell	SCN7A
GFRA3	0	2.30273	0.727	0.012	0	Nerve cell	GFRA3
CDH191	0	2.09502	0.731	0.032	0	Nerve cell	CDH19
MAL1	0	1.98315	0.771	0.059	0	Nerve cell	MAL
PMP2	0	1.91069	0.649	0.021	0	Nerve cell	PMP2
MIA1	0	1.64799	0.653	0.047	0	Nerve cell	MIA
MYOT	0	1.23912	0.579	0.005	0	Nerve cell	MYOT
GJC31	0	1.10071	0.487	0.031	0	Nerve cell	GJC3
GFRA2	0	1.07546	0.498	0.023	0	Nerve cell	GFRA2
CLDN19	0	0.777439	0.454	0.003	0	Nerve cell	CLDN19
SFRP5	0	0.737987	0.439	0.004	0	Nerve cell	SFRP5
CDH7	0	0.723219	0.376	0.007	0	Nerve cell	CDH7
MAG	0	0.625818	0.38	0.004	0	Nerve cell	MAG
DRP2	0	0.62248	0.406	0.012	0	Nerve cell	DRP2
ENTHD1	0	0.23836	0.376	0.004	0	Nerve cell	ENTHD1
SPP1	0	0.138709	0.384	0.015	0	Nerve cell	SPP1
SYT10	0	0.117235	0.273	0	0	Nerve cell	SYT10
PLP11	8.78573e-307	2.80933	0.93	0.142	1.75715e-303	Nerve cell	PLP1
S100B1	1.07711e-279	3.33003	0.919	0.126	2.15423e-276	Nerve cell	S100B
PLEKHB11	2.87005e-238	1.22577	0.583	0.061	5.74011e-235	Nerve cell	PLEKHB1
AZGP11	1.00411e-207	1.13731	0.517	0.046	2.00821e-204	Nerve cell	AZGP1
NRXN1	1.76947e-201	2.0331	0.513	0.019	3.53894e-198	Nerve cell	NRXN1
XKR4	6.22397e-190	1.50619	0.446	0.011	1.24479e-186	Nerve cell	XKR4
GPM6B2	8.06021e-189	2.74829	0.952	0.301	1.61204e-185	Nerve cell	GPM6B
PMP223	7.20402e-184	3.39548	0.989	0.439	1.4408e-180	Nerve cell	PMP22
GRB141	1.05756e-183	0.248228	0.387	0.029	2.11513e-180	Nerve cell	GRB14
COL28A1	3.4065e-169	1.4978	0.554	0.038	6.813e-166	Nerve cell	COL28A1
[truncated: 959 more rows]

## Sheet: Eccrine gland
	p_val	avg_log2FC	pct.1	pct.2	p_val_adj
S100A9	8.38848e-36	-4.15526	0.006	0.763	2.39885e-31
S100A8	2.13759e-33	-4.33968	0	0.711	6.11287e-29
S100A7	4.41578e-27	-3.47047	0.006	0.605	1.26278e-22
RPL13A	5.02597e-19	-1.94369	0.654	0.947	1.43728e-14
FABP5	3.75042e-18	-2.46342	0.025	0.474	1.07251e-13
B2M	3.95877e-16	-1.87792	0.5	0.868	1.13209e-11
RPL7	7.60408e-16	-1.75291	0.586	0.895	2.17454e-11
KRT14	8.00337e-16	-2.16551	0.074	0.539	2.28872e-11
RPS20	1.14964e-14	-1.72902	0.377	0.816	3.28764e-10
PI3	2.94985e-12	-1.29525	0	0.276	8.43569e-08
KRT5	9.52728e-12	-1.66028	0.025	0.342	2.72452e-07
IFI27	1.76974e-11	-1.46491	0.006	0.276	5.06092e-07
KRT6A	2.26725e-11	-1.93195	0.006	0.276	6.48364e-07
GLYATL2	6.19533e-11	-1.57449	0.105	0.461	1.77168e-06
KRT16	6.46043e-11	-1.29916	0.006	0.263	1.84749e-06
CD24	2.1122e-10	-1.28893	0.216	0.592	6.04026e-06
SBSN	3.37287e-10	-1.18029	0.025	0.303	9.6454e-06
LY6E	3.64536e-10	-1.25091	0.105	0.447	1.04246e-05
LY6D	7.64014e-10	-0.375888	0.025	0.303	2.18485e-05
SLPI	1.1793e-09	-1.71615	0.062	0.355	3.37244e-05
SPRR2E	2.43191e-09	-1.34315	0.019	0.263	6.95454e-05
SAA1	2.43199e-09	-4.42624	0.019	0.263	6.95475e-05
LTF	3.04536e-09	-1.99353	0.006	0.224	8.70882e-05
KRT6B	3.87391e-09	-1.29256	0.006	0.224	0.000110782
PDCD4	4.48802e-09	1.74309	0.809	0.618	0.000128344
CD74	4.87865e-09	-1.19946	0.043	0.329	0.000139515
KRT1	5.34805e-09	-0.517006	0.049	0.342	0.000152938
DMKN	6.17636e-09	-0.909325	0.13	0.474	0.000176625
HLA-C	1.09985e-08	-1.2444	0.179	0.513	0.000314524
MT1E	1.12129e-08	-3.05628	0.173	0.5	0.000320655
RPL31	1.80406e-08	-1.4803	0.463	0.776	0.000515908
GNAS	1.91162e-08	1.43312	0.815	0.605	0.000546665
SAA2	1.98645e-08	-3.66569	0	0.184	0.000568064
MALAT1	2.73423e-08	-1.06509	0.333	0.724	0.000781908
C5orf46	3.65897e-08	-1.30722	0.142	0.461	0.00104635
HLA-A	4.32491e-08	-1.17323	0.154	0.461	0.00123679
MT-CO3	5.61874e-08	-1.69894	0.537	0.75	0.00160679
TYMP	1.34346e-07	-0.964512	0.074	0.329	0.0038419
TMED2	1.44429e-07	-1.14905	0.204	0.513	0.00413023
DUSP1	1.46147e-07	-1.62586	0.259	0.592	0.00417938
SPRR2A	2.28856e-07	-1.06789	0	0.158	0.00654461
OBP2B	2.79213e-07	-1.05511	0.13	0.421	0.00798465
CDC42EP1	3.28945e-07	-0.415574	0.117	0.395	0.00940683
AZGP1	3.85814e-07	-1.0267	0.37	0.711	0.0110331
NEAT1	4.88029e-07	-1.56414	0.216	0.526	0.0139562
AQP5	5.61815e-07	1.33146	0.858	0.711	0.0160662
IFITM3	6.53036e-07	-0.885871	0.056	0.276	0.0186749
TPT1	6.64999e-07	0.875888	0.957	0.908	0.019017
MT-ND2	6.66803e-07	-1.57084	0.444	0.671	0.0190686
HLA-DRA	7.68702e-07	-0.602859	0	0.145	0.0219826
RPS17	9.4091e-07	-1.29727	0.333	0.645	0.0269072
PPIA	9.95859e-07	1.27805	0.846	0.737	0.0284786
KRTDAP	1.0457e-06	-0.651904	0.068	0.316	0.0299039
CALM1	1.11106e-06	1.33372	0.728	0.539	0.0317729
LDHA	1.12654e-06	1.54979	0.846	0.737	0.0322158
JUN	1.42885e-06	-1.0097	0.315	0.645	0.0408608
LCN2	1.45166e-06	-1.42681	0.006	0.158	0.0415131
MT-ND1	1.49856e-06	-1.71425	0.475	0.658	0.0428542
KRT17	1.5035e-06	-1.14817	0.062	0.289	0.0429955
CAMK2N1	1.52965e-06	1.34409	0.605	0.316	0.0437433
CRYAB	1.54173e-06	-0.923335	0.136	0.395	0.0440889
RPLP2	1.65768e-06	-0.829432	0.79	0.908	0.0474045
C19orf33	2.16405e-06	-1.40176	0.074	0.289	0.0618852
SYNGR2	2.22673e-06	-0.958282	0.167	0.434	0.0636778
CALD1	2.63369e-06	-1.1848	0.062	0.276	0.0753157
ODF3B	2.78205e-06	-0.274376	0.056	0.263	0.0795583
AGRN	2.84697e-06	-0.489479	0.049	0.25	0.0814148
HES4	2.84852e-06	-0.711602	0.13	0.408	0.0814591
POLR2J3.1	2.88111e-06	-0.899264	0.099	0.329	0.0823911
RAB32	3.01266e-06	-0.468483	0.037	0.224	0.086153
TNFRSF12A	3.31052e-06	-1.0498	0.043	0.237	0.0946711
C1orf116	3.39454e-06	-0.521349	0.08	0.303	0.0970738
RPS24	3.48543e-06	0.750155	0.951	0.947	0.0996729
TCIM	3.69606e-06	-0.601907	0.043	0.237	0.105696
CSRP1	3.7397e-06	1.37887	0.691	0.461	0.106944
LYPD3	4.67695e-06	-0.796288	0.148	0.408	0.133747
IL32	4.88367e-06	-1.06966	0.006	0.145	0.139658
S100A6	5.14526e-06	-1.43586	0.623	0.855	0.147139
GJC3	5.42083e-06	-0.846302	0.16	0.408	0.155019
SPRR1B	5.68528e-06	-0.779768	0.006	0.145	0.162582
GABPB1-AS1	6.39899e-06	-0.753044	0.068	0.276	0.182992
S100A2	6.76867e-06	-0.659598	0.031	0.211	0.193564
ISG15	7.15394e-06	-0.535991	0.012	0.158	0.204581
SDC4	7.29612e-06	-1.15237	0.222	0.487	0.208647
SFN	7.80734e-06	-0.675762	0.16	0.421	0.223266
CX3CL1	7.96356e-06	-0.831833	0.068	0.263	0.227734
SERPINB4	8.52e-06	-0.359656	0	0.118	0.243646
NCALD	8.75196e-06	1.90069	0.457	0.197	0.25028
ANXA2	1.00749e-05	-0.568073	0.296	0.592	0.288111
TRMT61A	1.0487e-05	-0.502275	0.037	0.211	0.299897
WDR11	1.05256e-05	-0.440578	0.049	0.237	0.301001
SCGB1B2P	1.09142e-05	-1.06405	0.358	0.632	0.312113
TNFSF10	1.12668e-05	-0.693845	0.167	0.408	0.322196
CALML3	1.1995e-05	-0.774913	0.019	0.171	0.34302
PNISR	1.27099e-05	-1.04187	0.198	0.447	0.363464
SRSF10	1.29097e-05	-0.827285	0.16	0.408	0.369179
PERP	1.45213e-05	-0.673484	0.407	0.724	0.415265
SLC34A2	1.48116e-05	-0.751945	0.099	0.303	0.423567
GRN	1.58973e-05	-0.735083	0.117	0.329	0.454614
SPINT1	1.7591e-05	-0.508248	0.173	0.421	0.503049
ADIRF	1.77385e-05	-0.876805	0.438	0.697	0.507268
CUTA	1.86054e-05	-0.659626	0.241	0.5	0.532058
RPL8	1.97138e-05	0.599442	0.969	0.974	0.563755
MT2A	2.09534e-05	-2.1265	0.364	0.671	0.599203
LPIN1	2.18296e-05	-0.791926	0.086	0.289	0.624261
SOD3	2.46699e-05	-0.268058	0.012	0.145	0.705484
ELOB	2.48294e-05	1.2418	0.759	0.671	0.710046
CDK5RAP3	2.52525e-05	-0.506308	0.136	0.368	0.722145
SLC25A3	2.60191e-05	1.18067	0.747	0.618	0.744069
QSOX1	2.76517e-05	-0.583776	0.111	0.329	0.790757
ANG	2.77068e-05	-0.528654	0.08	0.276	0.792331
MT-CO1	2.79257e-05	-1.19022	0.531	0.737	0.798592
EFNA1	2.83951e-05	-0.660503	0.111	0.329	0.812015
EDN1	2.90848e-05	-0.867211	0.086	0.289	0.831738
RASL10A	2.98057e-05	-0.667148	0.08	0.276	0.852353
GPM6B	2.99894e-05	-0.47377	0.019	0.158	0.857606
ARF4	3.05661e-05	-0.546931	0.241	0.5	0.874098
HIST1H2BG	3.12778e-05	-0.749136	0.019	0.158	0.89445
VSIG2	3.17166e-05	-0.478335	0.056	0.237	0.907
SMCO4	3.21439e-05	-0.791325	0.148	0.368	0.91922
HLA-B	3.22317e-05	-1.10632	0.179	0.408	0.92173
PDLIM3	3.23332e-05	-0.670162	0.123	0.342	0.924632
HIST2H2BE	3.33009e-05	-0.54008	0.049	0.224	0.952305
CTGF	3.4014e-05	-0.97487	0.019	0.158	0.972697
SLC22A4	3.47407e-05	-0.313345	0.031	0.184	0.993478
CD59	3.55925e-05	-0.846257	0.42	0.684	1
CRABP2	3.60544e-05	-0.978758	0.037	0.197	1
RPS8	3.66064e-05	0.719258	0.932	0.882	1
TSC22D1	3.75767e-05	-0.633293	0.34	0.658	1
JUNB	3.9847e-05	-1.11127	0.278	0.539	1
WFDC2	4.26436e-05	-0.761023	0.031	0.184	1
BCL6	4.30383e-05	-0.681207	0.068	0.25	1
TM4SF1	4.32439e-05	-0.822249	0.247	0.513	1
SNHG19	4.498e-05	-0.571762	0.062	0.237	1
CD46	4.588e-05	-0.852585	0.204	0.461	1
ATP5F1E	4.81049e-05	0.96164	0.827	0.763	1
TSPAN8	4.96193e-05	-0.65714	0.235	0.513	1
SLC25A37	5.11259e-05	-0.814487	0.117	0.329	1
TMEM41A	5.45962e-05	-0.52824	0.056	0.224	1
NOP10	5.5988e-05	-0.73193	0.204	0.447	1
ERO1A	5.63569e-05	-0.257014	0.056	0.224	1
SLC12A2	5.74062e-05	1.28041	0.716	0.566	1
C9orf16	6.21067e-05	-0.804585	0.29	0.539	1
CTSD	6.22978e-05	-0.724994	0.241	0.474	1
CCDC107	6.6735e-05	-0.866558	0.179	0.408	1
KIAA1671	6.94238e-05	-0.610673	0.117	0.316	1
C6orf132	7.03553e-05	-0.48842	0.154	0.368	1
ZFP36L1	7.673e-05	-0.594611	0.253	0.513	1
TESC	7.93037e-05	1.29261	0.364	0.118	1
NKTR	8.37005e-05	-0.82048	0.185	0.408	1
PRSS22	8.45998e-05	-0.647121	0.074	0.25	1
HSPA1B	8.66691e-05	-1.21549	0.216	0.461	1
CNFN	8.83203e-05	-0.894939	0.074	0.25	1
FMO2	8.93182e-05	-0.7646	0.037	0.184	1
ENHO	9.15495e-05	-0.405111	0.056	0.224	1
PMEPA1	9.51225e-05	-0.790399	0.136	0.342	1
GPX4	9.65337e-05	1.01018	0.778	0.671	1
MTDH	9.71469e-05	-0.25222	0.179	0.408	1
ZFP36L2	0.000105036	-0.488063	0.167	0.395	1
S100A14	0.00010545	-0.506895	0.216	0.474	1
MANF	0.000105903	-0.403816	0.123	0.329	1
GLYATL1	0.000109611	-0.28259	0.025	0.158	1
RPL30	0.000112638	0.582542	0.938	0.934	1
ZNF688	0.000114187	-0.312444	0.043	0.197	1
RPS10	0.000115543	0.740502	0.784	0.711	1
NDUFC1	0.000121043	1.38206	0.636	0.513	1
KTN1	0.000125544	-0.303491	0.204	0.461	1
MT-ATP6	0.00012775	-0.703727	0.531	0.776	1
ZC3H12A	0.000136451	-0.656813	0.105	0.289	1
GAPDH	0.000136629	1.32772	0.87	0.829	1
EFHC1	0.0001381	-0.394648	0.086	0.263	1
TMEM208	0.000139831	-0.309798	0.142	0.342	1
RPL24	0.00015676	0.713456	0.901	0.816	1
PDZK1IP1	0.000164099	-0.320242	0.074	0.25	1
CRNDE	0.000167769	-0.296844	0.198	0.434	1
MT-CO2	0.000169044	-0.988581	0.593	0.724	1
LUC7L3	0.000187094	-0.955936	0.173	0.395	1
SCGB1D2	0.000187419	-0.918328	0.383	0.658	1
ETFB	0.000204427	1.2136	0.617	0.447	1
RHOV	0.0002075	-0.816784	0.241	0.487	1
MT1X	0.000208812	-1.88148	0.29	0.526	1
WSB1	0.000210142	-0.39672	0.16	0.382	1
RPS23	0.000210544	0.584587	0.957	0.908	1
PRPF38B	0.000211101	-0.44081	0.086	0.263	1
DDX17	0.000217539	-0.72016	0.247	0.487	1
PSAP	0.000219001	-0.68243	0.198	0.395	1
SCGB2A2	0.000221628	-0.95588	0.407	0.632	1
RPL26	0.000225999	0.505206	0.944	0.908	1
TXNDC12	0.000226254	-0.311061	0.111	0.303	1
SELENOM	0.000238151	-0.617342	0.259	0.5	1
ZNF662	0.000245966	-0.507708	0.012	0.118	1
TMEM139	0.000250731	-0.508441	0.049	0.197	1
CLDN4	0.000252376	-0.927552	0.284	0.526	1
RHOT2	0.000253412	-0.410137	0.099	0.276	1
PROM1	0.000253502	-0.763268	0.086	0.25	1
TFCP2L1	0.000255391	-0.398964	0.13	0.329	1
SEC61A1	0.000256854	-0.365173	0.136	0.316	1
MT1G	0.000265266	-2.25962	0.043	0.184	1
UBE2L6	0.000268204	-0.47502	0.012	0.118	1
USP16	0.000279023	-0.465754	0.148	0.342	1
TMED9	0.000282877	-0.501551	0.21	0.421	1
APPL2	0.000290403	-0.425235	0.068	0.224	1
PAWR	0.000291249	-0.72079	0.111	0.289	1
SLC12A7	0.000291264	-0.388617	0.019	0.132	1
MGP	0.000295507	-1.2426	0.179	0.395	1
NFKBIA	0.000296587	-0.942109	0.185	0.395	1
CXCL1	0.000297095	-1.45102	0.019	0.132	1
PRICKLE1	0.000298653	-0.269313	0.012	0.118	1
PDLIM1	0.000299062	-0.751806	0.031	0.158	1
TMBIM6	0.000324451	-0.623156	0.272	0.513	1
RPS2	0.000326614	-0.63666	0.84	0.882	1
RPL7A	0.000335385	0.64723	0.92	0.855	1
RASD1	0.00033718	-0.851826	0.167	0.355	1
COBL	0.000347555	-0.771329	0.167	0.382	1
COPS7B	0.000347831	-0.376315	0.019	0.132	1
SEMA3C	0.000349687	-0.291135	0.031	0.158	1
MCL1	0.000350023	-0.430686	0.13	0.316	1
ELAVL1	0.000351618	-0.352185	0.074	0.237	1
CREB3L4	0.000363431	-0.414893	0.185	0.395	1
PYGB	0.000363792	-0.467157	0.204	0.421	1
NECTIN4	0.000377546	-0.479882	0.099	0.263	1
TLE1	0.000382461	-0.260524	0.093	0.263	1
UQCC1	0.000394489	-0.288616	0.031	0.158	1
VPS26B	0.000407098	-0.550072	0.074	0.237	1
SIVA1	0.000421947	-0.606263	0.185	0.382	1
ELF3	0.000435319	-0.733105	0.185	0.408	1
CXADR	0.00043537	-0.435672	0.123	0.303	1
PNN	0.00043604	-0.464792	0.167	0.382	1
ZMAT1	0.00043671	-0.524323	0.056	0.197	1
DST	0.000437654	-0.927633	0.154	0.342	1
PCYOX1	0.000439118	-0.33731	0.105	0.276	1
NUPR1	0.000446609	-0.653972	0.352	0.579	1
MDM4	0.000450424	-0.485676	0.123	0.303	1
GATAD1	0.00046033	-0.307763	0.08	0.237	1
CD151	0.000461565	-0.552025	0.247	0.447	1
CLDN7	0.000468506	-0.442907	0.204	0.421	1
SMARCA4	0.000481876	-0.31262	0.086	0.25	1
CXCL2	0.000492231	-1.9532	0.074	0.224	1
SPCS2	0.0005014	-0.596518	0.321	0.553	1
SFPQ	0.0005158	-0.722062	0.204	0.421	1
RPL37	0.000522617	0.670923	0.944	0.908	1
CBFB	0.000523743	-0.500434	0.08	0.237	1
COX7B	0.000523854	1.14216	0.722	0.658	1
S100A4	0.000525987	-0.316606	0.08	0.25	1
EEF1A1	0.000527539	0.449826	0.969	0.987	1
MANBAL	0.000528686	-0.372463	0.13	0.316	1
DBI	0.000529377	0.479429	0.901	0.829	1
SRSF8	0.000531027	-0.333469	0.099	0.263	1
NACA	0.000536061	0.683296	0.895	0.908	1
SDF2L1	0.000544737	-0.39266	0.179	0.368	1
SDF4	0.000545114	-0.266005	0.142	0.329	1
P4HB	0.000550488	-0.682749	0.284	0.487	1
BRMS1	0.000553033	-0.261498	0.086	0.25	1
PIK3IP1	0.000574416	-0.364163	0.056	0.197	1
COX6A1	0.000577523	-0.559453	0.469	0.697	1
LMAN2	0.000593295	-0.435098	0.154	0.342	1
ACVR1B	0.000602849	-0.60962	0.08	0.237	1
ARL6IP5	0.000606752	-0.381767	0.265	0.487	1
TFF3	0.000624904	-0.291837	0.043	0.171	1
ETV6	0.000626303	-0.817145	0.179	0.368	1
PDS5A	0.000627953	-0.659401	0.099	0.263	1
DUSP8	0.000648892	-0.250761	0.074	0.224	1
NF1	0.000675763	-0.398245	0.117	0.289	1
ERBB3	0.000685627	-0.369986	0.16	0.329	1
CALML5	0.00069649	-0.60871	0.512	0.75	1
TPD52L1	0.000697162	1.19768	0.63	0.553	1
TSPAN13	0.000712394	-0.414067	0.185	0.382	1
SAMD4A	0.000731571	-0.801198	0.031	0.145	1
AKR1C1	0.000734664	0.895101	0.401	0.171	1
TIMM10B	0.000735786	-0.48352	0.111	0.276	1
BTG1	0.000738456	-0.567698	0.377	0.592	1
HOOK2	0.000739332	-0.445872	0.154	0.329	1
CTSA	0.000746164	-0.281121	0.037	0.158	1
TBC1D4	0.00075379	-0.778858	0.173	0.368	1
IER2	0.000784409	-0.870213	0.37	0.618	1
MAP1LC3A	0.000787836	-0.269896	0.105	0.276	1
EEF1AKMT3	0.000795934	-0.278059	0.031	0.145	1
PIP	0.000796535	-0.499834	0.383	0.645	1
NPM1	0.000815824	1.18301	0.623	0.526	1
RPS13	0.000838339	0.723172	0.883	0.882	1
CLK1	0.000838965	-0.430077	0.136	0.329	1
UBE2E2	0.000851186	-0.421389	0.068	0.211	1
SPINT2	0.000852466	-0.683166	0.333	0.539	1
VMP1	0.000862163	-0.437184	0.154	0.329	1
ARV1	0.000862482	-0.500027	0.068	0.211	1
RND3	0.000862482	-0.25958	0.068	0.211	1
RUNX1	0.000869041	-0.38401	0.13	0.316	1
VPS37B	0.000884206	-0.558862	0.13	0.289	1
PLXNB2	0.000887674	-0.543306	0.136	0.303	1
LENG8	0.000889155	-0.396674	0.123	0.289	1
APP	0.000910857	-0.710352	0.241	0.434	1
PRR15L	0.000910903	-0.539976	0.13	0.303	1
ERBB2	0.000915011	-0.397489	0.136	0.316	1
TSC2	0.000925672	-0.326809	0.086	0.237	1
MUCL1	0.000943536	-0.705863	0.383	0.618	1
B4GALT1	0.000949229	-0.49005	0.117	0.276	1
ATF3	0.000995415	-0.970763	0.16	0.342	1
SELENOF	0.000997412	-0.362264	0.191	0.382	1
MT-CYB	0.000998854	-1.09889	0.549	0.645	1
RPL27A	0.000999416	-0.62033	0.747	0.842	1
SORBS2	0.00100785	-0.851532	0.16	0.329	1
MPHOSPH8	0.00101062	-0.529641	0.167	0.355	1
FOXO3	0.00103245	-0.287046	0.08	0.224	1
ATF6B	0.00103579	-0.344379	0.062	0.197	1
PFDN5	0.00105014	0.670152	0.765	0.645	1
AL121944.1	0.0010915	-0.321458	0.031	0.145	1
CTSB	0.00109864	-0.684723	0.154	0.329	1
HGSNAT	0.00110076	-0.562374	0.099	0.25	1
SDC1	0.00110897	-0.634432	0.185	0.368	1
ZFPL1	0.00112319	-0.387173	0.086	0.237	1
ATP5F1C	0.00115133	1.29232	0.623	0.513	1
DCN	0.00115938	-0.528416	0.037	0.158	1
TNRC6C	0.00116847	-0.39242	0.062	0.197	1
MPG	0.00117704	-0.727869	0.173	0.355	1
BAMBI	0.00118217	-0.418128	0.117	0.276	1
MTA1	0.00118217	-0.400396	0.117	0.276	1
PTBP1	0.00118642	-0.530791	0.13	0.303	1
FARSB	0.00119523	-0.257076	0.056	0.184	1
NISCH	0.00120711	-0.483087	0.099	0.25	1
RPLP0	0.00121445	-0.441702	0.679	0.816	1
PPP1CA	0.00122536	-0.305371	0.185	0.382	1
RAB5C	0.00123003	-0.315658	0.185	0.368	1
ZDHHC12	0.00124324	-0.259915	0.111	0.263	1
COX7C	0.00126017	0.63874	0.895	0.803	1
SNRNP70	0.0012713	-0.758023	0.21	0.395	1
SCARB2	0.00131581	-0.610655	0.167	0.342	1
ARRDC3	0.00133273	-0.617712	0.173	0.355	1
JTB	0.00133983	-0.416884	0.333	0.566	1
ID1	0.00134375	-0.404511	0.025	0.132	1
SLC25A5	0.00134433	0.940465	0.747	0.684	1
ZBTB20	0.00137988	-0.424169	0.123	0.289	1
ATG101	0.00140846	-0.489346	0.222	0.421	1
METTL3	0.00140928	-0.379312	0.056	0.184	1
COQ4	0.00141837	-0.325163	0.136	0.303	1
MYLIP	0.00142862	-0.400843	0.056	0.184	1
CETN2	0.0014346	-0.572419	0.111	0.263	1
MT-ND4	0.00148073	-0.843996	0.549	0.671	1
AGR2	0.00148651	-0.557068	0.068	0.197	1
NECTIN2	0.00151376	-0.619078	0.136	0.289	1
OS9	0.00151536	-0.484722	0.185	0.355	1
ATP1B3	0.00153104	-0.562836	0.117	0.276	1
CLU	0.00154837	-0.874513	0.198	0.421	1
ETF1	0.00160269	-0.56971	0.136	0.303	1
PPM1A	0.0016138	-0.401545	0.13	0.289	1
SPPL3	0.00161407	-0.473292	0.056	0.184	1
GOLM1	0.00164295	-0.574831	0.136	0.289	1
MEA1	0.00164937	-0.488345	0.117	0.276	1
FOXK1	0.001677	-0.275415	0.049	0.171	1
AKT1S1	0.0016995	-0.291079	0.074	0.211	1
KRT10	0.00181403	0.313198	0.407	0.671	1
PBX1	0.00182708	-0.325203	0.136	0.303	1
DDX6	0.00182911	-0.327242	0.16	0.329	1
EXOC7	0.00183243	-0.344846	0.086	0.224	1
STT3B	0.00183383	-0.277511	0.142	0.316	1
ZFP36	0.00185362	-0.471519	0.278	0.474	1
TPP1	0.00187906	-0.294387	0.043	0.158	1
TAF7	0.00188004	-0.531907	0.191	0.382	1
SOX4	0.00189113	-0.680983	0.259	0.434	1
CLUH	0.0018935	-0.554654	0.068	0.197	1
RPL5	0.00194143	0.446806	0.895	0.868	1
SON	0.00200112	-0.415106	0.235	0.461	1
TACSTD2	0.00201651	-0.590966	0.228	0.408	1
TAX1BP3	0.00201993	-0.398925	0.093	0.237	1
MEAF6	0.00202221	-0.351276	0.204	0.395	1
ATP5MG	0.00203206	0.745112	0.765	0.697	1
CREG1	0.00207056	-0.371147	0.111	0.263	1
LRRFIP1	0.00211443	-0.33068	0.235	0.421	1
KLF6	0.00215236	-0.482688	0.16	0.342	1
EIF4G2	0.00216051	-0.401123	0.272	0.474	1
CDC37L1	0.00216501	-0.491627	0.062	0.184	1
LAPTM4A	0.0021722	-0.347621	0.284	0.487	1
CAPN7	0.0021736	-0.585318	0.068	0.197	1
SRSF9	0.00219639	1.4128	0.5	0.382	1
PPP1R8	0.00223978	-0.309479	0.031	0.132	1
KCNS3	0.00223978	-0.360388	0.031	0.132	1
BID	0.00223978	-0.329673	0.031	0.132	1
XBP1	0.00225595	-0.665288	0.364	0.579	1
TIMM22	0.00228453	-0.263428	0.068	0.197	1
F3	0.00232613	-0.578148	0.105	0.25	1
EPS8L2	0.00234083	-0.328803	0.123	0.276	1
S100A1	0.0023424	1.12604	0.5	0.342	1
MAST4	0.00236016	-0.701975	0.111	0.25	1
MYDGF	0.00236592	-0.681638	0.216	0.382	1
CDK2AP2	0.00237563	-0.455297	0.111	0.263	1
NINJ1	0.00239849	-0.324954	0.222	0.421	1
TMED3	0.00250094	-0.477677	0.228	0.421	1
ARF6	0.00250743	-0.339046	0.191	0.368	1
RPL10A	0.00252744	-0.313226	0.833	0.921	1
ERP44	0.00254427	-0.295038	0.142	0.303	1
RASSF1	0.00255821	-0.319637	0.062	0.184	1
ORMDL3	0.00255821	-0.266095	0.062	0.184	1
USE1	0.00258427	-0.52621	0.031	0.132	1
PIK3R1	0.00260528	-0.317851	0.173	0.342	1
RBM5	0.00262387	-0.531452	0.08	0.211	1
COX10	0.00264833	-0.287994	0.019	0.105	1
PDE7A	0.00264919	-0.400449	0.068	0.197	1
EPM2AIP1	0.00265024	-0.57799	0.086	0.224	1
PTPRU	0.00265776	-0.434939	0.062	0.184	1
CA12	0.00268838	-0.421647	0.043	0.158	1
TNFRSF1A	0.00269173	-0.257281	0.062	0.184	1
SLC30A6	0.00269708	-0.31264	0.019	0.105	1
TMEM8B	0.00270054	-0.265451	0.117	0.263	1
SNORC	0.00271251	0.791767	0.519	0.316	1
HOXB3	0.00274665	-0.377779	0.019	0.105	1
CXCL16	0.00278824	-0.278024	0.056	0.171	1
CASC4	0.00279082	-0.29004	0.142	0.289	1
PHLDA2	0.00279601	-0.885939	0.062	0.184	1
IRF2BP2	0.00283131	-0.370025	0.204	0.395	1
UVSSA	0.00283159	-0.30141	0.062	0.184	1
UGP2	0.00285747	-0.40493	0.222	0.421	1
FBXO32	0.00287968	-0.255926	0.105	0.25	1
AR	0.0029015	-0.443018	0.117	0.263	1
ERGIC3	0.00295872	-0.34712	0.167	0.329	1
ITM2C	0.00297729	-0.572455	0.056	0.171	1
RASA2	0.00297805	-0.402462	0.062	0.184	1
EIF4G1	0.00299574	-0.420361	0.154	0.316	1
NBEAL1	0.00300004	-0.467978	0.148	0.303	1
TOP2B	0.0030427	-0.296827	0.123	0.276	1
TNFRSF14	0.00306139	-0.537496	0.074	0.197	1
MSTO1	0.00306195	-0.312975	0.019	0.105	1
MSMB	0.00306195	-0.272222	0.019	0.105	1
DTX3	0.00306195	-0.255093	0.019	0.105	1
CITED2	0.00307318	-0.270705	0.123	0.276	1
INHBB	0.00308452	-0.273021	0.117	0.263	1
TXNDC11	0.0030924	-0.260052	0.062	0.184	1
DPM2	0.003166	-0.410915	0.105	0.25	1
NOM1	0.00317417	-0.345475	0.019	0.105	1
KRT18	0.0031783	0.787649	0.802	0.763	1
NPDC1	0.00319349	-0.361524	0.228	0.408	1
NPC2	0.00322243	-0.635809	0.136	0.276	1
CIRBP	0.00324948	-0.438008	0.586	0.776	1
AP3D1	0.00334582	-0.585749	0.08	0.211	1
STXBP2	0.00346258	-0.434851	0.08	0.211	1
SRI	0.00347296	-0.319527	0.154	0.316	1
CAPN2	0.00347903	-0.285314	0.241	0.447	1
SVIP	0.00350891	-0.611527	0.198	0.368	1
LINC01133	0.00354423	-0.274848	0.043	0.145	1
UNC119	0.00354677	-0.349565	0.062	0.184	1
FOS	0.00357918	-0.374797	0.352	0.592	1
TMEM63A	0.00358048	-0.508546	0.185	0.342	1
DOPEY2	0.00358412	-0.297128	0.111	0.25	1
DCAF8	0.00359115	-0.632604	0.093	0.224	1
TOLLIP	0.00362755	-0.265044	0.099	0.237	1
RPS27A	0.0036799	0.385435	0.944	0.908	1
TMEM14A	0.00369813	-0.2956	0.074	0.197	1
AARD	0.00372521	-0.870525	0.123	0.263	1
FNBP4	0.00374475	-0.354534	0.099	0.237	1
GOLGA8A	0.00375681	-0.542225	0.142	0.303	1
MTF2	0.00387509	-0.410256	0.074	0.197	1
C6orf48	0.00389325	-0.265795	0.167	0.342	1
CREB3L2	0.00394578	-0.40724	0.136	0.276	1
ERGIC2	0.00394852	-0.542766	0.21	0.368	1
VDAC1	0.00395456	1.46127	0.556	0.461	1
AKAP9	0.00396494	-0.72549	0.204	0.382	1
RBM26	0.00396926	-0.422336	0.111	0.25	1
EXOC3	0.00397002	-0.580145	0.086	0.211	1
LGALS3BP	0.00401406	-0.34903	0.049	0.158	1
CHMP1B	0.00403088	-0.539866	0.123	0.263	1
ACAP2	0.00405801	-0.278324	0.08	0.211	1
TMPRSS2	0.0040597	-0.339886	0.074	0.197	1
UBE2D3	0.00409654	-0.482635	0.327	0.526	1
WIPF2	0.0041042	-0.426666	0.105	0.237	1
WDR33	0.00413428	-0.486821	0.093	0.224	1
PTPRF	0.00414692	-0.583343	0.185	0.342	1
WTAP	0.00415426	-0.275801	0.16	0.329	1
TMSB10	0.00419225	-0.590689	0.593	0.776	1
SPG7	0.00419939	-0.743618	0.142	0.289	1
CWC15	0.00420198	-0.266868	0.216	0.395	1
GABARAPL1	0.0042814	-0.397282	0.173	0.342	1
MFSD14C	0.00429556	-0.508153	0.068	0.184	1
HNRNPA0	0.00431151	-0.498701	0.204	0.368	1
MVD	0.00432377	-0.421566	0.056	0.171	1
LAMTOR5	0.00432378	-0.442885	0.309	0.513	1
NT5DC1	0.00438087	-0.488725	0.136	0.276	1
MPPE1	0.00445209	-0.367458	0.068	0.184	1
ANKRD9	0.00452359	-0.386184	0.142	0.289	1
TNRC6A	0.00457168	-0.278766	0.111	0.25	1
PEBP1	0.00458094	0.691093	0.79	0.776	1
RPS7	0.00461631	0.514153	0.877	0.842	1
EPB41L5	0.00465094	-0.562585	0.093	0.224	1
TMCO1	0.00465338	-0.287333	0.179	0.355	1
PIK3R3	0.00480164	-0.267524	0.093	0.224	1
BLVRA	0.00483999	-0.549943	0.086	0.211	1
TMEM165	0.00485901	-0.540775	0.136	0.276	1
ZNF22	0.00500071	-0.454226	0.086	0.211	1
IGFBP7	0.00502592	-0.659207	0.105	0.25	1
DAAM1	0.00506053	-0.722488	0.16	0.316	1
SLC5A1	0.00506415	-0.309063	0.037	0.132	1
SNX29	0.00506672	-0.354643	0.062	0.171	1
HDLBP	0.00511113	-0.365008	0.241	0.434	1
RBM39	0.00512558	-0.549825	0.241	0.408	1
TMEM134	0.00513683	-0.262684	0.272	0.474	1
PALMD	0.00515024	1.06442	0.259	0.105	1
SLC25A45	0.00515513	-0.641202	0.043	0.145	1
PLPP2	0.00519563	-0.358997	0.16	0.316	1
RSBN1L	0.00521724	-0.278827	0.117	0.25	1
DYNC1LI2	0.00526373	-0.326052	0.167	0.329	1
ATP5MC3	0.00526883	0.824139	0.741	0.697	1
OPTN	0.00528898	-0.545472	0.142	0.289	1
B4GALT7	0.00529745	-0.276223	0.043	0.145	1
ZFAND2B	0.00546855	-0.545733	0.099	0.224	1
FOSL2	0.00552539	-0.692634	0.099	0.224	1
CCAR1	0.00553201	-0.448008	0.117	0.25	1
TXN	0.00556585	0.698255	0.722	0.684	1
CKAP4	0.00560518	-0.285565	0.13	0.263	1
ALDH3B2	0.00563462	-0.323195	0.068	0.184	1
HDHD5	0.00564066	-0.259552	0.099	0.224	1
CYSTM1	0.00566321	0.927393	0.469	0.303	1
SCAMP4	0.00576076	-0.389107	0.08	0.197	1
NHLRC3	0.00586043	-0.266153	0.062	0.171	1
TRPS1	0.00591563	-0.342536	0.198	0.368	1
SRSF11	0.00598773	-0.671021	0.228	0.395	1
MALSU1	0.00601439	-0.537848	0.136	0.276	1
TSC22D3	0.00604664	-0.388609	0.191	0.355	1
N4BP2L2	0.00610314	-0.362839	0.265	0.461	1
FOXA1	0.00612572	-0.37275	0.136	0.276	1
TMEM181	0.00614891	-0.346922	0.062	0.171	1
PSME4	0.006223	-0.576478	0.062	0.171	1
UBA52	0.00629222	-0.406769	0.679	0.882	1
KIAA1324	0.0063703	-0.49335	0.204	0.368	1
ZNF587	0.00637983	-0.628804	0.056	0.158	1
RPL14	0.00642749	0.469662	0.92	0.895	1
NPAS2	0.00645282	-0.349829	0.037	0.132	1
TNRC6B	0.00649491	-0.308579	0.173	0.329	1
FASTK	0.0065142	-0.256789	0.123	0.263	1
TOB1	0.00652731	-0.529434	0.259	0.447	1
THOC5	0.00654429	-0.410844	0.037	0.132	1
PDK3	0.00655791	1.07337	0.247	0.105	1
S100A11	0.00656691	0.76962	0.778	0.776	1
ZNF451	0.00671683	-0.330932	0.08	0.197	1
NUMA1	0.00674528	-0.42195	0.154	0.289	1
LINC01001	0.006753	-0.270213	0.031	0.118	1
DAZAP2	0.00676058	-0.304322	0.154	0.303	1
SGSH	0.00687262	-0.358234	0.025	0.105	1
ACTN1	0.00690354	-0.71446	0.117	0.25	1
CIZ1	0.00695775	-0.443914	0.056	0.158	1
ARL4C	0.00698354	-0.358295	0.025	0.105	1
CYR61	0.00699996	-0.675459	0.111	0.237	1
CD9	0.00704827	-0.614444	0.395	0.566	1
BAZ2A	0.00713104	-0.295342	0.099	0.224	1
CRACR2B	0.00718376	-0.293765	0.29	0.474	1
AES	0.0072063	1.24092	0.512	0.395	1
GMPPA	0.00721165	-0.256496	0.074	0.184	1
WDR6	0.00721165	-0.448907	0.074	0.184	1
LARP1	0.00721813	-0.648188	0.123	0.25	1
MT-ND5	0.00724381	-0.342189	0.395	0.605	1
TPI1	0.00730465	0.985252	0.648	0.566	1
HOPX	0.00738263	-0.308633	0.031	0.118	1
QTRT1	0.00743672	-0.567341	0.105	0.237	1
RAB28	0.00744346	-0.348111	0.025	0.105	1
VPS37A	0.0074788	-0.532068	0.049	0.145	1
RABGGTA	0.00749008	-0.385386	0.056	0.158	1
PRMT1	0.00754601	-0.278064	0.136	0.276	1
RNF181	0.00764066	-0.567667	0.21	0.355	1
GPD2	0.00771679	-0.282356	0.031	0.118	1
RPS3	0.00795735	0.390259	0.92	0.855	1
NCOR1	0.00799301	-0.271179	0.173	0.329	1
RAB1A	0.0080074	-0.39052	0.21	0.355	1
TPM1	0.00804299	-0.473598	0.265	0.447	1
PARP1	0.00816874	-0.327211	0.111	0.237	1
ANXA11	0.00817615	-0.534672	0.198	0.342	1
HSPA5	0.00827383	-0.473866	0.191	0.355	1
RPS11	0.00828093	-0.342371	0.63	0.829	1
SREK1	0.00832649	-0.301161	0.111	0.237	1
ID4	0.00844557	1.04069	0.488	0.368	1
MPHOSPH6	0.00844682	-0.435938	0.142	0.276	1
MOB2	0.00852131	-0.636992	0.142	0.276	1
TTC19	0.00859346	-0.369557	0.154	0.289	1
SDF2	0.00882066	-0.268358	0.093	0.211	1
ZNF692	0.00882194	-0.332939	0.049	0.145	1
AC011247.1	0.00882194	0.753747	0.111	0.013	1
EFTUD2	0.00893368	-0.272074	0.049	0.145	1
NR4A2	0.00909369	-0.648023	0.105	0.224	1
ADD3	0.00915997	-0.28906	0.185	0.342	1
ARFIP1	0.00929152	-0.461137	0.074	0.184	1
KLF3	0.00933636	-0.27566	0.136	0.276	1
C1D	0.00941469	-0.412826	0.16	0.303	1
GADD45G	0.00965533	-0.7995	0.136	0.263	1
KIAA1468	0.00970348	-0.376314	0.074	0.184	1
TRA2B	0.00975153	-0.354433	0.154	0.303	1
MLXIP	0.00975485	-0.345428	0.093	0.211	1
PRDX5	0.00988896	0.910774	0.636	0.566	1
GLS	0.00995075	1.23938	0.29	0.158	1
CLDN3	0.0100685	-0.296315	0.222	0.395	1
TRABD	0.0100775	-0.446071	0.117	0.237	1
SUMO2	0.0102037	1.04509	0.593	0.539	1
JPX	0.0102413	-0.510776	0.074	0.184	1
CBR3	0.010283	-0.372553	0.179	0.329	1
LSM8	0.0102953	-0.446912	0.204	0.355	1
GALNT2	0.0105153	-0.558125	0.068	0.171	1
MT1F	0.0105153	-0.564458	0.068	0.171	1
GTF2F1	0.0105647	-0.290654	0.093	0.211	1
OSTC	0.0105723	-0.374028	0.185	0.316	1
COL1A2	0.0106105	0.273748	0.031	0.118	1
NAF1	0.0106734	-0.38677	0.043	0.132	1
DDX46	0.0107416	-0.366414	0.216	0.368	1
TMEM59	0.0109092	-0.424302	0.346	0.513	1
DUSP14	0.0109883	-0.582823	0.086	0.197	1
TRIM29	0.0111006	-0.267229	0.086	0.197	1
TMX2	0.0111065	-0.366684	0.13	0.25	1
COPA	0.0112056	-0.408167	0.123	0.25	1
PSMA4	0.0112143	-0.29327	0.21	0.355	1
TMED1	0.0112767	-0.463566	0.062	0.158	1
CDIPT	0.0113282	-0.387524	0.086	0.197	1
PROM2	0.0113332	-0.417136	0.099	0.211	1
SERINC5	0.0113355	-0.312555	0.105	0.224	1
SNX3	0.0113935	-0.29014	0.315	0.5	1
EIF4E	0.0113948	-0.352899	0.179	0.316	1
ZNF605	0.0116152	-0.435361	0.068	0.171	1
POLDIP2	0.0117246	-0.365241	0.142	0.276	1
BCAM	0.0117435	-0.251577	0.068	0.171	1
GATD3A	0.0117468	0.282342	0.105	0.013	1
EIF1B	0.0117649	-0.314987	0.235	0.395	1
HSP90AB1	0.0119266	0.743448	0.599	0.539	1
MIF	0.0119924	1.13479	0.636	0.592	1
RPL36	0.0119952	0.43962	0.907	0.895	1
CLPTM1	0.0120336	-0.261044	0.123	0.25	1
PFDN4	0.0120593	-0.310028	0.08	0.184	1
DKC1	0.0121091	-0.537483	0.105	0.224	1
SHMT1	0.0121852	0.634265	0.148	0.039	1
HTT	0.0122985	-0.562487	0.043	0.132	1
RPL22L1	0.0123294	-0.373399	0.191	0.342	1
KRT15	0.012364	0.684088	0.599	0.5	1
DCAF6	0.0124046	-0.27581	0.086	0.197	1
ARHGEF28	0.0124046	-0.518387	0.086	0.197	1
EFHD1	0.0125924	-0.380032	0.074	0.171	1
PRKAR2A	0.0128427	-0.437105	0.142	0.263	1
CPT2	0.0129417	-0.315309	0.043	0.132	1
PPFIBP1	0.012965	-0.423658	0.08	0.184	1
DERL1	0.0130991	-0.468374	0.08	0.184	1
SFRP1	0.0131874	0.86619	0.475	0.329	1
DRAM2	0.0131928	-0.3124	0.136	0.263	1
TJP3	0.0132345	-0.454286	0.08	0.184	1
SLC2A10	0.0133966	-0.412026	0.142	0.263	1
NDUFB9	0.013511	-0.262258	0.395	0.566	1
FTX	0.0135226	-0.887764	0.062	0.158	1
C1orf35	0.0135444	-0.275593	0.105	0.224	1
UTRN	0.0135444	-0.708388	0.105	0.224	1
KLK11	0.0138127	-0.452488	0.099	0.224	1
GLRX5	0.0141418	0.844695	0.414	0.276	1
GLUL	0.0141937	-0.422384	0.198	0.355	1
PPIC	0.0142394	-0.377774	0.136	0.263	1
PTCD3	0.0142595	-0.264123	0.086	0.197	1
DDIT4	0.0142595	-0.55247	0.086	0.197	1
HES1	0.0143036	-0.573677	0.259	0.408	1
MFSD4A	0.014383	-0.292574	0.037	0.118	1
PHF14	0.0143989	-0.682774	0.111	0.224	1
VDAC2	0.0144533	1.0175	0.568	0.487	1
UACA	0.0145098	-0.403701	0.08	0.184	1
CHMP4A	0.0145516	-0.283348	0.123	0.237	1
DUSP10	0.0145754	-0.369737	0.037	0.118	1
MED4	0.0145787	-0.332563	0.173	0.316	1
RSRP1	0.0146174	-0.616644	0.216	0.368	1
UQCR10	0.0146405	0.948499	0.617	0.553	1
SCGB2B2	0.0146956	-0.289396	0.142	0.276	1
AK6	0.0147275	-0.428313	0.136	0.263	1
SSR2	0.0150686	-0.293857	0.364	0.539	1
ASF1A	0.0151192	-0.31337	0.062	0.158	1
R3HDM4	0.0151192	-0.361996	0.062	0.158	1
PINX1.1	0.0151774	-0.670291	0.031	0.105	1
CYB5R3	0.0151779	-0.290837	0.222	0.368	1
RHOB	0.0153137	-0.492898	0.198	0.342	1
SH3BGRL2	0.0153344	1.13328	0.253	0.132	1
ENO1	0.0153603	0.891775	0.698	0.697	1
RABAC1	0.0154627	-0.354371	0.278	0.447	1
ALCAM	0.0155063	-0.342216	0.173	0.316	1
UQCRB	0.0155473	0.831553	0.722	0.697	1
TOP1MT	0.015612	-0.370341	0.031	0.105	1
THAP12	0.0156295	0.295803	0.123	0.026	1
ORMDL2	0.0156707	-0.314839	0.093	0.197	1
CALR	0.0157253	-0.480432	0.302	0.447	1
SSNA1	0.0157277	-0.357136	0.216	0.355	1
NOP53	0.0157452	-0.25958	0.451	0.632	1
KAT2B	0.0158029	0.40784	0.123	0.026	1
STX4	0.0158221	-0.272963	0.093	0.197	1
PRKCSH	0.0159293	-0.33138	0.148	0.276	1
ATP6V0E1	0.0159409	-0.292676	0.327	0.5	1
AFDN	0.0159658	-0.289478	0.204	0.342	1
TMEM167A	0.0160411	-0.406789	0.167	0.289	1
TADA3	0.0160482	-0.256746	0.111	0.224	1
AL021368.2	0.0160575	-0.380914	0.031	0.105	1
2022-09-02	0.01607	-0.42042	0.216	0.355	1
AKAP1	0.0161003	-0.311689	0.117	0.237	1
PSMD2	0.0161893	-0.354399	0.148	0.276	1
ELMSAN1	0.0162148	-0.295543	0.08	0.184	1
CDC42EP4	0.0162687	-0.364371	0.099	0.211	1
JADE1	0.0163849	-0.274109	0.117	0.237	1
PEF1	0.0164208	-0.266733	0.099	0.211	1
ATF4	0.0170458	-0.60583	0.204	0.342	1
ARPC5L	0.0170847	-0.466017	0.167	0.303	1
MRTO4	0.0172541	-0.429825	0.074	0.171	1
UBE2N	0.0172817	-0.262117	0.21	0.355	1
PKM	0.0173913	1.28773	0.481	0.395	1
HNRNPR	0.0174286	-0.454949	0.247	0.408	1
GANAB	0.0175718	-0.439991	0.117	0.224	1
MT-ND3	0.0175764	-0.474676	0.568	0.684	1
EVA1C	0.0178614	-0.263367	0.111	0.224	1
RPL3	0.0179387	0.426787	0.957	0.947	1
NHP2	0.0180755	-0.348236	0.327	0.5	1
GULP1	0.0185463	-0.309514	0.056	0.145	1
PTPN1	0.0185463	-0.332546	0.056	0.145	1
NF2	0.0185489	-0.365232	0.049	0.132	1
UXT	0.018597	0.300285	0.29	0.474	1
ELMOD3	0.018713	-0.261557	0.031	0.105	1
AP5M1	0.018793	-0.402552	0.099	0.197	1
DHCR7	0.0188838	-0.410617	0.105	0.211	1
GRAMD2B	0.0190549	0.84089	0.173	0.066	1
SBDS	0.0191487	-0.53773	0.29	0.447	1
GOLGA4	0.0194542	-0.449676	0.21	0.342	1
SDR16C5	0.0195762	-0.333466	0.105	0.211	1
ZNF24	0.0196787	-0.359298	0.173	0.289	1
CA2	0.0198182	0.994235	0.29	0.158	1
ICA1	0.0198298	-0.256339	0.179	0.303	1
KRT23	0.019883	-0.425239	0.142	0.263	1
TUBE1	0.0199098	-0.563757	0.049	0.132	1
PRKRA	0.0199316	-0.272156	0.191	0.329	1
IL17RC	0.0200432	-0.312406	0.142	0.263	1
NFYB	0.0201598	0.314938	0.08	0.184	1
ANKS1B	0.0203823	-0.403291	0.049	0.132	1
ROGDI	0.0203823	-0.382037	0.049	0.132	1
RBM25	0.0210838	-0.437352	0.185	0.329	1
HSPB1	0.0211343	-0.553956	0.142	0.276	1
GCHFR	0.0215629	1.00919	0.383	0.263	1
ATXN3	0.0215753	-0.25212	0.074	0.171	1
TMA7	0.0215889	0.749198	0.654	0.618	1
CTSL	0.0217694	-0.398724	0.099	0.197	1
PTP4A1	0.0219441	-0.308527	0.123	0.237	1
SOD1	0.0221465	-0.484307	0.444	0.645	1
TUT7	0.0221689	-0.469532	0.099	0.197	1
KRT19	0.0223972	-0.515923	0.84	0.882	1
AFMID	0.0224072	0.977218	0.216	0.105	1
ARRDC1	0.022484	-0.284064	0.16	0.276	1
RPS21	0.0226565	0.600696	0.753	0.75	1
TACC2	0.0227718	-0.413204	0.148	0.263	1
EIF1AY	0.022816	0.303492	0.086	0.197	1
SGSM2	0.0228417	-0.321109	0.062	0.145	1
RANGAP1	0.022867	-0.413427	0.086	0.184	1
CNPY2	0.0229251	-0.390967	0.241	0.382	1
COX8A	0.0229739	0.682537	0.741	0.711	1
PGLS	0.0233469	-0.314751	0.247	0.408	1
UBE2V1	0.0234613	0.437743	0.154	0.053	1
CYTH2	0.0235508	-0.252338	0.117	0.224	1
RCN1	0.0236177	-0.484341	0.099	0.197	1
BRD8	0.0238312	-0.432335	0.099	0.197	1
DPM1	0.0238312	-0.384987	0.099	0.197	1
RB1CC1	0.0240396	0.251029	0.123	0.237	1
RPL18	0.0241381	0.352325	0.864	0.895	1
CDK2AP1	0.0242409	0.817308	0.216	0.105	1
ZNF593	0.0242425	-0.394659	0.154	0.276	1
AC008124.1	0.0248861	-0.316652	0.086	0.184	1
SHANK2	0.0249242	-0.258413	0.099	0.197	1
TMEM199	0.0250088	-0.34056	0.08	0.171	1
PSMA2	0.0252131	-0.33375	0.241	0.395	1
KLHDC4	0.0252415	-0.274644	0.043	0.118	1
SAT1	0.0253265	-0.62498	0.611	0.697	1
COMT	0.0253637	0.916559	0.549	0.5	1
NDUFA1	0.025651	0.73215	0.673	0.632	1
ATP6V1B1	0.0259795	0.651522	0.111	0.026	1
GALNT7	0.0260061	-0.438664	0.185	0.316	1
HPS5	0.0262617	0.370799	0.111	0.026	1
HINT1	0.0264055	0.503468	0.827	0.855	1
VBP1	0.0267061	-0.361672	0.117	0.224	1
ILF3-DT	0.0267953	-0.570375	0.123	0.224	1
SMG1	0.0268444	-0.392517	0.13	0.25	1
TRMT112	0.0269562	-0.34639	0.272	0.408	1
RNF152	0.0270475	0.643474	0.352	0.224	1
IRF1	0.0270579	-0.332335	0.086	0.184	1
TMX3	0.0270776	-0.346081	0.062	0.145	1
HSPA1A	0.0271172	-0.68674	0.296	0.447	1
MAU2	0.0271208	-0.279344	0.043	0.118	1
SPATS2	0.0274825	-0.47361	0.099	0.197	1
TMED10	0.0275693	-0.263451	0.247	0.395	1
UQCRH	0.0275999	0.890125	0.679	0.658	1
ST3GAL6	0.027675	0.458548	0.154	0.053	1
RNF144B	0.0277372	-0.293462	0.13	0.237	1
NCBP3	0.0280669	-0.337214	0.117	0.224	1
CHD2	0.0280854	-0.319141	0.142	0.263	1
TRMU	0.0284398	-0.273307	0.043	0.118	1
F11R	0.0285927	-0.251045	0.08	0.171	1
PILRB	0.0285927	-0.338318	0.08	0.171	1
OGFRL1	0.0288105	0.965876	0.358	0.25	1
SKIL	0.0288614	-0.516218	0.111	0.211	1
ACOT2	0.0289221	0.441336	0.111	0.026	1
OSTF1	0.0289821	0.925636	0.259	0.145	1
DNAJC10	0.0290824	-0.255333	0.173	0.303	1
SIGIRR	0.0290959	-0.324415	0.13	0.237	1
THAP9-AS1	0.0292306	-0.267392	0.068	0.158	1
SAR1B	0.0293654	-0.279127	0.16	0.263	1
RNF139	0.0294389	-0.308792	0.062	0.145	1
SERF2	0.0294528	0.492362	0.852	0.855	1
ATG13	0.0295226	-0.316414	0.037	0.105	1
CNOT11	0.029532	-0.560403	0.056	0.132	1
RAD23A	0.0295483	-0.379392	0.198	0.329	1
AEBP2	0.0297461	-0.344067	0.062	0.145	1
DNAJC7	0.0297704	-0.381504	0.179	0.303	1
KCNQ1OT1	0.0298137	-0.572841	0.043	0.118	1
TMEM243	0.0305115	-0.350099	0.13	0.237	1
AQP3	0.0306043	-0.300498	0.167	0.289	1
MYH9	0.0306524	-0.692655	0.191	0.316	1
IRF3	0.0307609	-0.260195	0.086	0.184	1
CHCHD10	0.0308626	0.981053	0.704	0.737	1
GLG1	0.0310179	-0.347294	0.123	0.224	1
HSP90AA1	0.0310231	0.578756	0.611	0.579	1
TP53TG1	0.0310584	0.271184	0.148	0.276	1
SRRM2	0.0313206	-0.69099	0.265	0.408	1
ACBD4	0.0314228	-0.330561	0.037	0.105	1
MGMT	0.0314437	0.321821	0.173	0.303	1
EGLN3	0.0316269	0.506853	0.167	0.066	1
RBM19	0.0318152	-0.389935	0.037	0.105	1
PRPF4B	0.03184	-0.440612	0.198	0.329	1
SEC62	0.0323266	-0.322892	0.302	0.461	1
MEIS2	0.0323554	-0.259385	0.043	0.118	1
SLFN5	0.0324283	-0.522316	0.074	0.158	1
MIDN	0.0325321	-0.433794	0.136	0.237	1
METAP2	0.0326948	-0.338933	0.235	0.368	1
FRZB	0.0329006	0.573607	0.13	0.039	1
BBC3	0.0329734	-0.3144	0.062	0.145	1
PPIE	0.0334016	-0.647836	0.093	0.184	1
RPL19	0.033541	0.395895	0.944	0.974	1
LPIN3	0.0336074	-0.251957	0.056	0.132	1
PPP2R5A	0.0336418	0.737743	0.228	0.118	1
PKP3	0.03387	-0.651917	0.123	0.224	1
TMEM238	0.0343155	0.773349	0.302	0.197	1
RETSAT	0.0343315	-0.478936	0.056	0.132	1
EIF1	0.0346806	0.350725	0.821	0.829	1
ZNF33B	0.0350159	-0.324357	0.074	0.158	1
SNAPC1	0.0351082	-0.324417	0.037	0.105	1
PARVA	0.0354408	-0.299407	0.08	0.171	1
KDELR2	0.0356814	-0.276379	0.185	0.303	1
GPAT4	0.0358196	-0.33036	0.056	0.132	1
THBS1	0.0358196	-0.360607	0.056	0.132	1
GPR157	0.0362001	-0.299099	0.056	0.132	1
NPRL3	0.0362001	-0.309628	0.056	0.132	1
XIAP	0.0365106	-0.361696	0.105	0.197	1
BNIPL	0.036861	-0.283684	0.037	0.105	1
GPD1L	0.0369282	-0.408355	0.117	0.211	1
WWC2	0.0369714	0.369687	0.105	0.026	1
CHCHD2	0.0374137	0.504215	0.772	0.737	1
SOX9	0.0374795	0.283501	0.253	0.395	1
CKB	0.0375312	1.13131	0.488	0.421	1
ALDH9A1	0.0375798	1.05918	0.401	0.316	1
GPN1	0.0377567	-0.253219	0.056	0.132	1
PCLO	0.0377567	-0.265178	0.056	0.132	1
YIPF6	0.0378272	-0.251949	0.117	0.211	1
KIAA1522	0.0379325	-0.334781	0.185	0.303	1
STAT1	0.0380955	-0.3237	0.068	0.145	1
DHRS4	0.0384582	0.740017	0.16	0.066	1
GNPTAB	0.0384767	-0.720522	0.142	0.25	1
MAN2C1	0.0385562	-0.358187	0.056	0.132	1
KLF11	0.0388603	-0.30261	0.074	0.158	1
FMO5	0.0389332	0.73815	0.191	0.092	1
SMIM12	0.039428	-0.358581	0.093	0.184	1
DCXR	0.039599	0.844009	0.556	0.474	1
SCNN1A	0.0396317	-0.284132	0.123	0.224	1
C12orf45	0.0397693	-0.267693	0.093	0.184	1
FAM189A2	0.0401983	-0.325809	0.056	0.132	1
RPL23A	0.0402132	-0.305744	0.821	0.895	1
C20orf27	0.0403339	0.256965	0.062	0.145	1
UFL1	0.040373	-0.356369	0.154	0.263	1
MED10	0.0405639	-0.299045	0.123	0.224	1
CEP104	0.0410414	-0.29369	0.056	0.132	1
ATP6AP1	0.0411818	-0.530479	0.136	0.237	1
SIK2	0.0413396	-0.506162	0.105	0.197	1
RPL26L1	0.0415599	-0.356608	0.16	0.263	1
ALDOA	0.0427489	0.538487	0.247	0.132	1
TCAF1	0.0430651	-0.326967	0.105	0.197	1
PHGDH	0.0437469	1.25427	0.327	0.224	1
TRIM13	0.0440578	-0.291879	0.068	0.145	1
PSMB1	0.044118	0.846933	0.488	0.408	1
TATDN1	0.0443566	-0.265762	0.179	0.289	1
WDR34	0.0446554	-0.280994	0.13	0.224	1
ASAH1	0.0447257	-0.392956	0.191	0.303	1
SYBU	0.0448632	-0.364533	0.049	0.118	1
GPBP1	0.0450025	-0.534989	0.222	0.355	1
SQLE	0.0453099	-0.442172	0.08	0.158	1
TMEM64	0.0458372	-0.25221	0.049	0.118	1
EIF3A	0.0459737	-0.271973	0.253	0.395	1
HMGCS1	0.0460225	-0.432991	0.136	0.237	1
RBMX2	0.0462127	-0.370347	0.068	0.145	1
PRDM2	0.0463244	-0.533747	0.105	0.197	1
PHB	0.04638	1.1866	0.512	0.461	1
DNAJB9	0.0467934	-0.400717	0.111	0.197	1
NFATC3	0.0467934	-0.257561	0.111	0.197	1
GABARAP	0.0469695	1.08883	0.259	0.158	1
CREBBP	0.0470388	-0.299168	0.086	0.171	1
CEBPB	0.0470481	-0.283024	0.296	0.447	1
MAPK8	0.0470992	-0.259308	0.068	0.145	1
KRIT1	0.0472582	-0.317475	0.099	0.184	1
CTBP2	0.0472658	-0.374027	0.123	0.224	1
WDR70	0.0473316	-0.276852	0.049	0.118	1
REXO2	0.0473347	1.16358	0.444	0.382	1
GYG1	0.0475478	-0.400837	0.068	0.145	1
UQCR11	0.0479168	0.616042	0.704	0.711	1
STK38	0.0479418	-0.271615	0.093	0.171	1
NME2	0.0483105	0.382482	0.136	0.053	1
SEC16A	0.0488418	-0.294666	0.099	0.184	1
EIF3K	0.0488659	0.501979	0.66	0.632	1
BIK	0.0489151	-0.272702	0.068	0.145	1
UBTF	0.0490797	-0.425132	0.123	0.224	1
FAM98A	0.0495512	-0.293798	0.08	0.158	1
TDG	0.0496502	-0.5379	0.099	0.184	1
DDRGK1	0.0497955	-0.25462	0.16	0.263	1
C8orf59	0.0498104	0.750059	0.364	0.276	1
TOMM7	0.0500367	0.543252	0.735	0.697	1
PIK3C2A	0.0500585	-0.294787	0.099	0.184	1
TNKS1BP1	0.05024	-0.320732	0.111	0.197	1
PEX13	0.0503153	-0.267577	0.068	0.145	1
CALU	0.0503867	-0.326019	0.142	0.237	1
NUDT12	0.0504436	-0.327225	0.049	0.118	1
AGO3	0.0504697	-0.432623	0.099	0.184	1
CAB39L	0.0509643	1.04217	0.198	0.105	1
DPCD	0.0512625	-0.452316	0.086	0.171	1
TUBB4B	0.051267	0.823594	0.488	0.408	1
RBCK1	0.0517346	-0.461563	0.179	0.276	1
ABRAXAS1	0.0518787	-0.278509	0.043	0.105	1
NDUFAB1	0.0522141	0.924702	0.537	0.474	1
TMBIM1	0.0525683	-0.444448	0.099	0.184	1
ARHGAP32	0.0525683	-0.271477	0.099	0.184	1
TCF25	0.0528372	-0.524189	0.253	0.382	1
SPEN	0.0529199	-0.301298	0.123	0.211	1
ZNF76	0.0530387	-0.372802	0.086	0.171	1
ZBTB22	0.0530455	-0.562102	0.043	0.105	1
ZSCAN18	0.0534907	-0.3286	0.086	0.171	1
MRM2	0.0537134	0.477678	0.117	0.039	1
SURF4	0.053897	-0.398194	0.111	0.197	1
CSNK1D	0.053897	-0.339136	0.111	0.197	1
ITM2B	0.0539341	-0.275586	0.444	0.592	1
FKBP1A	0.0541363	-0.33998	0.259	0.382	1
MNAT1	0.0547602	-0.285284	0.136	0.237	1
UBXN4	0.0550179	-0.387989	0.284	0.408	1
TAF10	0.0550877	0.879302	0.272	0.184	1
TRADD	0.0552982	-0.404404	0.093	0.171	1
FAM129B	0.0555114	-0.258131	0.154	0.25	1
STAC2	0.0559064	0.884118	0.333	0.237	1
RPS15	0.0564309	0.356967	0.926	0.934	1
ATAD1	0.0564564	-0.296705	0.111	0.197	1
FBH1	0.0566782	-0.428232	0.043	0.105	1
CCDC122	0.0566782	-0.416933	0.043	0.105	1
SEC22B	0.0569642	-0.436704	0.185	0.289	1
DYNC1H1	0.0572366	-1.03746	0.167	0.263	1
RXRB	0.0573011	-0.265607	0.068	0.145	1
TMEM214	0.0575448	-0.273073	0.062	0.132	1
AL035661.1	0.0579343	-0.267869	0.043	0.105	1
CASZ1	0.0580948	-0.582284	0.148	0.237	1
ITGB4	0.0580986	-0.414836	0.062	0.132	1
MDH2	0.0583939	0.727898	0.481	0.395	1
SRP14	0.0584479	0.633896	0.691	0.711	1
EIF4A2	0.0587641	-0.257755	0.364	0.526	1
RPSA	0.0588277	0.436017	0.753	0.75	1
TMEM191B	0.0595478	0.688454	0.13	0.053	1
FAM174B	0.0595693	-0.332761	0.111	0.197	1
NBPF14	0.0598616	-0.392365	0.043	0.105	1
CBX7	0.0598616	-0.691827	0.043	0.105	1
UFM1	0.0603202	-0.270779	0.185	0.289	1
MAPK8IP3	0.0605157	-0.368864	0.043	0.105	1
MED23	0.0605328	-0.482018	0.068	0.145	1
PIAS2	0.0605815	-0.253034	0.08	0.158	1
SCAF1	0.0605815	-0.27689	0.08	0.158	1
THAP7	0.060927	-0.334382	0.123	0.211	1
POLE3	0.0614113	-0.516669	0.111	0.197	1
ESD	0.0615045	-0.258083	0.272	0.395	1
PDE4B	0.0622966	-0.441759	0.136	0.224	1
MTCH1	0.0625818	1.05356	0.5	0.487	1
ARAP1	0.0638759	-0.368575	0.043	0.105	1
PRPS2	0.0640892	-0.275016	0.093	0.171	1
UROS	0.0641195	-0.514526	0.123	0.211	1
HLA-E	0.0642599	0.257605	0.16	0.263	1
BTAF1	0.0649607	-0.364585	0.074	0.145	1
SUDS3	0.0652898	-0.450935	0.154	0.25	1
TNRC18	0.0657107	-0.29785	0.062	0.132	1
HPGD	0.066838	0.699409	0.111	0.039	1
MCAT	0.0669518	-0.296627	0.062	0.132	1
CYLD	0.0671216	0.318178	0.117	0.211	1
RSL1D1	0.0671816	0.993138	0.296	0.211	1
MAF1	0.0672707	-0.295988	0.16	0.263	1
KIAA2026	0.0674576	-0.302421	0.117	0.197	1
ANP32E	0.0682187	0.90464	0.204	0.118	1
DHX32	0.0682329	-0.258382	0.111	0.197	1
ANPEP	0.0683511	-0.250236	0.093	0.171	1
RASAL2	0.0695452	-0.292379	0.056	0.118	1
MAP2K7	0.0696755	-0.358052	0.074	0.145	1
GNG7	0.0699823	0.521938	0.13	0.053	1
RING1	0.0700083	-0.277305	0.093	0.171	1
NCOA7	0.0701389	-0.260961	0.062	0.132	1
CAV2	0.0703968	0.694088	0.191	0.105	1
VPS13C	0.0703968	0.503648	0.191	0.105	1
MISP3	0.0706879	0.587322	0.216	0.118	1
ANKRD11	0.0708846	-1.09431	0.136	0.224	1
NT5C2	0.0711313	-0.309916	0.093	0.171	1
CBR4	0.0712198	-0.270696	0.105	0.184	1
ATP5MC2	0.0712762	0.501941	0.747	0.75	1
TUBG1	0.0715144	-0.435698	0.074	0.145	1
RNF187	0.071525	0.365728	0.173	0.289	1
PHACTR4	0.0716392	-0.300584	0.142	0.224	1
AMD1	0.0717483	-0.366877	0.179	0.276	1
CBWD2	0.0717595	0.251795	0.13	0.053	1
PDE9A	0.0718613	0.749378	0.16	0.079	1
EMP2	0.072132	-0.344492	0.191	0.289	1
HIF1A	0.0721376	0.876749	0.389	0.329	1
C11orf71	0.072269	-0.379712	0.093	0.171	1
ARPC1B	0.0728586	-0.426514	0.105	0.184	1
PPP1CB	0.0729474	0.8326	0.623	0.658	1
DHX57	0.0729991	-0.283735	0.056	0.118	1
EMC1	0.0737065	-0.405471	0.056	0.118	1
WASHC5	0.0737065	-0.252068	0.056	0.118	1
TUSC1	0.0747982	0.511388	0.179	0.092	1
ALAS1	0.0760504	0.39273	0.13	0.053	1
RALGDS	0.0766134	-0.282099	0.074	0.145	1
SFSWAP	0.0772712	-0.332827	0.074	0.145	1
MDH1	0.0774636	0.523711	0.5	0.421	1
DCAF11	0.0776161	-0.393204	0.099	0.171	1
DHRS4L2	0.0777276	0.307297	0.13	0.224	1
LMO4	0.0783164	0.988353	0.512	0.474	1
RCAN2	0.0783681	0.867228	0.216	0.132	1
PPIH	0.0786911	-0.380038	0.086	0.158	1
C5orf15	0.0792767	-0.419106	0.093	0.158	1
UPF3A	0.0794449	-0.487116	0.191	0.289	1
YWHAE	0.0798618	0.780022	0.593	0.579	1
MXI1	0.0800232	0.611737	0.21	0.118	1
HPRT1	0.0803929	0.877179	0.216	0.132	1
AFTPH	0.0807836	0.27441	0.111	0.197	1
EVA1A	0.0808181	0.612701	0.105	0.039	1
IFT27	0.0812846	-0.275572	0.093	0.171	1
APIP	0.0814212	0.925927	0.216	0.132	1
EFS	0.0814284	-0.621658	0.068	0.132	1
VWA8	0.0818926	-0.421996	0.099	0.171	1
MARCKS	0.0819393	-0.353235	0.16	0.25	1
SEM1	0.0824929	0.982212	0.481	0.447	1
ACOX1	0.083351	-0.283158	0.105	0.184	1
SLC4A7	0.0833999	-0.35746	0.074	0.145	1
MAN1B1	0.0838371	-0.279236	0.093	0.171	1
BCKDHB	0.0844244	0.357768	0.123	0.053	1
ANO1	0.0845322	0.532903	0.105	0.039	1
NSMCE3	0.0847728	-0.347084	0.08	0.145	1
MTF1	0.085005	-0.309406	0.056	0.118	1
MRPL35	0.0857503	0.51151	0.16	0.079	1
EMD	0.0862233	-0.303346	0.148	0.237	1
FAM160B2	0.0865793	-0.463854	0.068	0.132	1
MGST2	0.0870458	-0.275832	0.167	0.25	1
USP54	0.0877871	0.26213	0.093	0.171	1
RASGRP3	0.0881915	-0.388145	0.049	0.105	1
PSMG4	0.0883282	-0.287684	0.173	0.263	1
ANAPC5	0.0887227	-0.415087	0.198	0.303	1
CHERP	0.0890626	-0.386056	0.049	0.105	1
SCGB2A1	0.0893484	-0.32559	0.191	0.303	1
NDUFB2	0.08953	0.615481	0.636	0.605	1
VSIG10	0.0899406	-0.32436	0.049	0.105	1
SUGP2	0.0903407	-0.451006	0.099	0.171	1
SGTA	0.0905082	-0.35076	0.08	0.145	1
SET	0.0908264	0.98475	0.451	0.408	1
ABCE1	0.0911645	-0.382643	0.13	0.211	1
COX7A1	0.0911979	1.09552	0.432	0.382	1
YAF2	0.0919898	-0.508622	0.08	0.145	1
PSMD6	0.0926755	-0.484323	0.185	0.276	1
TTC14	0.0936817	-0.413229	0.086	0.158	1
RPL6	0.0937395	0.365282	0.852	0.842	1
SEC23B	0.0943045	0.28211	0.148	0.237	1
HIST3H2A	0.0943908	-0.304425	0.068	0.132	1
PPIL3	0.0944356	-0.339745	0.049	0.105	1
PIGQ	0.0944356	-0.285883	0.049	0.105	1
ATP5F1B	0.0945153	0.7331	0.654	0.671	1
ME2	0.0948378	0.349464	0.105	0.039	1
DDI2	0.0955242	-0.257466	0.123	0.197	1
C21orf2	0.0961371	0.250302	0.093	0.171	1
EXOC6B	0.0962832	-0.594045	0.049	0.105	1
SMAP1	0.09659	-0.3075	0.099	0.171	1
EHF	0.0972642	1.15326	0.364	0.303	1
ABCD3	0.0973314	0.478535	0.185	0.105	1
TOMM20	0.0974983	0.732791	0.556	0.553	1
ARHGAP18	0.097747	0.799643	0.136	0.066	1
CCNB1IP1	0.098268	0.856889	0.241	0.158	1
PGPEP1	0.0985032	-0.262069	0.068	0.132	1
IL6ST	0.0996754	0.307305	0.136	0.224	1
ECI1	0.0996916	1.12199	0.364	0.303	1
AP1G2	0.10049	-0.594134	0.08	0.145	1
SERTAD3	0.10049	-0.343916	0.08	0.145	1
DSTN	0.100964	0.483679	0.741	0.737	1
COQ10A	0.101029	-0.26458	0.049	0.105	1
EIF4E2	0.101537	-0.690315	0.123	0.197	1
STT3A	0.101732	-0.571792	0.111	0.184	1
STK32A	0.102509	0.48019	0.117	0.053	1
AKT2	0.102914	-0.398828	0.08	0.145	1
HMGA1	0.102972	0.438163	0.16	0.263	1
AATF	0.103732	-0.257339	0.08	0.145	1
PSMB6	0.105148	0.771908	0.451	0.395	1
EPS8L1	0.105384	-0.385802	0.08	0.145	1
YES1	0.106293	0.923167	0.204	0.132	1
CMTM8	0.107043	0.538444	0.123	0.211	1
DNTTIP2	0.108105	0.538389	0.198	0.118	1
SAT2	0.108722	0.417308	0.228	0.342	1
RGS2	0.109008	-0.303409	0.049	0.105	1
TOX3	0.109407	-0.41209	0.093	0.158	1
DNAJA3	0.110049	0.286395	0.086	0.158	1
CCDC25	0.110937	0.279099	0.216	0.329	1
RPL28	0.111079	0.408326	0.827	0.829	1
SLC26A2	0.111667	0.278379	0.185	0.289	1
KPNA3	0.11191	0.251771	0.117	0.197	1
NECAB3	0.11353	-0.276333	0.093	0.158	1
PHF11	0.114465	-0.250612	0.123	0.197	1
PARP2	0.114644	0.446328	0.117	0.053	1
BLCAP	0.115402	0.329366	0.136	0.224	1
ABCD4	0.116306	-0.348881	0.062	0.118	1
ROPN1B	0.117278	0.705212	0.265	0.184	1
RAI1	0.117309	-0.28687	0.062	0.118	1
OGT	0.117328	-0.284911	0.136	0.211	1
NEMF	0.117328	-0.545691	0.136	0.211	1
SSR3	0.118062	0.268102	0.302	0.434	1
ATP5F1D	0.118187	0.523745	0.679	0.697	1
TRIM33	0.118637	-0.338663	0.093	0.158	1
DRG1	0.119123	-0.282341	0.105	0.171	1
DDX21	0.119321	0.299503	0.185	0.276	1
FRMD4A	0.119505	-0.336438	0.093	0.158	1
DNAJB1	0.119598	-0.683611	0.142	0.224	1
SERAC1	0.120356	-0.470886	0.062	0.118	1
MYO9B	0.121386	-0.34888	0.062	0.118	1
HIST1H1E	0.121531	0.555817	0.179	0.105	1
SCMH1	0.122422	-0.251286	0.062	0.118	1
MED29	0.122478	-0.567315	0.105	0.171	1
LGALS3	0.122582	0.378536	0.802	0.829	1
C6orf106	0.123023	0.287803	0.117	0.053	1
UCHL3	0.123779	0.296611	0.123	0.197	1
ANXA1	0.123923	-0.44692	0.093	0.158	1
JMJD4	0.123974	0.283448	0.086	0.158	1
MYL12B	0.124164	0.53707	0.617	0.632	1
INO80	0.124515	-0.313333	0.062	0.118	1
CCZ1	0.124931	-0.439013	0.117	0.184	1
NSA2	0.124939	0.650935	0.364	0.303	1
TMEM203	0.126775	-0.284969	0.105	0.171	1
ST3GAL4	0.126858	0.459305	0.167	0.092	1
STX7	0.126872	0.311349	0.099	0.171	1
AC027644.3	0.127461	0.389705	0.148	0.237	1
BAZ2B	0.127534	-0.505654	0.148	0.224	1
IGF2BP2	0.127708	-0.355556	0.062	0.118	1
CMAS	0.12802	-0.367438	0.179	0.263	1
KLHDC2	0.128633	-0.304932	0.191	0.276	1
FUOM	0.128786	-0.269186	0.062	0.118	1
AHCY	0.128966	0.443406	0.148	0.079	1
UBR4	0.129117	-0.645354	0.117	0.184	1
MFSD10	0.129117	-0.324958	0.117	0.184	1
UQCC3	0.130848	0.396502	0.198	0.303	1
SLC44A2	0.13126	-0.338282	0.074	0.132	1
PLA2G2A	0.1322	-0.495317	0.148	0.224	1
DNAJC9	0.133394	-0.488905	0.086	0.145	1
PPP1R1B	0.134458	0.704632	0.654	0.697	1
RMDN3	0.135369	-0.366348	0.086	0.145	1
LGMN	0.135418	-0.413905	0.074	0.132	1
REPS1	0.137334	-0.34462	0.056	0.105	1
AFF4	0.137596	0.389902	0.179	0.263	1
ANKRD36C	0.137668	0.634638	0.062	0.118	1
ZBTB38	0.138031	-0.315326	0.154	0.224	1
AURKAIP1	0.138103	0.751059	0.519	0.5	1
JUP	0.138197	-0.400053	0.216	0.303	1
TBCB	0.138355	0.762662	0.228	0.158	1
TSPYL2	0.138534	-0.423263	0.056	0.105	1
TENT5A	0.138719	-0.275518	0.136	0.211	1
CXCL14	0.13881	-0.408149	0.062	0.118	1
FAM83H	0.139582	-0.355645	0.068	0.118	1
ATP5PF	0.140329	0.604687	0.63	0.632	1
CMTM4	0.140404	-0.572832	0.086	0.145	1
KHSRP	0.140509	-0.332303	0.117	0.184	1
RPL22	0.140618	0.333424	0.846	0.868	1
RSPO1	0.14096	-0.283466	0.056	0.105	1
NUDT5	0.14151	0.405993	0.167	0.092	1
GSTA3	0.141747	0.277284	0.13	0.066	1
C5orf51	0.141844	0.405903	0.111	0.053	1
LCOR	0.144536	-0.44315	0.086	0.145	1
SNHG7	0.144823	0.777404	0.241	0.171	1
TSNAX	0.145076	0.401444	0.123	0.197	1
DCPS	0.145143	0.361048	0.111	0.053	1
ITGA6	0.146452	0.82753	0.185	0.118	1
CTNNAL1	0.146636	0.660199	0.123	0.066	1
SELENOW	0.147012	0.837061	0.556	0.579	1
SETD4	0.147167	-0.320694	0.056	0.105	1
ARPC2	0.147627	0.962141	0.457	0.421	1
ATP5MD	0.147839	0.537806	0.623	0.618	1
ATP1A1	0.148357	-0.330099	0.451	0.553	1
SLC37A1	0.148433	-0.273882	0.056	0.105	1
COX7A2	0.148619	0.477693	0.698	0.737	1
SH3GLB2	0.149273	0.267287	0.21	0.132	1
ROMO1	0.149415	0.836683	0.475	0.434	1
2022-03-02	0.150344	0.362094	0.13	0.197	1
UNC45A	0.15035	-0.405018	0.099	0.158	1
SHLD2	0.151697	-0.422204	0.117	0.184	1
BRI3	0.151814	0.77011	0.389	0.342	1
HGS	0.152378	-0.341238	0.068	0.118	1
RCAN1	0.15238	-0.371956	0.111	0.171	1
RPP21	0.15307	0.271084	0.111	0.053	1
COX17	0.153202	0.755881	0.444	0.408	1
RSRC2	0.153799	-0.285143	0.179	0.25	1
PREPL	0.154369	-0.360982	0.111	0.171	1
CCL28	0.154369	-0.618012	0.111	0.171	1
SLC25A11	0.154435	0.785463	0.216	0.145	1
FAU	0.155225	0.405021	0.827	0.882	1
INTU	0.156205	-0.334332	0.056	0.105	1
NR2C1	0.156205	-0.336823	0.056	0.105	1
STK16	0.156554	-0.369082	0.117	0.184	1
ROPN1	0.156554	0.370168	0.16	0.092	1
ACTR3B	0.15673	0.833738	0.222	0.158	1
C1GALT1	0.156731	-0.358075	0.08	0.132	1
AGA	0.157246	-0.442379	0.068	0.118	1
MRPL52	0.158198	0.774875	0.37	0.303	1
FARP1	0.159024	0.296194	0.198	0.289	1
MT-ND4L	0.159116	1.41865	0.358	0.355	1
MPRIP	0.160124	-0.261058	0.074	0.132	1
FAM162A	0.160151	-0.386715	0.302	0.408	1
RBM17	0.160459	0.285629	0.167	0.25	1
RHOA	0.160638	0.842802	0.426	0.382	1
CDK5RAP2	0.160745	-0.555205	0.167	0.237	1
CYB5R4	0.161556	-0.278328	0.056	0.105	1
PRRC2C	0.161678	-0.32266	0.185	0.263	1
GPS1	0.161996	-0.344277	0.086	0.145	1
ING2	0.16302	0.663118	0.136	0.079	1
MRPL32	0.164741	0.326743	0.154	0.237	1
GIGYF1	0.1666	-0.25551	0.086	0.145	1
ELF1	0.167544	-0.382308	0.179	0.25	1
ATRX	0.167548	-0.264167	0.21	0.303	1
ZFPM1	0.16847	0.643198	0.105	0.053	1
SCPEP1	0.168531	-0.310631	0.099	0.158	1
SLC22A5	0.168586	-0.403518	0.08	0.132	1
PIK3C3	0.168629	-0.46506	0.068	0.118	1
FGFR1OP2	0.17009	0.563989	0.167	0.105	1
SLC39A4	0.171036	-0.31796	0.08	0.132	1
ZNF609	0.171036	-0.353048	0.08	0.132	1
ANKRD26	0.171241	-0.584259	0.068	0.118	1
SORD	0.171302	0.328175	0.123	0.066	1
SEC11A	0.172046	0.420054	0.259	0.368	1
LYPLA2	0.17214	0.365449	0.123	0.197	1
SUN2	0.172285	-0.551401	0.093	0.145	1
AKR7A2	0.172852	0.722653	0.241	0.171	1
AP002387.2	0.174893	0.28142	0.086	0.145	1
RPL35	0.175252	0.303065	0.864	0.882	1
ANAPC7	0.17535	-0.50914	0.111	0.171	1
LGALS1	0.177177	-0.449139	0.173	0.25	1
PKN2	0.177559	-0.284972	0.111	0.171	1
SUPT4H1	0.178175	-0.253436	0.154	0.224	1
SF3A3	0.17997	0.493995	0.136	0.079	1
TSPO	0.180355	0.522474	0.673	0.697	1
C2orf88	0.18036	0.831499	0.179	0.118	1
RPL29	0.181016	0.256744	0.895	0.895	1
OMA1	0.181855	-0.2787	0.093	0.145	1
C8orf82	0.182097	0.370677	0.105	0.171	1
PMM1	0.182671	0.501159	0.167	0.105	1
PAK2	0.182697	0.816932	0.235	0.171	1
MRPS11	0.182949	0.32207	0.136	0.211	1
NUMB	0.182967	-0.440465	0.148	0.211	1
DYNLL2	0.183366	0.451853	0.228	0.158	1
PIGN	0.183369	-0.304155	0.068	0.118	1
ZNF207	0.183522	-0.254318	0.142	0.211	1
COX6C	0.184553	0.385032	0.778	0.816	1
RBM3	0.184623	0.587118	0.481	0.461	1
RPP38	0.185602	-0.425194	0.062	0.105	1
NDUFAF3	0.185701	-0.396703	0.333	0.434	1
SLC27A5	0.186004	0.541628	0.123	0.066	1
UBE2M	0.186246	0.330994	0.315	0.25	1
NDRG2	0.187423	0.70372	0.586	0.618	1
CRB3	0.188034	-0.397076	0.093	0.145	1
RAF1	0.190467	0.32421	0.117	0.184	1
COPRS	0.191807	0.351653	0.235	0.342	1
HIBADH	0.192084	0.294717	0.191	0.276	1
ACTR10	0.192592	1.02075	0.247	0.197	1
COMMD4	0.192766	-0.466305	0.173	0.237	1
BABAM1	0.192827	0.27574	0.13	0.197	1
SNCA	0.196774	0.359396	0.117	0.066	1
WDFY2	0.196942	-0.39752	0.093	0.145	1
LSM12	0.197898	0.521569	0.191	0.132	1
PRPF19	0.198205	-0.306349	0.13	0.184	1
BCCIP	0.198388	-0.342512	0.08	0.132	1
DDX3Y	0.199042	-0.291144	0.068	0.118	1
MRPL46	0.199468	0.456486	0.117	0.066	1
SYF2	0.199606	0.302602	0.278	0.382	1
TRIM28	0.199868	-0.266008	0.173	0.237	1
SERBP1	0.201678	0.670623	0.475	0.434	1
AC004130.1	0.201998	0.296257	0.099	0.158	1
LRRC75A	0.202189	0.657115	0.117	0.066	1
CAPZB	0.202439	0.89897	0.383	0.342	1
CLTA	0.203745	0.743556	0.463	0.421	1
HEBP2	0.205689	0.739725	0.488	0.447	1
ZFAND6	0.205752	0.491812	0.191	0.276	1
PIGM	0.206937	-0.371705	0.062	0.105	1
LRRC59	0.206953	0.381753	0.111	0.171	1
TMEM160	0.207879	0.500572	0.228	0.316	1
BNIP3	0.208272	1.06243	0.414	0.382	1
TNIP1	0.208452	0.252483	0.099	0.158	1
ACTG1	0.208559	0.527228	0.667	0.711	1
RNF5	0.208659	0.362174	0.148	0.211	1
HMG20B	0.209385	0.415056	0.29	0.395	1
NTAN1	0.210705	0.506322	0.148	0.092	1
CD99	0.210976	0.306508	0.191	0.263	1
SNRPD1	0.211076	0.307905	0.21	0.303	1
FAM133B	0.211141	0.332123	0.179	0.263	1
ATP6V0A1	0.21134	-0.394936	0.074	0.118	1
ATOX1	0.211426	0.388164	0.309	0.421	1
NDEL1	0.211732	-0.422582	0.062	0.105	1
ECI2	0.212113	0.744059	0.309	0.263	1
AK9	0.213347	-0.320463	0.062	0.105	1
EVL	0.214968	0.333283	0.154	0.224	1
ATP5F1A	0.216308	0.492341	0.593	0.579	1
SERGEF	0.21685	0.296468	0.08	0.132	1
EXOC5	0.217066	0.533084	0.148	0.092	1
SIPA1	0.217737	0.297751	0.099	0.158	1
REEP3	0.217778	0.26511	0.148	0.211	1
NDUFB1	0.218101	0.566882	0.599	0.645	1
FAM102A	0.218166	0.256627	0.086	0.145	1
FCHO2	0.218355	0.420206	0.111	0.171	1
LINC00467	0.2188	0.416669	0.068	0.118	1
MZT2A	0.220268	0.747992	0.377	0.329	1
ATP5ME	0.221062	0.612018	0.642	0.658	1
WSB2	0.221288	0.453286	0.13	0.079	1
PACSIN2	0.22135	0.632864	0.16	0.105	1
RPL27	0.222148	0.313113	0.815	0.803	1
PRDX6	0.222331	0.301817	0.315	0.434	1
DCTPP1	0.222728	-0.253335	0.167	0.237	1
PSMF1	0.223211	0.449333	0.13	0.197	1
THADA	0.22323	-0.343063	0.062	0.105	1
PCBD1	0.223377	0.297896	0.321	0.447	1
B3GAT3	0.223478	-0.304179	0.105	0.158	1
RAPGEF2	0.226943	-0.308176	0.093	0.145	1
WASL	0.227033	0.857437	0.228	0.171	1
CBFA2T2	0.228293	-0.301134	0.062	0.105	1
BTBD2	0.228304	-0.350068	0.074	0.118	1
UCP2	0.22971	0.471922	0.13	0.079	1
MIER1	0.231541	0.332497	0.123	0.184	1
PDLIM4	0.233285	0.734875	0.525	0.553	1
KIF13B	0.234445	-0.284346	0.111	0.158	1
MFF	0.234615	0.367751	0.216	0.289	1
NR2C2AP	0.235169	0.261131	0.062	0.105	1
FKBP4	0.235592	0.62295	0.352	0.303	1
BEX4	0.236953	0.949481	0.296	0.25	1
SCIN	0.240112	0.316252	0.093	0.145	1
DDX1	0.241177	0.258162	0.167	0.25	1
HCG18	0.241237	-0.284646	0.074	0.118	1
RDH13	0.242379	-0.312133	0.086	0.132	1
PFDN1	0.242478	0.635384	0.241	0.184	1
GAS6	0.242499	0.256211	0.111	0.171	1
CEBPD	0.243001	0.340472	0.265	0.355	1
ATP5MC1	0.243167	0.792199	0.525	0.539	1
RBM28	0.244249	0.285022	0.13	0.079	1
CNPY3	0.244549	-0.289079	0.074	0.118	1
ATXN7L3B	0.245577	-0.271409	0.179	0.25	1
SRA1	0.246556	0.502375	0.16	0.237	1
FRYL	0.247082	-0.375718	0.086	0.132	1
SNRPC	0.247772	0.339594	0.222	0.316	1
RPS28	0.248565	0.273316	0.895	0.882	1
BRD9	0.248663	-0.286285	0.086	0.132	1
SPRYD4	0.248663	-0.357149	0.086	0.132	1
TBCD	0.248663	-0.466643	0.086	0.132	1
RPP25L	0.249229	0.263289	0.08	0.132	1
SMIM1	0.249618	0.363846	0.173	0.118	1
C1orf115	0.249765	0.942695	0.241	0.197	1
NAP1L4	0.251742	-0.259052	0.179	0.237	1
SAP18	0.254246	0.503232	0.525	0.526	1
KIAA0319L	0.254305	-0.304075	0.111	0.158	1
LAS1L	0.25575	-0.275801	0.068	0.105	1
COPS4	0.256264	0.30937	0.136	0.197	1
RIF1	0.256621	-0.361461	0.123	0.171	1
PRPSAP1	0.25704	0.778124	0.247	0.197	1
ATP2A3	0.25738	0.288785	0.142	0.211	1
ATXN2L	0.257877	-0.415905	0.099	0.145	1
DNAJC15	0.258479	-0.322533	0.204	0.263	1
PNPLA4	0.259423	0.339194	0.13	0.079	1
CMC2	0.259725	0.457514	0.185	0.132	1
PIP4P1	0.261571	-0.349443	0.086	0.132	1
AL118516.1	0.261571	-0.304471	0.086	0.132	1
MAPKAPK2	0.261651	0.323678	0.093	0.145	1
ADIPOR2	0.261651	0.304955	0.093	0.145	1
MAL2	0.262128	0.282896	0.16	0.224	1
GOLGA7	0.263273	0.768464	0.235	0.184	1
BDP1	0.263679	0.264561	0.148	0.211	1
TMEM129	0.264846	-0.346537	0.068	0.105	1
AGFG1	0.264869	-0.32136	0.086	0.132	1
AASDH	0.264869	-0.261698	0.086	0.132	1
PWP1	0.265362	0.379454	0.142	0.211	1
MPV17L	0.265412	0.266433	0.142	0.092	1
RAD23B	0.265556	-0.27248	0.204	0.263	1
SEPHS2	0.265665	0.729067	0.235	0.184	1
CCNI	0.267046	0.412658	0.593	0.658	1
METTL9	0.267169	0.295882	0.222	0.303	1
MCRIP1	0.267408	0.30044	0.173	0.237	1
SKP1	0.268038	0.468889	0.679	0.724	1
PMPCB	0.268302	0.273645	0.167	0.237	1
ANP32B	0.268422	0.751601	0.383	0.342	1
DNM1L	0.269522	0.361841	0.154	0.105	1
CMPK1	0.269633	0.693025	0.475	0.474	1
PLIN3	0.270359	0.254347	0.148	0.211	1
STK39	0.270873	1.04992	0.302	0.276	1
TSEN15	0.273627	-0.256793	0.099	0.145	1
RNF170	0.275306	-0.286919	0.111	0.158	1
FMC1	0.276743	0.394725	0.191	0.263	1
MSI2	0.277353	0.266071	0.142	0.197	1
MYBPC1	0.277951	-0.278704	0.068	0.105	1
MRAS	0.278692	0.562187	0.228	0.171	1
MRPL22	0.278824	0.359641	0.222	0.303	1
MVP	0.279432	0.306301	0.074	0.118	1
ACIN1	0.281427	-0.34789	0.136	0.184	1
COPB2	0.283792	0.253227	0.179	0.25	1
MED21	0.284072	0.277701	0.173	0.118	1
EN1	0.285384	0.736376	0.315	0.276	1
MCUR1	0.285507	0.336847	0.173	0.237	1
TIPRL	0.285886	-0.301833	0.123	0.171	1
SRP68	0.287127	-0.437719	0.093	0.132	1
COMMD1	0.288841	0.319477	0.204	0.263	1
GADD45B	0.290293	0.706009	0.309	0.434	1
MCF2L	0.290508	-0.370449	0.08	0.118	1
COA4	0.290644	0.727187	0.228	0.184	1
FAHD2B	0.291755	0.409897	0.179	0.132	1
DOCK1	0.292109	0.271627	0.123	0.079	1
LRRC47	0.292612	0.278672	0.117	0.171	1
SNX2	0.293341	0.818751	0.204	0.158	1
ARL14EP	0.293542	0.265911	0.154	0.105	1
RTCB	0.294565	0.364265	0.154	0.211	1
BICDL2	0.294938	-0.832613	0.179	0.237	1
NME1	0.295009	0.460948	0.241	0.316	1
BEX3	0.295588	0.941057	0.315	0.276	1
PPDPF	0.295807	0.32531	0.784	0.776	1
KRR1	0.29628	0.336856	0.216	0.158	1
C22orf39	0.296797	0.438521	0.148	0.211	1
ASNA1	0.298806	0.304056	0.167	0.237	1
CORO1B	0.29973	0.262538	0.191	0.263	1
UNC13B	0.299776	-0.402099	0.08	0.118	1
OST4	0.299862	0.451785	0.549	0.553	1
KIAA1147	0.30017	-0.303579	0.099	0.145	1
NIPAL2	0.30017	-0.289436	0.099	0.145	1
NAMPT	0.30073	-0.265874	0.16	0.211	1
NUDT3	0.301101	0.35189	0.16	0.224	1
ATP5IF1	0.301841	0.759973	0.543	0.566	1
SAR1A	0.30185	-0.356205	0.154	0.197	1
MTPN	0.302266	0.886586	0.278	0.237	1
SELENOP	0.303158	0.351885	0.259	0.342	1
MARK4	0.303444	-0.296128	0.068	0.105	1
ADI1	0.305278	0.75632	0.432	0.395	1
GPANK1	0.305431	-0.341563	0.08	0.118	1
CPD	0.305955	-0.37627	0.117	0.158	1
ACAP3	0.30924	-0.35104	0.08	0.118	1
BRIX1	0.309262	0.391872	0.154	0.105	1
BOLA3	0.31035	0.746518	0.296	0.263	1
RPL4	0.310499	0.351561	0.698	0.711	1
PNPLA8	0.310864	-0.260556	0.123	0.171	1
VRK3	0.311156	-0.299089	0.08	0.118	1
GALNT3	0.311381	-0.291515	0.136	0.184	1
MRPL15	0.311857	0.414161	0.179	0.25	1
CPNE3	0.31232	0.296395	0.21	0.276	1
RBM7	0.312472	0.323969	0.123	0.171	1
HSPA2	0.312765	0.517461	0.204	0.158	1
NOL3	0.315607	0.417403	0.204	0.158	1
RAB22A	0.316594	0.394383	0.13	0.184	1
TMF1	0.317104	0.335382	0.191	0.263	1
TRIR	0.317803	0.267511	0.346	0.461	1
YTHDC1	0.318101	0.297988	0.185	0.237	1
STXBP3	0.31878	0.252103	0.136	0.092	1
CDKN2AIPNL	0.320753	0.425832	0.154	0.211	1
RRAGD	0.321552	0.256045	0.167	0.118	1
TMEM116	0.322817	0.309865	0.105	0.066	1
SNAP29	0.322817	0.256801	0.105	0.066	1
GNAI1	0.322883	0.304663	0.117	0.079	1
RAB7A	0.323592	0.273539	0.309	0.382	1
HINT3	0.324761	0.397867	0.191	0.145	1
PLA2R1	0.325261	-1.16317	0.154	0.211	1
ANKRD13D	0.326612	-0.256264	0.093	0.132	1
MPC1	0.328105	0.266247	0.321	0.421	1
SDCCAG8	0.330369	-0.382018	0.093	0.132	1
PDCD6	0.330384	0.296179	0.296	0.382	1
ATP6V1E1	0.331299	0.667953	0.284	0.237	1
PDXDC1	0.332513	-0.27365	0.13	0.171	1
GRPEL1	0.334366	0.414067	0.167	0.118	1
EBP	0.335208	-0.338787	0.105	0.145	1
DYNLRB1	0.335782	0.706622	0.463	0.461	1
C1orf123	0.33599	0.406074	0.167	0.118	1
RNH1	0.336014	0.40069	0.284	0.382	1
BAG5	0.336097	0.703988	0.253	0.211	1
SGK1	0.336338	0.292741	0.136	0.092	1
BAG6	0.337493	-0.282623	0.142	0.184	1
COPS5	0.337954	0.670465	0.228	0.184	1
ISOC1	0.338127	0.431901	0.136	0.092	1
VPS72	0.338142	0.25049	0.111	0.158	1
RTF2	0.338318	-0.351921	0.265	0.329	1
MLX	0.33849	0.506555	0.179	0.132	1
STK24	0.338841	-0.332923	0.105	0.145	1
TIMM10	0.339139	0.312413	0.228	0.303	1
SNHG8	0.339226	0.706569	0.401	0.408	1
CCDC59	0.339859	0.280027	0.167	0.224	1
ECHS1	0.340907	0.824752	0.444	0.447	1
MZT1	0.341457	0.316603	0.191	0.145	1
TIPARP	0.341807	0.333774	0.117	0.079	1
PPP1R14B	0.34223	0.456672	0.309	0.276	1
HRAS	0.34366	0.688934	0.228	0.184	1
CISD2	0.343703	0.336133	0.154	0.211	1
TENT2	0.343931	-0.657196	0.074	0.105	1
ATP5PO	0.347031	0.405965	0.549	0.553	1
NDUFA10	0.347051	0.29799	0.34	0.447	1
GRK2	0.348084	0.405461	0.148	0.105	1
ASCC3	0.349571	0.379785	0.117	0.079	1
STMP1	0.349623	0.631263	0.278	0.237	1
SETD7	0.350003	0.291192	0.136	0.184	1
ISCA2	0.350003	0.272869	0.136	0.184	1
GPRC5A	0.350388	-0.521989	0.074	0.105	1
FAM204A	0.350904	0.26985	0.235	0.316	1
SCAND1	0.3528	0.319495	0.352	0.434	1
NDUFA4	0.353039	0.274682	0.778	0.842	1
ENDOG	0.353494	-0.366491	0.093	0.132	1
ATP6V1D	0.35451	0.61715	0.222	0.184	1
SNRPE	0.355262	0.298121	0.302	0.395	1
MRPL27	0.355774	0.428796	0.216	0.276	1
CTSZ	0.356719	0.332356	0.167	0.224	1
ZC3H4	0.356922	-0.357975	0.074	0.105	1
NDUFA2	0.357348	0.805678	0.451	0.461	1
TYW3	0.357382	0.397453	0.13	0.092	1
COX14	0.358136	0.306969	0.364	0.461	1
TFDP2	0.358308	0.523194	0.21	0.158	1
ANAPC16	0.359079	0.388241	0.531	0.539	1
NBN	0.359432	0.345158	0.117	0.079	1
NDUFAF8	0.359579	0.442583	0.265	0.342	1
TCEA1	0.360293	0.409858	0.309	0.408	1
UQCRQ	0.360499	0.417761	0.63	0.658	1
AP1S1	0.361258	0.567102	0.16	0.118	1
NDUFB7	0.361285	0.542843	0.586	0.605	1
NUDT2	0.363526	0.329956	0.136	0.184	1
ATP5PD	0.363871	0.412325	0.531	0.566	1
UTP11	0.365431	0.318154	0.117	0.079	1
MYO19	0.365816	-0.478336	0.099	0.132	1
2022-09-06	0.365844	0.273921	0.08	0.118	1
FH	0.36733	0.884753	0.167	0.132	1
ERN1	0.367796	-0.311511	0.099	0.132	1
COPS9	0.368665	0.41005	0.395	0.513	1
ATP5PB	0.369785	0.52015	0.278	0.355	1
ARHGEF35	0.370224	-0.358476	0.13	0.171	1
USP53	0.371696	0.254769	0.16	0.118	1
CRCP	0.372103	0.542676	0.142	0.105	1
C15orf40	0.372821	0.378652	0.173	0.224	1
HADHB	0.373099	0.510164	0.34	0.316	1
FAM96B	0.373551	1.03667	0.29	0.263	1
XIST	0.374429	0.477773	0.105	0.066	1
PLA2G12A	0.374604	0.481716	0.13	0.092	1
GINM1	0.374777	0.504503	0.179	0.237	1
SMDT1	0.37487	0.486338	0.506	0.513	1
TPMT	0.375565	0.647358	0.154	0.118	1
EEF1B2	0.376115	0.363292	0.66	0.697	1
DUSP22	0.377356	0.549579	0.154	0.118	1
IQGAP2	0.380037	0.409697	0.222	0.303	1
FAM213A	0.38045	0.806912	0.278	0.25	1
TRAP1	0.380457	0.329719	0.13	0.092	1
EIF3G	0.380802	0.595696	0.37	0.355	1
NDUFB4	0.381475	0.533265	0.574	0.592	1
GNPNAT1	0.382846	-0.260997	0.142	0.184	1
STX16	0.386057	-0.435724	0.123	0.158	1
TUBA4A	0.388298	0.957087	0.241	0.211	1
MT-ATP8	0.388981	0.561836	0.142	0.105	1
NDUFS4	0.390722	0.781509	0.377	0.355	1
R3HDM2	0.391565	-0.257721	0.086	0.118	1
NDUFB6	0.391626	0.403906	0.29	0.368	1
CTDSPL	0.39341	0.675239	0.167	0.132	1
HDGF	0.393641	0.273318	0.167	0.224	1
TXNL1	0.39425	0.558049	0.228	0.197	1
TMEM101	0.394331	0.318418	0.105	0.145	1
DNAAF2	0.395935	-0.315664	0.086	0.118	1
DNM2	0.39661	-0.369708	0.111	0.145	1
GLTP	0.397058	0.308885	0.29	0.382	1
CACYBP	0.397287	0.315526	0.222	0.184	1
PCYT1A	0.397721	-0.295059	0.074	0.105	1
HOMER2	0.399523	0.546456	0.296	0.408	1
RSU1	0.400334	0.250404	0.086	0.118	1
TGFBR3	0.40092	0.291111	0.08	0.118	1
MMAB	0.402414	0.375386	0.16	0.211	1
FAM129A	0.405737	0.572477	0.228	0.303	1
UBL4A	0.405839	0.326047	0.16	0.211	1
HSBP1	0.406137	0.574171	0.451	0.447	1
PA2G4	0.408092	0.472471	0.253	0.316	1
SNX4	0.408272	0.269655	0.117	0.158	1
FGGY	0.411179	0.544605	0.123	0.171	1
TCEAL4	0.412193	0.727996	0.327	0.303	1
UHRF1BP1L	0.413481	-0.258474	0.117	0.079	1
PAF1	0.414674	0.286118	0.105	0.145	1
VPS36	0.415718	0.721112	0.204	0.263	1
GCSH	0.415954	0.328497	0.259	0.329	1
TRAPPC2L	0.416315	0.424203	0.265	0.342	1
PARL	0.417437	0.290278	0.21	0.263	1
C1QBP	0.417482	0.710474	0.34	0.303	1
MXD4	0.418074	0.427961	0.154	0.118	1
RRP36	0.418074	0.382366	0.154	0.118	1
RAB8A	0.418074	0.355478	0.13	0.171	1
CUL2	0.418143	0.495782	0.111	0.079	1
UBE2Z	0.418749	-0.389653	0.111	0.145	1
METRN	0.419423	0.730914	0.216	0.184	1
NPY1R	0.42049	-0.37459	0.086	0.118	1
PSMA7	0.420721	0.347676	0.401	0.5	1
AP2S1	0.422252	0.855867	0.42	0.434	1
RASSF7	0.422601	0.363549	0.111	0.079	1
ATP5S	0.423221	0.272166	0.16	0.211	1
ENY2	0.423578	0.511512	0.265	0.342	1
ARFGAP3	0.423693	0.499263	0.278	0.237	1
ITSN2	0.423757	-0.257565	0.099	0.132	1
NPEPPS	0.423967	0.305573	0.185	0.237	1
SLC25A13	0.42484	0.44644	0.111	0.079	1
NAA38	0.425046	0.408778	0.327	0.421	1
SMIM37	0.425202	0.303595	0.278	0.237	1
EIF5A	0.425918	0.334206	0.34	0.447	1
POLR2C	0.426616	0.385748	0.198	0.25	1
SARS	0.427314	0.398664	0.185	0.237	1
CNBP	0.427939	0.666212	0.463	0.474	1
COPS3	0.428009	0.381767	0.167	0.132	1
GALNT1	0.429297	0.266201	0.247	0.316	1
BAZ1B	0.429636	-0.267539	0.086	0.118	1
MSRB2	0.430161	0.638543	0.235	0.197	1
MRPS35	0.430528	0.579134	0.235	0.303	1
ACTR1A	0.433865	0.327202	0.111	0.079	1
SLC2A4RG	0.436433	0.557395	0.179	0.145	1
MRPS26	0.437329	0.535256	0.309	0.395	1
VEGFB	0.438082	0.510447	0.173	0.145	1
UBE2D2	0.438163	0.407996	0.284	0.355	1
AC092164.1	0.438419	0.292803	0.111	0.079	1
HMGN5	0.438724	0.305173	0.074	0.105	1
TMEM167B	0.439368	0.481786	0.154	0.118	1
XRCC5	0.439686	0.267403	0.259	0.329	1
MAGED2	0.440572	0.344932	0.29	0.382	1
TOP1	0.442405	0.689738	0.228	0.197	1
VTI1B	0.443079	0.619369	0.241	0.211	1
FRMD4B	0.443778	0.374408	0.179	0.145	1
PGGT1B	0.443955	-0.422522	0.08	0.105	1
PSIP1	0.444172	0.307435	0.105	0.145	1
MRPL16	0.444644	0.403868	0.16	0.211	1
ANXA4	0.448204	0.36314	0.204	0.263	1
TST	0.448847	0.275624	0.123	0.092	1
BORCS7	0.452544	0.463664	0.259	0.316	1
ZNF652	0.452895	0.767271	0.241	0.211	1
USP8	0.453031	0.503106	0.173	0.145	1
HKR1	0.453789	-0.267587	0.08	0.105	1
COPS6	0.454241	0.407258	0.241	0.303	1
ELF5	0.45492	0.696999	0.173	0.145	1
CREBRF	0.455238	0.478112	0.13	0.171	1
RPL36A	0.45532	0.55591	0.58	0.671	1
OARD1	0.455637	0.429159	0.222	0.276	1
RCAN3	0.456226	0.445824	0.167	0.211	1
ATRAID	0.456443	0.708936	0.29	0.263	1
RPL7L1	0.456547	0.345623	0.191	0.237	1
NFU1	0.457244	0.358086	0.13	0.171	1
TRAPPC1	0.45793	0.368574	0.265	0.342	1
RAB5A	0.459729	0.428739	0.228	0.289	1
BRD7	0.459874	0.325761	0.191	0.158	1
PTMS	0.460373	0.351072	0.364	0.474	1
MZF1	0.461245	-0.408568	0.08	0.105	1
DTYMK	0.461413	0.284833	0.099	0.132	1
RPL39	0.461528	0.288235	0.907	0.921	1
ODC1	0.461761	0.264403	0.136	0.171	1
THYN1	0.462364	0.293848	0.142	0.184	1
DYNC1I1	0.462543	0.422993	0.105	0.079	1
RTN3	0.463257	0.409109	0.309	0.395	1
ZFYVE21	0.463397	0.693634	0.284	0.263	1
RANBP1	0.463402	0.656962	0.315	0.289	1
C18orf32	0.463538	0.47363	0.191	0.158	1
FN3KRP	0.464197	-0.285258	0.117	0.145	1
PPP4R2	0.464317	0.255049	0.167	0.132	1
NT5C3B	0.467349	0.385341	0.13	0.171	1
SERP1	0.468076	0.484854	0.519	0.526	1
BLOC1S1	0.469001	0.475744	0.346	0.447	1
CDC73	0.469461	0.265741	0.142	0.105	1
SH3GLB1	0.4704	0.661424	0.222	0.197	1
DCTD	0.470537	0.305512	0.099	0.132	1
GLRX	0.47092	0.559037	0.148	0.118	1
DESI2	0.471117	0.39535	0.123	0.092	1
VPS26A	0.471123	0.512099	0.228	0.197	1
CRBN	0.471943	0.25647	0.154	0.197	1
NUTF2	0.472251	0.779332	0.216	0.184	1
PPP6R2	0.472791	-0.323548	0.117	0.145	1
TCEAL3	0.472831	0.78996	0.204	0.171	1
ZNHIT2	0.472833	0.286915	0.099	0.132	1
TJP1	0.473495	0.304517	0.173	0.224	1
TTC9C	0.473821	-0.336328	0.08	0.105	1
ECHDC3	0.474049	0.711504	0.173	0.145	1
PTAR1	0.477147	0.285324	0.148	0.118	1
PHLDA1	0.478027	0.387953	0.228	0.197	1
PPP2R5C	0.478397	0.280099	0.216	0.276	1
SLC35C2	0.479421	-0.274275	0.093	0.118	1
POLR3GL	0.480565	0.260554	0.173	0.211	1
VAMP2	0.48122	0.429859	0.315	0.395	1
PRDX1	0.481275	0.384266	0.611	0.658	1
NDUFB3	0.481653	0.529297	0.475	0.5	1
H2AFV	0.483033	0.603662	0.235	0.303	1
SUN1	0.483479	0.302156	0.154	0.197	1
HNRNPA2B1	0.486461	0.386719	0.537	0.605	1
HSPA4	0.487141	0.571579	0.16	0.132	1
UFSP2	0.487358	0.382512	0.179	0.145	1
AIMP1	0.488083	0.602232	0.272	0.25	1
MYBBP1A	0.489159	-0.283816	0.08	0.105	1
ZNF576	0.489159	-0.290032	0.08	0.105	1
EIF3L	0.489313	0.362244	0.395	0.487	1
TUBA1B	0.490199	0.899282	0.34	0.342	1
NDUFA9	0.492278	0.290643	0.222	0.276	1
FAM50A	0.492537	0.283817	0.123	0.158	1
PPP1R35	0.49376	0.344914	0.204	0.25	1
LZIC	0.496094	0.265827	0.148	0.118	1
ZER1	0.49681	0.339749	0.105	0.079	1
NDUFA8	0.497418	0.305343	0.309	0.382	1
GTF2H5	0.500049	0.436452	0.302	0.368	1
PCNA	0.500358	0.411915	0.148	0.118	1
GLUD1	0.501051	0.775175	0.321	0.303	1
NENF	0.501928	0.265013	0.364	0.447	1
CCT3	0.501976	0.382786	0.278	0.25	1
PIAS1	0.502434	0.436629	0.136	0.105	1
PDCD6IP	0.504043	0.294381	0.216	0.276	1
METAP1	0.504326	0.361713	0.086	0.118	1
ANAPC13	0.504541	0.395842	0.235	0.276	1
VAMP3	0.50502	0.338868	0.154	0.197	1
CUX1	0.505141	0.317233	0.111	0.145	1
TCEAL8	0.506799	0.291688	0.136	0.171	1
COQ5	0.506844	0.552372	0.105	0.079	1
PSMB2	0.507124	0.430618	0.272	0.237	1
GAMT	0.508448	0.371741	0.185	0.237	1
TXNRD1	0.509047	0.261825	0.148	0.184	1
NCBP2	0.509718	0.352713	0.179	0.224	1
FAM177A1	0.509868	0.332162	0.259	0.316	1
KRTCAP2	0.510481	0.351096	0.247	0.289	1
PHC2	0.510697	0.450944	0.117	0.158	1
DDT	0.511477	0.308125	0.457	0.566	1
NASP	0.513267	0.307624	0.148	0.118	1
TUFM	0.514069	0.542091	0.358	0.434	1
LACTB2	0.514438	0.326849	0.105	0.079	1
UTP18	0.514438	0.552261	0.105	0.079	1
ABHD17A	0.514976	0.472439	0.154	0.197	1
ST13	0.515232	0.608399	0.5	0.539	1
SCO1	0.515305	0.417252	0.08	0.105	1
2022-09-07	0.515879	0.420491	0.253	0.316	1
POLD2	0.516505	0.281284	0.191	0.158	1
HMGN2	0.517483	0.566258	0.346	0.421	1
TMEM123	0.519857	0.307352	0.34	0.421	1
LAMTOR2	0.520342	0.666765	0.327	0.316	1
NCOA6	0.521245	0.266288	0.117	0.092	1
FRG1	0.521709	0.370371	0.173	0.145	1
STUB1	0.523134	0.484177	0.296	0.355	1
NDUFS5	0.523165	0.340233	0.611	0.645	1
HNRNPAB	0.523394	0.267175	0.222	0.276	1
NDUFB10	0.523445	0.662885	0.519	0.566	1
CRTAP	0.523868	0.25928	0.117	0.145	1
KAT6A	0.523868	-0.258389	0.117	0.145	1
EIF4EBP2	0.525438	0.287445	0.148	0.184	1
NDUFB5	0.527744	0.393778	0.315	0.382	1
PPP1R2	0.528009	0.271725	0.136	0.171	1
MAX	0.528009	0.269925	0.136	0.171	1
PCMTD1	0.531535	0.566434	0.265	0.329	1
OCEL1	0.532386	0.308244	0.105	0.079	1
PDXK	0.53258	0.313521	0.247	0.289	1
PRR4	0.532777	0.492693	0.111	0.145	1
CINP	0.533428	0.261304	0.117	0.092	1
PSMB4	0.533986	0.385694	0.222	0.276	1
PPIP5K2	0.535882	0.308197	0.117	0.092	1
XRN1	0.536618	0.318564	0.154	0.132	1
MPC2	0.537465	0.42264	0.377	0.461	1
CDV3	0.538297	0.342258	0.16	0.197	1
POLR2L	0.538812	0.731846	0.512	0.579	1
HADHA	0.541157	0.789373	0.333	0.329	1
KIAA1109	0.54182	-0.383362	0.13	0.158	1
LAP3	0.543517	0.541863	0.272	0.25	1
IMPDH2	0.543587	0.529784	0.16	0.132	1
CAT	0.543616	0.345931	0.191	0.237	1
BMI1	0.54387	0.264151	0.105	0.132	1
WASF2	0.544073	0.43065	0.272	0.316	1
NFKBIL1	0.545754	0.305582	0.117	0.092	1
PLEKHJ1	0.546284	0.408586	0.204	0.25	1
TCP1	0.546923	0.547612	0.296	0.276	1
SVBP	0.548018	0.415485	0.105	0.079	1
ZNF330	0.548236	0.255822	0.117	0.092	1
PAXX	0.548336	0.583649	0.185	0.158	1
EID1	0.548394	0.575472	0.494	0.526	1
CCDC115	0.548683	0.357541	0.235	0.289	1
LIAS	0.550348	0.332782	0.08	0.105	1
TXNDC17	0.550476	0.427746	0.265	0.316	1
PRELID3B	0.550519	0.358715	0.148	0.184	1
BTBD7	0.550763	-0.269756	0.13	0.158	1
GPN3	0.552636	0.323002	0.148	0.184	1
EIF2AK1	0.553411	0.498308	0.198	0.171	1
NDUFB11	0.55516	0.397846	0.457	0.474	1
PHF20	0.555391	0.304987	0.198	0.171	1
CNN3	0.555773	0.317924	0.426	0.526	1
C6orf203	0.556107	0.488288	0.105	0.132	1
FKBP11	0.557674	-0.26929	0.099	0.118	1
FBP1	0.55864	0.298893	0.117	0.145	1
MTHFS	0.558766	0.33807	0.13	0.105	1
RYK	0.559009	0.592929	0.148	0.184	1
TMEM141	0.560346	0.710391	0.37	0.382	1
POP7	0.561832	0.273676	0.173	0.211	1
C19orf70	0.563295	0.287293	0.364	0.434	1
EPHB3	0.56336	0.307444	0.117	0.145	1
MRPS9	0.563557	0.290416	0.13	0.105	1
NDUFA13	0.564557	0.615685	0.512	0.566	1
COX20	0.564848	0.715813	0.272	0.263	1
NSL1	0.565959	0.303345	0.13	0.105	1
FHIT	0.565992	0.325483	0.105	0.132	1
DGCR6L	0.568792	0.569098	0.241	0.289	1
CFL1	0.56967	0.299859	0.63	0.697	1
ZNHIT1	0.570332	0.567338	0.284	0.355	1
TSPAN3	0.570821	0.269312	0.117	0.092	1
PSPC1	0.57259	0.329451	0.093	0.118	1
PCGF5	0.572982	0.456955	0.142	0.171	1
PFKFB3	0.573197	0.338056	0.13	0.105	1
ADK	0.574972	0.263015	0.185	0.158	1
MTMR12	0.574978	0.641004	0.191	0.171	1
C2orf49	0.575619	0.439376	0.13	0.105	1
CENPB	0.575961	0.300882	0.105	0.132	1
GAS2L1	0.576462	0.28584	0.142	0.118	1
MTHFD2	0.578467	0.510476	0.105	0.132	1
FXR1	0.579421	0.334717	0.179	0.211	1
PSMA1	0.579568	0.268569	0.302	0.355	1
TSN	0.579575	0.517442	0.16	0.197	1
HNRNPH2	0.580072	0.338306	0.173	0.211	1
OLA1	0.580163	0.37163	0.167	0.197	1
UBXN2A	0.580478	0.311616	0.13	0.105	1
PLEKHA5	0.580693	0.518032	0.136	0.171	1
MRPS36	0.581484	0.404237	0.284	0.276	1
SRRM1	0.587194	0.420884	0.364	0.447	1
SUPT16H	0.589296	0.614537	0.191	0.171	1
CCSER2	0.590325	0.291186	0.173	0.211	1
HIBCH	0.59276	0.294787	0.173	0.158	1
PGAM1	0.592834	0.503103	0.401	0.408	1
CPSF7	0.593604	0.386726	0.105	0.132	1
CAPN1	0.594366	0.345526	0.16	0.197	1
PRDX3	0.594876	0.822501	0.37	0.395	1
IFT57	0.597478	0.407507	0.142	0.171	1
MAP3K13	0.597694	0.455978	0.241	0.289	1
SSBP1	0.598516	0.415346	0.352	0.421	1
CDK4	0.599357	0.322451	0.117	0.145	1
TSR2	0.600004	0.289314	0.191	0.224	1
SCOC	0.600726	0.46976	0.377	0.461	1
FAM89B	0.601146	0.362863	0.167	0.197	1
PPP1R7	0.601177	0.426558	0.228	0.211	1
ZNF524	0.601203	0.400117	0.13	0.158	1
ACTR6	0.601365	0.698351	0.173	0.158	1
HAX1	0.603478	0.468544	0.247	0.289	1
MRPL40	0.60439	0.639957	0.265	0.25	1
RAB13	0.604457	0.582118	0.284	0.342	1
TOMM22	0.606113	0.486713	0.29	0.342	1
EPB41L4A-AS1	0.608283	0.317222	0.302	0.355	1
SUB1	0.608551	0.500149	0.438	0.474	1
RPS27L	0.6101	0.277972	0.42	0.513	1
PSMD12	0.610129	0.336236	0.167	0.145	1
EIF3J	0.612391	0.289815	0.241	0.289	1
DCTN6	0.612479	0.548971	0.222	0.263	1
MPST	0.613246	0.682588	0.198	0.184	1
ARHGDIB	0.613549	0.753013	0.241	0.303	1
ZBED5-AS1	0.614064	0.445123	0.105	0.132	1
CISD3	0.614103	0.320691	0.191	0.224	1
MOB1A	0.614824	0.3495	0.154	0.132	1
MMP24OS	0.615833	0.393238	0.235	0.289	1
YWHAB	0.615999	0.613114	0.346	0.342	1
IDH3A	0.616505	0.264733	0.117	0.145	1
TXNRD2	0.617679	0.297316	0.13	0.158	1
GTF3A	0.617771	0.347948	0.29	0.276	1
COPZ1	0.618659	0.565436	0.228	0.211	1
BECN1	0.618972	0.456604	0.117	0.145	1
TFAP2C	0.619033	0.406385	0.167	0.145	1
NDUFA5	0.620225	0.305832	0.426	0.526	1
GGCT	0.620354	0.491548	0.185	0.224	1
AK2	0.620712	0.32437	0.198	0.237	1
RPS6KA5	0.620868	0.325857	0.08	0.105	1
MEF2A	0.624801	-0.271652	0.111	0.132	1
SOD2	0.625095	0.272304	0.37	0.447	1
TRPT1	0.625877	0.289113	0.16	0.132	1
MRPL36	0.626302	0.262315	0.191	0.224	1
TMEM11	0.626767	0.285105	0.167	0.197	1
IK	0.627054	0.261339	0.259	0.237	1
PLEC	0.628647	-0.253587	0.13	0.145	1
GTF2A2	0.629793	0.455069	0.321	0.316	1
ZNF800	0.630466	-0.526826	0.105	0.118	1
MAPK1IP1L	0.630643	0.592463	0.204	0.184	1
BDH2	0.630984	0.371531	0.179	0.158	1
ARF1	0.631295	0.503818	0.401	0.421	1
MSRA	0.633864	0.291622	0.117	0.145	1
KIF2A	0.633897	0.495455	0.111	0.092	1
EIF2S1	0.63475	0.470218	0.167	0.145	1
POLR1D	0.634903	0.312667	0.265	0.316	1
CDC42EP5	0.637999	0.55096	0.247	0.237	1
H1FX	0.638164	0.807998	0.296	0.289	1
MYL6B	0.638926	0.466665	0.185	0.224	1
TC2N	0.640104	0.3562	0.235	0.276	1
SUZ12	0.641015	0.553223	0.148	0.132	1
MRPS5	0.64188	0.51696	0.222	0.211	1
GALK1	0.642028	0.332301	0.111	0.092	1
VEGFA	0.643876	0.252499	0.117	0.145	1
MTFR1L	0.643989	0.299478	0.154	0.184	1
ZFAS1	0.644861	0.537489	0.463	0.579	1
PPIF	0.646337	0.420411	0.179	0.158	1
VASP	0.646372	0.294846	0.13	0.158	1
AP1G1	0.647452	0.338251	0.154	0.132	1
FIS1	0.647517	0.371628	0.383	0.461	1
MGST3	0.64899	0.340971	0.512	0.658	1
NDUFA11	0.649328	0.296917	0.426	0.513	1
TIMM8B	0.649864	0.519386	0.302	0.355	1
HEBP1	0.650744	0.363563	0.154	0.184	1
GFER	0.651428	0.332338	0.117	0.145	1
SLC9A3R1	0.653536	0.256623	0.204	0.237	1
LITAF	0.653837	0.501771	0.284	0.342	1
PGK1	0.654191	0.801996	0.407	0.434	1
SLC38A1	0.655332	0.358545	0.148	0.132	1
LYPLA1	0.656438	0.396844	0.241	0.276	1
POP5	0.656724	0.299595	0.198	0.224	1
CEP63	0.657273	0.329604	0.136	0.118	1
HLTF	0.65839	0.294509	0.111	0.132	1
METTL26	0.659393	0.762223	0.29	0.276	1
FKBP3	0.659638	0.320909	0.204	0.237	1
SATB1	0.660133	0.270081	0.136	0.158	1
JAK1	0.660267	0.411278	0.216	0.197	1
ARHGAP5	0.66027	0.300197	0.253	0.25	1
BET1	0.662274	0.345133	0.136	0.118	1
DCAF13	0.662274	0.429443	0.136	0.118	1
NAA50	0.662296	0.537563	0.21	0.25	1
DCTN2	0.662296	0.410801	0.228	0.211	1
PEA15	0.663921	0.252095	0.099	0.118	1
LRRC26	0.664019	0.375263	0.395	0.487	1
KIF21A	0.664339	0.420938	0.16	0.145	1
BNIP3L	0.665009	0.54175	0.21	0.197	1
SPTSSB	0.666066	0.368507	0.222	0.211	1
MKKS	0.66729	0.480064	0.136	0.118	1
SDCBP	0.668343	0.273025	0.259	0.303	1
TMEM219	0.668806	0.37653	0.377	0.461	1
DSC3	0.66944	0.360264	0.099	0.118	1
MRPL37	0.669776	0.375292	0.148	0.132	1
SSFA2	0.669889	0.572155	0.253	0.25	1
SRPK1	0.67074	-0.274489	0.105	0.118	1
NXT1	0.673146	0.31877	0.13	0.158	1
CWC22	0.674493	0.295169	0.086	0.105	1
TSEN34	0.67491	0.252976	0.167	0.197	1
C6orf62	0.675753	0.390143	0.154	0.184	1
MTX2	0.676262	0.360392	0.191	0.171	1
GLOD4	0.676726	0.643198	0.235	0.276	1
GABARAPL2	0.677054	0.459503	0.512	0.579	1
SERPINB1	0.678933	0.32739	0.16	0.184	1
FIP1L1	0.679415	0.274347	0.111	0.132	1
ERCC1	0.680339	0.416933	0.222	0.211	1
PDLIM5	0.680684	0.428196	0.222	0.25	1
GON7	0.682061	0.359613	0.111	0.132	1
MRPL18	0.68269	0.338929	0.216	0.263	1
TBCA	0.682909	0.592869	0.395	0.474	1
DCTN3	0.683407	0.37153	0.327	0.329	1
AKIRIN1	0.684564	0.800395	0.222	0.224	1
RWDD4	0.684698	0.47896	0.235	0.224	1
PSMC3	0.685283	0.601136	0.259	0.303	1
BUD31	0.685391	0.36181	0.241	0.276	1
YPEL5	0.686596	0.325506	0.179	0.211	1
ARHGAP21	0.686783	0.257457	0.136	0.158	1
SRSF5	0.687015	0.312007	0.438	0.553	1
MDM2	0.687364	0.408226	0.123	0.105	1
SAP30	0.687502	0.260463	0.136	0.118	1
RBPMS	0.687502	0.45411	0.136	0.118	1
MRPL17	0.689861	-0.277451	0.154	0.171	1
MRFAP1	0.690132	0.297222	0.414	0.474	1
NQO2	0.695313	0.540044	0.179	0.211	1
NDUFC2	0.695481	0.342308	0.438	0.526	1
BAD	0.696619	0.467828	0.228	0.263	1
PSMD8	0.697005	0.378272	0.414	0.434	1
XPA	0.698018	0.253754	0.123	0.105	1
ATXN10	0.699686	0.508771	0.191	0.184	1
ICK	0.700061	0.258456	0.13	0.118	1
PHF10	0.700249	0.297486	0.123	0.145	1
FAM210B	0.70071	0.677664	0.29	0.289	1
ANXA7	0.703037	0.46267	0.284	0.289	1
PTPMT1	0.704083	0.509688	0.173	0.158	1
PATJ	0.70484	-0.367235	0.179	0.197	1
CRYL1	0.706386	0.483957	0.173	0.158	1
ZNF91	0.707032	0.315635	0.21	0.197	1
CDC42	0.707349	0.469464	0.426	0.461	1
CCNDBP1	0.707982	0.506933	0.191	0.224	1
FBXL5	0.708884	0.257674	0.148	0.132	1
SH3BGRL3	0.709967	0.324917	0.358	0.421	1
SELENOK	0.710379	0.28999	0.302	0.342	1
TXNIP	0.712169	0.43618	0.34	0.382	1
ACOT13	0.713312	0.312562	0.16	0.184	1
METTL23	0.71372	0.302895	0.191	0.171	1
SAMM50	0.71411	0.282883	0.111	0.132	1
LRRC1	0.714216	0.429612	0.099	0.118	1
OSBPL1A	0.71437	0.528678	0.278	0.276	1
APOO	0.715625	0.382899	0.173	0.158	1
TSPYL1	0.71627	0.40166	0.216	0.25	1
PTGR1	0.716502	0.468213	0.296	0.342	1
U2SURP	0.717638	0.403438	0.204	0.237	1
TMX4	0.719039	0.254901	0.173	0.197	1
MRPL9	0.722178	0.335487	0.105	0.092	1
ARF5	0.724026	0.280572	0.241	0.224	1
SMIM27	0.725075	0.491536	0.105	0.092	1
MTHFD2L	0.725838	0.434035	0.148	0.171	1
TMCO4	0.725928	-0.424984	0.105	0.118	1
ACAT1	0.729255	0.315486	0.278	0.329	1
SECISBP2L	0.732323	-0.270005	0.154	0.171	1
COBLL1	0.73504	0.347606	0.185	0.211	1
MRPL39	0.735511	0.497422	0.142	0.132	1
COMMD3	0.736927	0.426057	0.241	0.237	1
PNKD	0.737173	0.488316	0.42	0.434	1
CARD19	0.737191	0.388466	0.117	0.105	1
PXDC1	0.738627	0.524926	0.167	0.158	1
AHSA1	0.738627	0.666254	0.167	0.158	1
ETFA	0.738664	0.615893	0.259	0.263	1
NUDT8	0.739013	0.66413	0.228	0.224	1
UBC	0.740103	-0.299259	0.765	0.842	1
COX6B1	0.740194	0.263802	0.611	0.671	1
NMRK1	0.743588	0.407479	0.16	0.184	1
STRN	0.745504	0.327949	0.117	0.105	1
MRPS34	0.746613	0.556198	0.321	0.342	1
ZBTB44	0.747302	0.367385	0.13	0.118	1
TMUB1	0.748427	0.322663	0.105	0.118	1
RPL17	0.749356	0.334512	0.438	0.539	1
PIGX	0.751063	0.385677	0.117	0.105	1
ELAC1	0.751162	0.27393	0.093	0.105	1
LINC00667	0.751318	0.286416	0.105	0.092	1
[truncated: 336 more rows]

## Sheet: Endothelial
	p_val	avg_log2FC	pct.1	pct.2	p_val_adj
RPL13A	2.26199e-90	-1.99998	0.953	0.983	6.4686e-86
XIST	2.73793e-86	1.75167	0.549	0.087	7.82966e-82
RPL7	1.01055e-80	-1.76466	0.914	0.963	2.88987e-76
MT-ND4L	2.60893e-78	2.02707	0.918	0.47	7.46075e-74
AC116366.1	6.1357e-78	0.450197	0.262	0.013	1.75463e-73
S100A9	1.37314e-76	-2.66264	0	0.723	3.92677e-72
S100A8	1.86116e-75	-2.74731	0	0.717	5.32237e-71
NFIL3	3.8509e-65	0.844979	0.489	0.096	1.10124e-60
MT-ATP8	4.93978e-63	0.824209	0.502	0.1	1.41263e-58
JUND	7.81083e-58	1.81648	0.897	0.574	2.23366e-53
RPS21	2.13833e-55	0.98573	0.961	0.894	6.11498e-51
TMSB4X	1.35514e-54	-1.08001	1	1	3.8753e-50
RPS20	5.54718e-53	-1.20401	0.884	0.937	1.58633e-48
RPL31	7.04229e-53	-1.73293	0.91	0.926	2.01388e-48
CLEC3B	1.35393e-52	1.2196	0.558	0.167	3.87184e-48
S100A7	4.9316e-51	-2.11875	0.004	0.565	1.41029e-46
RPL27A	7.30611e-51	-0.912908	0.961	0.978	2.08933e-46
UBE2V1	8.86514e-51	0.366421	0.313	0.045	2.53516e-46
RPL23A	3.91582e-49	-0.774094	0.957	0.978	1.11981e-44
HLA-DQA2	9.43854e-49	0.846203	0.335	0.058	2.69914e-44
KRT14	1.05235e-48	-1.56885	0.069	0.604	3.0094e-44
LRRC75A	1.64003e-46	0.473314	0.326	0.055	4.68999e-42
RNF122	3.53465e-44	0.442704	0.288	0.044	1.0108e-39
RHOU	5.89102e-44	1.00719	0.506	0.155	1.68465e-39
RPL30	5.22079e-43	0.672461	0.979	0.977	1.49299e-38
MT-CO3	3.86706e-42	-1.00544	0.957	0.988	1.10586e-37
ADAMTS4	7.86683e-42	1.21874	0.459	0.128	2.24968e-37
RPLP2	1.19247e-41	-0.745081	0.979	0.983	3.41011e-37
RPS2	1.73388e-41	-0.753546	0.979	0.99	4.95839e-37
NRARP	1.07067e-40	0.608723	0.416	0.105	3.06179e-36
AC015912.3	1.11157e-40	0.559464	0.365	0.079	3.17876e-36
RPL15	2.65094e-39	-0.631916	0.961	0.983	7.58089e-35
NME2	4.26965e-39	0.400305	0.365	0.081	1.22099e-34
RPL37	1.11502e-38	0.596309	0.983	0.969	3.18862e-34
BCL6	1.19132e-38	0.485449	0.313	0.062	3.40682e-34
RPS24	1.37483e-38	0.570588	1	0.983	3.93161e-34
AMD1	1.81947e-38	0.940518	0.631	0.25	5.20313e-34
AKAP2	1.14014e-37	0.25038	0.232	0.032	3.26045e-33
DDX3X	1.42533e-37	1.04551	0.867	0.536	4.07601e-33
PIM1	7.59925e-36	0.64259	0.412	0.113	2.17316e-31
PPP1R10	1.91084e-35	0.903722	0.627	0.255	5.46444e-31
B2M	5.19298e-35	-0.616734	0.996	1	1.48504e-30
RPS10	9.94646e-35	0.769436	0.923	0.781	2.84439e-30
DUSP5	1.0838e-34	0.755791	0.485	0.16	3.09935e-30
THBD	1.84658e-34	1.06319	0.768	0.464	5.28067e-30
GRASP	3.05391e-34	0.789571	0.648	0.289	8.73327e-30
SLC25A25	3.76844e-34	0.930325	0.506	0.177	1.07766e-29
BHLHE40	7.73144e-34	1.27104	0.682	0.363	2.21096e-29
APOLD1	8.76859e-34	0.888751	0.601	0.242	2.50755e-29
RGS16	8.92532e-34	1.16786	0.558	0.218	2.55237e-29
SYNE2	1.01799e-33	1.06772	0.863	0.553	2.91115e-29
AHNAK	1.88531e-33	1.13436	0.936	0.732	5.39143e-29
ADAMTS1	1.91349e-33	1.36318	0.622	0.298	5.47201e-29
SOCS3	4.82934e-33	1.75597	0.807	0.592	1.38105e-28
BMP2	6.8378e-33	0.631681	0.296	0.064	1.95541e-28
AC104506.1	1.29125e-32	0.356965	0.219	0.035	3.6926e-28
YBX3	1.32208e-32	0.898728	0.897	0.731	3.78076e-28
CEBPD	1.35921e-32	1.0216	0.837	0.526	3.88692e-28
GADD45B	2.61026e-32	1.42723	0.824	0.611	7.46457e-28
TBX1	6.41424e-32	0.641939	0.438	0.132	1.83428e-27
RRAD	2.31004e-31	0.535486	0.155	0.016	6.60602e-27
NR4A2	3.40864e-31	0.646844	0.451	0.145	9.74768e-27
TENT5A	4.91799e-31	0.572515	0.275	0.057	1.4064e-26
HSPB1	6.60538e-31	-1.14207	0.914	0.927	1.88894e-26
NFKBIZ	9.37369e-31	0.915324	0.648	0.309	2.6806e-26
TRIB1	1.40691e-30	0.801778	0.476	0.175	4.02335e-26
RPS16	1.83658e-30	-0.557848	0.974	0.965	5.25207e-26
HIVEP1	2.43711e-30	0.431448	0.326	0.081	6.9694e-26
FOSB	4.05953e-30	1.20134	0.687	0.327	1.1609e-25
FOS	4.48977e-30	1.38573	0.867	0.709	1.28394e-25
TM4SF1-AS1	4.70137e-30	0.266484	0.185	0.026	1.34445e-25
MAFF	5.43949e-30	0.848863	0.554	0.236	1.55553e-25
FGL2	1.46712e-29	0.628859	0.451	0.151	4.19553e-25
SETX	2.98223e-29	0.550129	0.601	0.244	8.52829e-25
RNASEK	4.13452e-29	0.316096	0.343	0.093	1.18235e-24
EGR1	4.27528e-29	1.12873	0.584	0.256	1.2226e-24
MIDN	9.46948e-29	1.08257	0.708	0.411	2.70799e-24
TNFRSF10D	1.76299e-28	0.456423	0.378	0.115	5.04163e-24
AKAP12	2.49207e-28	0.862606	0.348	0.097	7.12658e-24
IER2	2.68198e-28	1.38563	0.871	0.767	7.66966e-24
TIPARP	3.75121e-28	0.460213	0.408	0.13	1.07273e-23
CSRNP1	4.24471e-28	0.696351	0.541	0.218	1.21386e-23
IFRD1	1.044e-27	0.799184	0.609	0.279	2.98552e-23
HDDC3	1.33903e-27	0.440374	0.429	0.145	3.82921e-23
SLC2A3	1.76637e-27	1.27625	0.734	0.488	5.05128e-23
KLF9	2.08984e-27	0.905347	0.687	0.377	5.97633e-23
RMRP	2.43263e-27	0.315017	0.137	0.015	6.95659e-23
IRF1	2.74886e-27	0.834018	0.725	0.419	7.8609e-23
IER5	3.93339e-27	0.815947	0.605	0.297	1.12483e-22
MIR222HG	4.21605e-27	0.396464	0.296	0.073	1.20566e-22
KRT6A	5.84804e-27	-1.1122	0.004	0.36	1.67236e-22
SYNE1	6.83753e-27	0.956815	0.536	0.228	1.95533e-22
ZBTB10	7.30688e-27	0.375449	0.378	0.116	2.08955e-22
SNTG2	1.11495e-26	0.320452	0.279	0.068	3.18843e-22
TPT1	1.15835e-26	0.496779	1	0.98	3.31254e-22
RPS6	1.17771e-26	-0.534562	0.996	0.992	3.36789e-22
OSBPL1A	2.11387e-26	0.610492	0.571	0.251	6.04503e-22
RPL21	2.64296e-26	-0.593369	0.974	0.986	7.55808e-22
VIM	3.25342e-26	0.543054	0.996	0.993	9.30381e-22
SERF2	3.67349e-26	-0.647043	0.931	0.928	1.05051e-21
MAGI2	6.61897e-26	0.259144	0.163	0.024	1.89283e-21
RPL39	6.81654e-26	0.514793	0.983	0.968	1.94933e-21
WNK1	9.72864e-26	0.795767	0.764	0.409	2.7821e-21
TSC22D2	1.25365e-25	0.439049	0.373	0.117	3.58506e-21
SLCO3A1	1.40763e-25	0.332381	0.369	0.115	4.02541e-21
CCNL1	1.68565e-25	0.988325	0.824	0.597	4.82044e-21
COX16	2.47563e-25	0.410684	0.378	0.121	7.07957e-21
RPL36	2.57234e-25	0.555839	0.987	0.966	7.35612e-21
TCP11L2	2.71886e-25	0.254384	0.288	0.073	7.77512e-21
SOD2	3.11804e-25	1.01022	0.678	0.372	8.91667e-21
IER5L	4.45742e-25	0.509748	0.373	0.123	1.27469e-20
HIPK3	6.09705e-25	0.644292	0.734	0.407	1.74357e-20
CDV3	1.54155e-24	0.551213	0.7	0.349	4.40836e-20
MEF2A	2.07393e-24	0.615746	0.695	0.356	5.93082e-20
CDK2AP1	2.59768e-24	0.317563	0.339	0.104	7.42858e-20
KLF10	3.20824e-24	0.884752	0.695	0.428	9.1746e-20
CCDC71L	4.96514e-24	0.412483	0.412	0.144	1.41988e-19
DNTTIP2	5.29884e-24	0.655702	0.489	0.203	1.51531e-19
CYGB	6.39954e-24	0.467113	0.395	0.136	1.83008e-19
BTG2	6.43328e-24	0.652882	0.76	0.44	1.83972e-19
CAST	8.6024e-24	0.7078	0.867	0.592	2.46003e-19
RAB12	1.13911e-23	0.294233	0.245	0.059	3.25753e-19
HBEGF	1.43629e-23	0.679506	0.481	0.201	4.10737e-19
EGR3	1.88056e-23	0.57378	0.258	0.065	5.37784e-19
GNAS	1.99443e-23	0.679835	0.957	0.737	5.70346e-19
RPS4Y1	2.23929e-23	-0.907928	0.365	0.739	6.40371e-19
KRT16	2.41009e-23	-1.01241	0	0.316	6.89214e-19
MT-ND1	3.44691e-23	-0.773149	0.948	0.986	9.85712e-19
MYC	6.10641e-23	1.04528	0.609	0.346	1.74625e-18
IRF2BPL	6.83077e-23	0.837481	0.464	0.196	1.9534e-18
EGLN3	2.54172e-22	0.447129	0.3	0.09	7.26855e-18
PHLDA1	2.97985e-22	0.907777	0.575	0.281	8.52148e-18
TTN	4.36787e-22	0.665215	0.129	0.017	1.24908e-17
C8orf59	8.58274e-22	0.543679	0.665	0.353	2.45441e-17
TNFAIP3	8.92692e-22	0.87329	0.489	0.216	2.55283e-17
DPYSL2	1.00876e-21	0.615908	0.798	0.509	2.88474e-17
STC1	1.3234e-21	0.425329	0.249	0.064	3.78451e-17
JUNB	1.7891e-21	0.934921	0.893	0.837	5.11628e-17
ASXL1	1.93843e-21	0.487239	0.472	0.202	5.54334e-17
AKT3	2.09483e-21	0.480719	0.524	0.228	5.99058e-17
TRA2B	3.17092e-21	0.758343	0.738	0.477	9.06787e-17
FKBP1A	3.4407e-21	-0.712388	0.854	0.864	9.83938e-17
KLF2	3.45805e-21	0.886092	0.854	0.639	9.889e-17
AL118516.1	3.79699e-21	0.50329	0.403	0.158	1.08583e-16
IL6	5.0002e-21	0.843286	0.429	0.176	1.42991e-16
CD81	5.03156e-21	0.538764	0.893	0.642	1.43887e-16
CNOT1	6.01037e-21	0.297559	0.425	0.164	1.71879e-16
RBP4	6.3054e-21	0.250209	0.155	0.027	1.80315e-16
CRYBG3	9.77902e-21	0.655903	0.622	0.321	2.79651e-16
C16orf72	1.04589e-20	0.447388	0.438	0.179	2.99093e-16
TIMP3	1.27066e-20	0.661917	0.936	0.753	3.63371e-16
PLEKHG2	1.36673e-20	0.342324	0.232	0.061	3.90844e-16
IER3	1.36832e-20	1.09952	0.747	0.541	3.91298e-16
SLC25A6	1.77014e-20	-0.770932	0.824	0.789	5.06207e-16
OTUD1	1.80386e-20	0.537865	0.395	0.157	5.15849e-16
PCDH19	1.82145e-20	0.410728	0.365	0.13	5.20879e-16
SLC1A5	1.9899e-20	0.366388	0.399	0.152	5.69052e-16
NAMPT	2.12445e-20	0.689799	0.682	0.384	6.07528e-16
RPS14	2.26144e-20	-0.448012	0.991	0.985	6.46704e-16
AC103591.3	2.74618e-20	0.738682	0.361	0.133	7.85326e-16
DDX6	2.85963e-20	0.389422	0.536	0.248	8.17767e-16
NCL	2.93159e-20	0.848535	0.79	0.515	8.38348e-16
PFN1	3.6433e-20	-0.855065	0.833	0.822	1.04187e-15
JDP2	4.27006e-20	0.414629	0.279	0.084	1.22111e-15
LRG1	4.93095e-20	0.405869	0.219	0.055	1.4101e-15
HLA-DRB5	5.14272e-20	-1.40136	0.06	0.342	1.47066e-15
RPLP0	6.18384e-20	-0.557808	0.936	0.954	1.76839e-15
MT-CO1	6.57502e-20	-0.642828	0.996	0.987	1.88026e-15
LNX1	6.69054e-20	0.316924	0.253	0.072	1.91329e-15
HNRNPL	6.72517e-20	0.338849	0.395	0.151	1.9232e-15
ALYREF	7.75719e-20	0.324141	0.335	0.12	2.21832e-15
NFKBIA	9.53011e-20	1.08265	0.863	0.703	2.72533e-15
GADD45A	9.91784e-20	0.794492	0.695	0.419	2.83621e-15
C11orf96	1.03576e-19	1.31283	0.429	0.187	2.96196e-15
ARHGAP23	1.16488e-19	0.366324	0.472	0.205	3.3312e-15
NSUN6	1.19989e-19	0.379445	0.369	0.137	3.43131e-15
CITED4	1.5286e-19	0.406579	0.352	0.129	4.37133e-15
NSA2	1.68995e-19	0.577888	0.67	0.373	4.83276e-15
USP12	1.81678e-19	0.492722	0.459	0.199	5.19544e-15
HNRNPH1	1.84765e-19	0.519915	0.807	0.53	5.28373e-15
RLIM	1.89501e-19	0.469472	0.373	0.139	5.41917e-15
RPL4	2.26726e-19	-0.605771	0.936	0.894	6.48369e-15
SRSF5	2.43728e-19	0.559259	0.876	0.689	6.96988e-15
RPS28	3.36219e-19	0.419237	0.996	0.987	9.61486e-15
PHF3	3.38332e-19	0.424422	0.532	0.249	9.67528e-15
SERPINI1	3.98227e-19	0.294526	0.236	0.064	1.13881e-14
XRN1	4.23789e-19	0.334389	0.442	0.183	1.21191e-14
CIRBP	4.84126e-19	-0.647199	0.828	0.818	1.38446e-14
ZFP36	5.49679e-19	0.643185	0.837	0.685	1.57192e-14
PPP1R15A	6.03944e-19	0.863399	0.785	0.58	1.7271e-14
BCLAF1	6.2276e-19	0.602601	0.657	0.371	1.78091e-14
CRIP1	6.55103e-19	1.13979	0.571	0.308	1.8734e-14
IL1R1	6.77603e-19	0.65854	0.614	0.324	1.93774e-14
CPEB4	9.77269e-19	0.403922	0.472	0.212	2.7947e-14
H2AFX	9.99632e-19	0.395304	0.348	0.129	2.85865e-14
ADRB2	1.01225e-18	0.70031	0.515	0.257	2.89473e-14
PIBF1	1.22638e-18	0.413401	0.296	0.098	3.50709e-14
ETS1	1.31548e-18	0.481333	0.721	0.417	3.76189e-14
SFN	1.3687e-18	-0.913924	0.09	0.37	3.91408e-14
IQGAP1	1.4424e-18	0.519009	0.751	0.45	4.12482e-14
RPL36A	1.45306e-18	0.4669	0.914	0.761	4.15531e-14
AFF1	1.80381e-18	0.496943	0.481	0.218	5.15834e-14
KRT1	2.09052e-18	-1.02206	0.09	0.371	5.97825e-14
EIF1	2.28486e-18	0.487005	0.957	0.964	6.534e-14
H3F3A	2.44143e-18	-0.508035	0.918	0.943	6.98176e-14
TAF7	2.47377e-18	0.507794	0.592	0.319	7.07424e-14
TLE4	2.93262e-18	0.447837	0.373	0.151	8.38641e-14
BRD2	3.26095e-18	0.616869	0.691	0.417	9.32535e-14
CEMIP2	3.39415e-18	0.478045	0.425	0.183	9.70626e-14
TNFSF9	3.42922e-18	0.292356	0.223	0.06	9.80655e-14
S100A16	3.45365e-18	-0.756002	0.755	0.76	9.8764e-14
CEP350	3.47345e-18	0.359288	0.442	0.187	9.93302e-14
MBNL1	3.61532e-18	0.60816	0.79	0.526	1.03387e-13
DOCK11	3.66664e-18	0.283206	0.288	0.094	1.04855e-13
IRF2BP2	3.79101e-18	0.541265	0.691	0.4	1.08412e-13
SNHG8	3.952e-18	0.602737	0.785	0.55	1.13015e-13
FOXC1	4.35129e-18	0.504317	0.511	0.254	1.24434e-13
LRIG3	4.37815e-18	0.339165	0.292	0.098	1.25202e-13
COBLL1	4.61399e-18	0.409108	0.515	0.24	1.31946e-13
AL450998.2	5.10194e-18	0.256604	0.215	0.058	1.459e-13
MXI1	6.43186e-18	0.326503	0.361	0.141	1.83932e-13
SOCS1	6.83488e-18	0.282305	0.176	0.041	1.95457e-13
CHD2	7.40742e-18	0.354091	0.433	0.19	2.1183e-13
PPP1R15B	7.99259e-18	0.286264	0.421	0.177	2.28564e-13
LIFR	7.99956e-18	0.737441	0.768	0.516	2.28763e-13
OSMR	8.52625e-18	0.282654	0.365	0.143	2.43825e-13
CTDSPL2	9.1036e-18	0.337685	0.365	0.145	2.60336e-13
VPS13C	1.03294e-17	0.539775	0.545	0.259	2.95389e-13
RPS8	1.12034e-17	0.333732	0.983	0.986	3.20384e-13
TTC37	1.15299e-17	0.252308	0.451	0.194	3.2972e-13
NORAD	1.47021e-17	0.607808	0.7	0.413	4.20437e-13
MAP3K8	1.62304e-17	0.492818	0.459	0.213	4.64142e-13
B3GNT5	1.78034e-17	0.254702	0.227	0.066	5.09125e-13
HLA-C	1.88327e-17	-0.534494	0.961	0.967	5.38559e-13
MT-ND3	1.9343e-17	0.549001	0.983	0.963	5.53153e-13
CRIM1	2.08518e-17	0.5278	0.79	0.517	5.963e-13
AC091271.1	2.68499e-17	0.316718	0.232	0.069	7.67828e-13
TRIM16	2.83509e-17	0.585268	0.356	0.146	8.10751e-13
AGTPBP1	2.96159e-17	0.257273	0.227	0.066	8.46926e-13
TAF10	3.34101e-17	0.369714	0.459	0.209	9.55428e-13
ATF3	3.74021e-17	0.392399	0.597	0.294	1.06959e-12
SRGAP2	4.8836e-17	0.308503	0.464	0.209	1.39656e-12
HOXD10	5.16723e-17	0.394653	0.339	0.13	1.47767e-12
TPM3	5.89739e-17	0.542002	0.884	0.743	1.68648e-12
HIF3A	6.29842e-17	0.263876	0.369	0.144	1.80116e-12
JMJD1C	8.9141e-17	0.590219	0.7	0.401	2.54916e-12
IDS	9.20822e-17	0.380523	0.489	0.228	2.63328e-12
SPRY1	1.01785e-16	0.854295	0.622	0.368	2.91076e-12
MID1IP1	1.05407e-16	0.332239	0.322	0.121	3.01432e-12
CALCOCO2	1.1694e-16	0.515932	0.618	0.345	3.34414e-12
MT1M	1.30196e-16	0.475349	0.193	0.051	3.72321e-12
SYNCRIP	1.30229e-16	0.36939	0.67	0.373	3.72415e-12
KRT5	1.3477e-16	-0.692728	0.039	0.291	3.85401e-12
CDKN1A	1.3758e-16	0.676678	0.657	0.414	3.93438e-12
NASP	1.47031e-16	0.413097	0.721	0.417	4.20464e-12
MAML2	1.85798e-16	0.265694	0.335	0.127	5.31327e-12
HNRNPA2B1	2.08608e-16	0.515367	0.94	0.771	5.96556e-12
DAB2IP	2.21996e-16	0.279741	0.369	0.15	6.34843e-12
SNX3	2.46671e-16	-0.727758	0.747	0.736	7.05404e-12
KDM6B	2.5375e-16	0.393719	0.408	0.176	7.2565e-12
IFITM1	3.29001e-16	0.875619	0.691	0.5	9.40844e-12
C2CD4B	3.46426e-16	1.00714	0.515	0.283	9.90675e-12
GCNT2	3.5301e-16	0.261642	0.163	0.038	1.0095e-11
ITPKC	3.61659e-16	0.405623	0.33	0.127	1.03424e-11
STAG1	3.68438e-16	0.370588	0.399	0.172	1.05362e-11
CCDC68	4.14774e-16	0.312076	0.326	0.125	1.18613e-11
DNAJA1	4.25892e-16	0.975428	0.785	0.596	1.21792e-11
SRSF7	4.39383e-16	0.69933	0.807	0.594	1.2565e-11
CENPC	4.67541e-16	0.339616	0.416	0.184	1.33703e-11
TUSC1	4.87001e-16	0.392174	0.378	0.163	1.39268e-11
S100A2	5.24985e-16	-0.760398	0.021	0.26	1.5013e-11
TBC1D5	5.34093e-16	0.33562	0.399	0.172	1.52735e-11
TJP1	5.5515e-16	0.559708	0.725	0.464	1.58756e-11
ZMIZ1	5.75891e-16	0.331005	0.429	0.196	1.64687e-11
RASD1	6.04112e-16	0.364398	0.159	0.038	1.72758e-11
ZNF704	8.04084e-16	0.267519	0.258	0.086	2.29944e-11
PNRC1	8.28911e-16	0.516747	0.876	0.677	2.37044e-11
ARIH1	8.35902e-16	0.372769	0.429	0.196	2.39043e-11
AC016831.1	8.57515e-16	0.252001	0.159	0.037	2.45224e-11
SLC38A2	9.56476e-16	0.487758	0.687	0.417	2.73523e-11
CTSH	1.15384e-15	0.691269	0.777	0.563	3.29962e-11
CAMK2D	1.19139e-15	0.271497	0.348	0.14	3.40703e-11
SAP30	1.19429e-15	0.32402	0.403	0.182	3.41531e-11
KPNA4	1.23755e-15	0.555398	0.446	0.217	3.53902e-11
DDX21	1.23861e-15	0.611917	0.657	0.395	3.54206e-11
CEP85L	1.2453e-15	0.407956	0.318	0.123	3.56118e-11
ZNF292	1.26564e-15	0.485068	0.515	0.258	3.61935e-11
KRT17	1.3379e-15	-0.748583	0.013	0.241	3.826e-11
SNHG9	1.4467e-15	0.34597	0.468	0.224	4.13712e-11
MXRA7	1.56949e-15	0.412644	0.549	0.289	4.48828e-11
PJA2	1.58921e-15	0.33192	0.584	0.299	4.54468e-11
SHANK3	1.96748e-15	0.411492	0.558	0.3	5.62641e-11
SF3B1	2.06119e-15	0.544312	0.747	0.478	5.89438e-11
SH3BP4	2.12887e-15	0.265701	0.395	0.172	6.08793e-11
SON	2.16687e-15	0.458206	0.867	0.629	6.19661e-11
NABP1	2.28947e-15	0.46231	0.189	0.054	6.5472e-11
PRPF4B	2.62299e-15	0.402738	0.609	0.326	7.50097e-11
ACAP2	2.62325e-15	0.33568	0.554	0.291	7.50171e-11
PNP	2.90213e-15	0.583136	0.494	0.267	8.29921e-11
SET	2.94828e-15	0.474896	0.858	0.582	8.4312e-11
ING1	3.28318e-15	0.259295	0.305	0.116	9.3889e-11
HSP90AB1	3.50242e-15	0.630883	0.927	0.81	1.00159e-10
MCTP1	3.8313e-15	0.571798	0.648	0.412	1.09564e-10
NUFIP2	3.94014e-15	0.521189	0.485	0.248	1.12676e-10
HSPD1	4.16151e-15	0.884557	0.687	0.432	1.19007e-10
SAMHD1	4.5408e-15	0.352455	0.433	0.204	1.29853e-10
SPAG9	4.90095e-15	0.455891	0.644	0.36	1.40153e-10
PFKFB3	5.35672e-15	0.284048	0.27	0.096	1.53186e-10
FLNC	5.6831e-15	0.255523	0.266	0.092	1.6252e-10
KIAA1109	5.72312e-15	0.274196	0.421	0.191	1.63664e-10
KLF4	6.06186e-15	0.510002	0.742	0.516	1.73351e-10
LGALS3	6.08707e-15	0.452826	0.953	0.865	1.74072e-10
KAT6A	6.65665e-15	0.379405	0.494	0.245	1.9036e-10
SMARCA5	6.67721e-15	0.281342	0.494	0.243	1.90948e-10
GOLGB1	6.79848e-15	0.445038	0.575	0.312	1.94416e-10
CEBPZ	7.13503e-15	0.382253	0.468	0.237	2.0404e-10
TNXB	7.25524e-15	0.533701	0.498	0.244	2.07478e-10
HES1	7.96176e-15	0.511436	0.657	0.406	2.27683e-10
GAPDH	7.96799e-15	-0.510502	0.948	0.935	2.27861e-10
AHR	8.07969e-15	0.435905	0.627	0.349	2.31055e-10
FCHO2	8.58374e-15	0.338905	0.446	0.21	2.45469e-10
RPL27	8.90205e-15	-0.404573	0.944	0.943	2.54572e-10
BOD1L1	9.34054e-15	0.326385	0.554	0.285	2.67111e-10
ABHD17A	9.53078e-15	0.363005	0.661	0.364	2.72552e-10
ISLR2	9.60197e-15	0.285914	0.146	0.034	2.74587e-10
RAB21	1.00394e-14	0.473322	0.515	0.265	2.87098e-10
AFF4	1.04913e-14	0.430625	0.498	0.262	3.00019e-10
UBA52	1.07797e-14	-0.363678	0.948	0.938	3.08266e-10
KRTDAP	1.08626e-14	-0.958992	0.099	0.336	3.10638e-10
NACC2	1.1344e-14	0.437617	0.305	0.122	3.24405e-10
MDFIC	1.35339e-14	0.33538	0.472	0.229	3.8703e-10
NXN	1.35657e-14	0.406455	0.524	0.277	3.87939e-10
ZFAND5	1.43269e-14	0.546565	0.665	0.439	4.09706e-10
MYL6	1.48132e-14	-0.402211	0.961	0.95	4.23614e-10
INTS6	1.58654e-14	0.700454	0.476	0.242	4.53704e-10
MIR22HG	1.8329e-14	0.34486	0.356	0.157	5.24156e-10
MTURN	1.93342e-14	0.326823	0.391	0.176	5.52901e-10
PDK4	1.99925e-14	0.519777	0.481	0.249	5.71726e-10
RNF19A	2.08934e-14	0.282821	0.476	0.235	5.97489e-10
ID3	2.20569e-14	-0.967214	0.712	0.766	6.30762e-10
CALCRL	2.28205e-14	0.497581	0.682	0.406	6.52598e-10
DLC1	2.41879e-14	0.319141	0.476	0.237	6.91703e-10
SOCS2	2.54682e-14	0.547288	0.631	0.382	7.28314e-10
PTBP3	3.12279e-14	0.368658	0.506	0.267	8.93025e-10
LY6D	3.43122e-14	-0.68253	0.021	0.238	9.81227e-10
PPP1CB	3.78003e-14	0.389414	0.635	0.365	1.08097e-09
SPARCL1	4.17787e-14	0.59909	0.824	0.853	1.19474e-09
IFI27	5.08851e-14	-0.751619	0.82	0.909	1.45516e-09
RPL17	5.37018e-14	0.53735	0.82	0.639	1.53571e-09
EIF3E	5.52225e-14	-0.676019	0.815	0.799	1.5792e-09
NPC2	6.56421e-14	-0.949861	0.682	0.714	1.87717e-09
SKAP2	6.91046e-14	0.28326	0.532	0.278	1.97618e-09
YME1L1	7.09723e-14	0.367744	0.549	0.3	2.02959e-09
SMAD5	7.77576e-14	0.406215	0.502	0.259	2.22363e-09
FXR1	8.73695e-14	0.327483	0.584	0.325	2.4985e-09
LRPPRC	9.45931e-14	0.27689	0.378	0.169	2.70508e-09
UGCG	9.9236e-14	0.521191	0.511	0.278	2.83785e-09
RACK1	1.00854e-13	-0.334697	0.953	0.955	2.88411e-09
EBF3	1.09726e-13	0.391663	0.425	0.209	3.13782e-09
FAM76B	1.17577e-13	0.255927	0.339	0.142	3.36236e-09
MKNK2	1.19867e-13	0.380274	0.476	0.248	3.42783e-09
SGCE	1.25513e-13	0.272251	0.167	0.046	3.58928e-09
SHOC2	1.33114e-13	0.361353	0.446	0.219	3.80666e-09
BAG3	1.34068e-13	0.498597	0.489	0.26	3.83394e-09
MAP2K3	1.36474e-13	0.31565	0.425	0.208	3.90273e-09
ZNF721	1.36782e-13	0.350368	0.352	0.154	3.91157e-09
FLT1	1.41988e-13	0.496817	0.67	0.42	4.06044e-09
DPYSL3	1.43516e-13	0.398689	0.506	0.265	4.10412e-09
HEXIM1	1.53765e-13	0.650753	0.352	0.163	4.39721e-09
H3F3B	1.547e-13	0.423292	0.953	0.957	4.42397e-09
RPS27	1.61411e-13	0.28268	0.991	0.99	4.61587e-09
SPRR2E	1.62797e-13	-0.666758	0	0.195	4.6555e-09
PTPN2	1.73091e-13	0.261916	0.348	0.155	4.94987e-09
COX4I1	1.74161e-13	-0.46748	0.871	0.844	4.9805e-09
PLXDC2	1.93194e-13	0.390621	0.3	0.12	5.52476e-09
SERTAD2	2.03586e-13	0.378737	0.403	0.196	5.82196e-09
RASAL2	2.06727e-13	0.312172	0.506	0.263	5.91178e-09
HSPG2	2.09473e-13	-0.835365	0.717	0.774	5.99029e-09
INF2	2.10019e-13	0.281827	0.373	0.167	6.00592e-09
SERINC1	2.25291e-13	0.476596	0.717	0.452	6.44265e-09
KIAA1551	2.29549e-13	0.278713	0.472	0.234	6.56441e-09
SRFBP1	2.31195e-13	0.282304	0.33	0.139	6.61147e-09
ZFP36L1	2.50424e-13	0.741369	0.88	0.735	7.16138e-09
PHYH	3.01974e-13	0.280812	0.386	0.181	8.63554e-09
RALGDS	3.14033e-13	0.365981	0.554	0.314	8.9804e-09
BAG5	3.14763e-13	0.306184	0.438	0.211	9.00127e-09
CBX4	3.28086e-13	0.311457	0.262	0.101	9.38226e-09
PLAC9	3.32835e-13	0.651356	0.373	0.17	9.51809e-09
CITED2	3.41509e-13	0.265176	0.438	0.212	9.76613e-09
LRRFIP1	3.87967e-13	0.447958	0.863	0.631	1.10947e-08
SOX17	4.19966e-13	0.912958	0.511	0.313	1.20098e-08
TGFBR3	4.39135e-13	0.361544	0.592	0.334	1.2558e-08
SGK1	4.68284e-13	0.593477	0.502	0.272	1.33915e-08
U2SURP	4.86442e-13	0.310596	0.601	0.332	1.39108e-08
RB1	5.2221e-13	0.297722	0.412	0.199	1.49336e-08
NEDD4	5.95647e-13	0.254135	0.305	0.127	1.70337e-08
RND1	6.04566e-13	0.32094	0.416	0.203	1.72888e-08
ARHGAP21	6.17159e-13	0.316022	0.335	0.148	1.76489e-08
HNRNPA3	6.31201e-13	0.40669	0.854	0.633	1.80505e-08
KLF7	6.77254e-13	0.430373	0.494	0.265	1.93674e-08
DDX5	6.95076e-13	0.399374	0.923	0.877	1.98771e-08
PTPRA	7.26468e-13	0.261575	0.511	0.269	2.07748e-08
VAMP5	7.30314e-13	-0.622157	0.777	0.757	2.08848e-08
CCL2	7.52875e-13	0.346909	0.481	0.246	2.153e-08
NCOA7	8.85155e-13	0.435956	0.652	0.408	2.53128e-08
RIF1	8.86828e-13	0.318342	0.433	0.214	2.53606e-08
MED13L	9.09289e-13	0.418039	0.472	0.252	2.60029e-08
SFPQ	9.11684e-13	0.405815	0.764	0.507	2.60714e-08
KRT10	9.11812e-13	-0.682813	0.639	0.691	2.60751e-08
GRB2	9.82175e-13	0.257858	0.476	0.244	2.80873e-08
ANXA1	1.03798e-12	0.370807	0.88	0.712	2.9683e-08
SRRM1	1.06509e-12	0.357752	0.747	0.489	3.04585e-08
SRRM2	1.08737e-12	0.45188	0.798	0.568	3.10954e-08
TACR1	1.22166e-12	0.360347	0.476	0.257	3.49358e-08
CD2AP	1.22713e-12	0.300494	0.472	0.244	3.50923e-08
RAB8B	1.2474e-12	0.258867	0.296	0.124	3.56718e-08
RRAS	1.26796e-12	0.323435	0.489	0.262	3.62598e-08
DIAPH2	1.36156e-12	0.329016	0.425	0.213	3.89365e-08
KDM2A	1.36795e-12	0.395536	0.399	0.197	3.91191e-08
UTRN	1.37779e-12	0.68031	0.725	0.456	3.94007e-08
KLF6	1.46528e-12	0.477046	0.876	0.699	4.19025e-08
TOB1	1.61108e-12	0.292217	0.309	0.129	4.6072e-08
SNX6	1.67973e-12	0.31593	0.592	0.34	4.80353e-08
RNASE1	1.72576e-12	-0.707094	0.665	0.758	4.93517e-08
RIOK3	1.82197e-12	0.325607	0.403	0.199	5.21028e-08
CA5B	1.91526e-12	0.337584	0.322	0.14	5.47707e-08
QKI	1.97414e-12	0.475586	0.678	0.43	5.64544e-08
SETD3	2.04664e-12	0.251113	0.361	0.167	5.85277e-08
PKHD1L1	2.08481e-12	0.720142	0.129	0.033	5.96193e-08
HLA-A	2.12678e-12	-0.47512	0.961	0.981	6.08196e-08
SIRT1	2.19697e-12	0.26977	0.236	0.087	6.28268e-08
CHORDC1	2.20898e-12	0.306519	0.361	0.167	6.31703e-08
MBD2	2.37065e-12	0.285435	0.455	0.232	6.77934e-08
NDUFA13	2.50677e-12	0.329299	0.708	0.422	7.16861e-08
DENND4C	2.59084e-12	0.260914	0.292	0.121	7.40901e-08
PLAT	2.83453e-12	0.413987	0.33	0.15	8.10589e-08
IGFBP7	2.83686e-12	-0.725003	0.948	0.936	8.11256e-08
ATXN2L	2.91531e-12	0.316586	0.352	0.167	8.33691e-08
RNF152	2.98297e-12	0.279986	0.159	0.046	8.53039e-08
CDKN2AIP	2.98394e-12	0.251541	0.288	0.122	8.53317e-08
MAP4	3.36627e-12	0.400634	0.622	0.374	9.62652e-08
PCBP2	3.39971e-12	0.391643	0.876	0.669	9.72214e-08
PPFIBP1	3.52649e-12	0.913002	0.618	0.374	1.00847e-07
TMOD3	3.57532e-12	0.411267	0.721	0.479	1.02243e-07
PGM5	3.60722e-12	0.440071	0.361	0.172	1.03156e-07
MAP3K1	3.86173e-12	0.303383	0.335	0.151	1.10434e-07
BZW2	3.90661e-12	0.276872	0.455	0.233	1.11717e-07
MT2A	3.94595e-12	1.02727	0.738	0.586	1.12842e-07
GPRC5B	4.00869e-12	0.325197	0.391	0.19	1.14637e-07
ZC3HAV1	4.45494e-12	0.357513	0.489	0.271	1.27398e-07
HSPA9	5.07973e-12	0.276932	0.489	0.259	1.45265e-07
NRP2	5.08378e-12	0.540163	0.459	0.242	1.45381e-07
HNRNPAB	5.2654e-12	0.250405	0.541	0.302	1.50575e-07
CCDC59	5.54495e-12	0.271244	0.549	0.311	1.58569e-07
STXBP3	5.66785e-12	0.28195	0.348	0.156	1.62084e-07
WAC	5.83017e-12	0.323406	0.609	0.364	1.66725e-07
EMILIN2	6.19245e-12	0.280078	0.305	0.133	1.77086e-07
DSP	6.20649e-12	0.54789	0.489	0.268	1.77487e-07
FAM189A2	6.55407e-12	0.263835	0.219	0.079	1.87427e-07
UBC	6.72181e-12	0.330536	0.97	0.92	1.92224e-07
NIPBL	6.9201e-12	0.413441	0.476	0.257	1.97894e-07
SLC25A36	6.95233e-12	0.351222	0.446	0.232	1.98816e-07
PTMA	7.46404e-12	-0.312589	0.996	0.995	2.13449e-07
CPT1A	7.95667e-12	0.28123	0.305	0.135	2.27537e-07
SASH1	8.28639e-12	0.383621	0.657	0.401	2.36966e-07
KCTD12	9.08408e-12	0.464839	0.893	0.697	2.59778e-07
TMTC1	9.79442e-12	0.330915	0.416	0.209	2.80091e-07
ZNF267	1.01717e-11	0.469496	0.305	0.137	2.90879e-07
CTDSPL	1.08324e-11	0.264444	0.245	0.094	3.09774e-07
TMX4	1.09534e-11	0.371486	0.468	0.244	3.13235e-07
INO80D	1.09849e-11	0.294069	0.305	0.133	3.14134e-07
CPNE3	1.10086e-11	0.250897	0.545	0.308	3.14813e-07
TUBB4B	1.13336e-11	0.366548	0.7	0.449	3.24107e-07
CEP112	1.2018e-11	0.261467	0.391	0.193	3.43679e-07
HSP90AA1	1.32368e-11	0.741326	0.931	0.797	3.78533e-07
RAPGEF3	1.32719e-11	0.428794	0.562	0.33	3.79535e-07
PRSS23	1.33123e-11	-0.891537	0.489	0.613	3.80692e-07
SOS1	1.41832e-11	0.29476	0.369	0.176	4.05598e-07
ARL4C	1.45745e-11	0.270493	0.253	0.103	4.16786e-07
EIF5	1.57137e-11	0.420667	0.785	0.53	4.49364e-07
MED29	1.61341e-11	0.36538	0.361	0.173	4.61386e-07
RNPC3	1.68972e-11	0.254043	0.288	0.121	4.8321e-07
SLK	1.72195e-11	0.339561	0.567	0.322	4.92427e-07
PURB	1.80434e-11	0.271848	0.378	0.184	5.15988e-07
PCM1	1.90951e-11	0.310017	0.511	0.281	5.46062e-07
GOLGA4	1.96922e-11	0.424825	0.554	0.317	5.63139e-07
CTBP2	2.01584e-11	0.280918	0.438	0.225	5.76471e-07
ARHGAP31	2.02723e-11	0.258228	0.502	0.283	5.79726e-07
ITPRIP	2.03326e-11	0.273553	0.318	0.147	5.81451e-07
BDP1	2.07396e-11	0.458139	0.511	0.278	5.93092e-07
SPARC	2.19421e-11	-1.11759	0.73	0.78	6.27479e-07
GLS	2.20709e-11	0.267218	0.498	0.272	6.31162e-07
JUN	2.30714e-11	0.739983	0.914	0.846	6.59774e-07
ACTB	2.44089e-11	-0.625742	0.953	0.968	6.98023e-07
DYRK1A	2.66985e-11	0.259505	0.365	0.174	7.63496e-07
S100A14	2.74888e-11	-0.571838	0.026	0.203	7.86098e-07
BRK1	2.85756e-11	-0.597432	0.665	0.673	8.17175e-07
SCARB1	2.92762e-11	0.368181	0.498	0.282	8.37211e-07
TLN1	3.41612e-11	0.35947	0.545	0.316	9.76906e-07
SSH1	3.58769e-11	0.28712	0.356	0.171	1.02597e-06
ATN1	3.90016e-11	0.252166	0.498	0.268	1.11533e-06
LDLR	4.03412e-11	0.342904	0.369	0.185	1.15364e-06
C6orf48	4.04387e-11	-0.794735	0.412	0.521	1.15643e-06
EEF2	4.24354e-11	-0.421987	0.91	0.863	1.21352e-06
RBM39	4.47891e-11	0.446364	0.807	0.618	1.28083e-06
ATP2B4	4.51766e-11	0.329242	0.399	0.202	1.29191e-06
CASKIN2	4.56887e-11	0.285035	0.455	0.236	1.30656e-06
SPCS3	4.56911e-11	0.278515	0.622	0.378	1.30663e-06
KATNBL1	5.6866e-11	0.257723	0.472	0.256	1.6262e-06
ZBTB38	5.78506e-11	0.349144	0.549	0.322	1.65435e-06
MACF1	5.8205e-11	0.461111	0.751	0.507	1.66449e-06
EIF1AX	5.84142e-11	0.327585	0.734	0.479	1.67047e-06
REL	5.92468e-11	0.38822	0.468	0.259	1.69428e-06
ACTR2	6.25424e-11	0.328625	0.708	0.461	1.78852e-06
DYNLL2	6.48208e-11	0.277545	0.318	0.149	1.85368e-06
SPTAN1	6.56811e-11	0.360346	0.747	0.482	1.87828e-06
BCL7C	8.62631e-11	0.50903	0.545	0.32	2.46687e-06
ANKDD1A	9.01868e-11	0.279452	0.193	0.069	2.57907e-06
CBR3	9.60374e-11	0.257776	0.378	0.186	2.74638e-06
AL355075.4	9.62062e-11	0.277268	0.124	0.034	2.75121e-06
MYOF	9.95301e-11	0.29223	0.442	0.241	2.84626e-06
RPL10A	1.03244e-10	-0.338131	0.979	0.963	2.95248e-06
MT-ND2	1.07509e-10	-0.32556	0.987	0.987	3.07444e-06
ARRDC3	1.0916e-10	0.367678	0.528	0.302	3.12165e-06
RBMS3	1.11649e-10	0.342158	0.313	0.15	3.19284e-06
RPS6KB1	1.23466e-10	0.256659	0.266	0.113	3.53074e-06
BACH1	1.34361e-10	0.261031	0.258	0.108	3.84232e-06
RALGAPA2	1.36485e-10	0.299481	0.536	0.317	3.90306e-06
CCDC47	1.36674e-10	0.410367	0.515	0.299	3.90846e-06
PAK2	1.37432e-10	0.353885	0.657	0.422	3.93015e-06
DDX18	1.38141e-10	0.351134	0.67	0.415	3.95042e-06
HNRNPM	1.38929e-10	0.309122	0.717	0.464	3.97296e-06
EIF4G3	1.46003e-10	0.313844	0.343	0.168	4.17526e-06
EGLN1	1.46719e-10	0.299192	0.549	0.327	4.19573e-06
HP1BP3	1.48271e-10	0.30415	0.657	0.408	4.2401e-06
IL6ST	1.53289e-10	0.511483	0.747	0.532	4.3836e-06
KHSRP	1.65838e-10	0.283526	0.343	0.17	4.74247e-06
CEP290	1.66085e-10	0.434344	0.245	0.103	4.74952e-06
MORC3	1.6716e-10	0.253971	0.236	0.096	4.78026e-06
COQ10B	1.76142e-10	0.288708	0.442	0.24	5.03714e-06
CAVIN2	1.76345e-10	0.56712	0.644	0.426	5.04293e-06
RPL18A	1.83764e-10	-0.280475	0.987	0.984	5.2551e-06
ACTN4	2.02757e-10	0.398281	0.807	0.57	5.79825e-06
SBNO2	2.11403e-10	0.285966	0.322	0.154	6.04548e-06
GNAI2	2.14527e-10	0.446956	0.901	0.72	6.13483e-06
PLEC	2.19929e-10	0.361495	0.738	0.466	6.2893e-06
TOMM20	2.23561e-10	0.380258	0.79	0.544	6.39317e-06
CALM1	2.26087e-10	0.37605	0.97	0.837	6.46542e-06
NFKB1	2.35467e-10	0.250703	0.373	0.186	6.73366e-06
JAK1	2.3618e-10	0.275581	0.777	0.503	6.75403e-06
MT-ND4	2.42468e-10	-0.325692	0.987	0.981	6.93385e-06
CFAP97	2.51689e-10	0.39885	0.494	0.288	7.19754e-06
MKL2	2.82469e-10	0.459434	0.648	0.422	8.07776e-06
PAFAH1B1	3.0226e-10	0.262699	0.476	0.264	8.64373e-06
PDZD8	3.11835e-10	0.258781	0.258	0.111	8.91755e-06
AKAP13	3.15838e-10	0.324696	0.652	0.403	9.03202e-06
ID1	3.21034e-10	-0.875214	0.837	0.81	9.18061e-06
SENP6	3.62356e-10	0.299715	0.442	0.245	1.03623e-05
KMT2C	4.25306e-10	0.336075	0.464	0.26	1.21625e-05
SP1	4.34257e-10	0.284071	0.313	0.149	1.24184e-05
ASS1	4.41796e-10	0.322327	0.391	0.206	1.26341e-05
CCDC80	4.47802e-10	0.463197	0.313	0.148	1.28058e-05
ARID4B	4.50442e-10	0.304504	0.597	0.386	1.28813e-05
KLF13	4.66053e-10	0.306166	0.502	0.29	1.33277e-05
EEF1D	4.84281e-10	-0.315007	0.931	0.89	1.3849e-05
RPL3	5.1824e-10	-0.284099	0.987	0.985	1.48201e-05
PTGER4	5.4474e-10	0.317747	0.18	0.064	1.55779e-05
HSPA2	5.5434e-10	0.285938	0.506	0.287	1.58525e-05
ASH1L	6.3745e-10	0.272673	0.558	0.327	1.82291e-05
RSRC2	6.55113e-10	0.313068	0.631	0.413	1.87343e-05
PPIP5K2	6.60685e-10	0.332805	0.288	0.133	1.88936e-05
RALGAPA1	6.68699e-10	0.298699	0.33	0.166	1.91228e-05
UFM1	6.77829e-10	0.260493	0.498	0.288	1.93839e-05
PTP4A2	6.81178e-10	0.410144	0.639	0.408	1.94797e-05
FOXO1	7.09289e-10	0.279903	0.455	0.259	2.02835e-05
CTSZ	7.49079e-10	0.344971	0.601	0.373	2.14214e-05
WHAMM	7.50315e-10	0.276971	0.279	0.128	2.14568e-05
DYNC1H1	7.63186e-10	0.307712	0.648	0.401	2.18248e-05
MIF	7.88953e-10	0.483424	0.717	0.512	2.25617e-05
MLLT6	8.3017e-10	0.276349	0.481	0.268	2.37404e-05
TRIM25	8.39759e-10	0.267651	0.399	0.209	2.40146e-05
ERBIN	8.73782e-10	0.30837	0.391	0.212	2.49876e-05
TRIP12	8.9291e-10	0.282949	0.416	0.227	2.55346e-05
SLC39A10	1.05639e-09	0.287462	0.438	0.242	3.02097e-05
IFITM3	1.14912e-09	-0.502036	0.936	0.979	3.28613e-05
CHD1	1.15275e-09	0.324273	0.464	0.261	3.29652e-05
MSX1	1.15767e-09	0.504786	0.335	0.179	3.3106e-05
IK	1.16752e-09	0.270198	0.588	0.368	3.33875e-05
PMP22	1.44902e-09	0.308812	0.742	0.518	4.14376e-05
PKN2	1.50359e-09	0.268082	0.502	0.291	4.29981e-05
NAA15	1.55328e-09	0.348783	0.279	0.128	4.4419e-05
SPRR1B	1.55837e-09	-0.436053	0	0.138	4.45647e-05
ZNF280D	1.67272e-09	0.289198	0.373	0.195	4.78347e-05
DDX42	1.70679e-09	0.262232	0.421	0.227	4.88091e-05
RXRA	1.80449e-09	0.290999	0.279	0.132	5.1603e-05
MGP	1.81191e-09	-0.593653	0.575	0.69	5.18152e-05
TGFBR2	1.93549e-09	0.393152	0.906	0.735	5.53491e-05
LAPTM4A	2.0774e-09	-0.530453	0.768	0.776	5.94074e-05
STAT5B	2.14738e-09	0.29931	0.348	0.179	6.14086e-05
IFI16	2.15474e-09	0.534879	0.824	0.697	6.1619e-05
ZNF385D	2.19249e-09	0.354674	0.588	0.371	6.26986e-05
CCL14	2.38014e-09	0.835884	0.571	0.398	6.80649e-05
SLAIN2	2.42707e-09	0.252966	0.322	0.16	6.94068e-05
ZNF43	2.4436e-09	0.251959	0.202	0.081	6.98796e-05
WDR73	2.55427e-09	0.267295	0.232	0.1	7.30445e-05
ELK4	2.57618e-09	0.375503	0.451	0.255	7.36711e-05
NACA	2.76655e-09	0.257041	0.974	0.96	7.9115e-05
ATP6V0E1	2.88561e-09	-0.578825	0.687	0.684	8.25197e-05
ITPR2	3.06617e-09	0.345029	0.288	0.14	8.76833e-05
RPS19	3.07694e-09	-0.287545	0.983	0.988	8.79912e-05
SCAF8	3.65038e-09	0.304081	0.249	0.112	0.00010439
SPRR2A	3.77659e-09	-0.427758	0	0.132	0.000107999
PABPN1	3.80492e-09	0.255845	0.528	0.316	0.000108809
DHRS7	3.9112e-09	0.256467	0.558	0.342	0.000111848
PI3	3.93236e-09	-0.513205	0.004	0.139	0.000112454
NFE2L1	3.96467e-09	0.448338	0.579	0.353	0.000113378
ROMO1	4.00196e-09	0.343407	0.704	0.456	0.000114444
OAZ2	4.01048e-09	-0.713805	0.373	0.486	0.000114688
EDNRB	4.15782e-09	0.447192	0.378	0.201	0.000118901
OAZ1	4.57265e-09	-0.491502	0.79	0.777	0.000130764
CLINT1	4.73001e-09	0.2559	0.382	0.206	0.000135264
CXCL2	4.85249e-09	-0.439484	0.33	0.16	0.000138767
ANP32B	5.04235e-09	0.407021	0.734	0.5	0.000144196
BMP4	5.16789e-09	0.263445	0.193	0.076	0.000147786
ENG	5.43341e-09	-0.642322	0.811	0.815	0.000155379
MAP3K3	5.68717e-09	0.257584	0.395	0.217	0.000162636
VMP1	5.68721e-09	0.405324	0.635	0.424	0.000162637
RPS13	6.56818e-09	0.286013	0.974	0.968	0.00018783
RPS26	6.69062e-09	0.376313	0.906	0.834	0.000191332
CTTNBP2NL	7.03623e-09	0.311698	0.451	0.261	0.000201215
ELK3	7.59682e-09	0.383368	0.803	0.587	0.000217246
TSPO	7.84041e-09	-0.431552	0.773	0.781	0.000224212
RPS3A	8.03086e-09	-0.257795	0.979	0.98	0.000229659
THSD7A	8.10019e-09	0.320914	0.528	0.317	0.000231641
RBBP6	8.37247e-09	0.312578	0.442	0.258	0.000239428
MIB1	8.93475e-09	0.260231	0.309	0.157	0.000255507
PRPF40A	9.8961e-09	0.332297	0.536	0.322	0.000282999
SPEN	9.95193e-09	0.305551	0.412	0.23	0.000284595
CWF19L2	9.95199e-09	0.539492	0.361	0.197	0.000284597
DNAJB4	1.14894e-08	0.461223	0.579	0.389	0.000328563
FOSL2	1.15442e-08	0.296414	0.554	0.353	0.000330128
EMP1	1.17908e-08	0.652806	0.798	0.659	0.000337181
LMO2	1.2716e-08	0.352956	0.768	0.522	0.000363639
POMP	1.40148e-08	-0.658532	0.674	0.693	0.000400782
CDKN1C	1.46294e-08	0.355422	0.446	0.263	0.000418357
HSP90B1	1.54842e-08	0.410613	0.79	0.609	0.000442801
CDC42BPA	1.57871e-08	0.341607	0.468	0.284	0.000451465
NDUFS1	1.57898e-08	0.258534	0.27	0.13	0.00045154
KRT6B	1.59154e-08	-0.457545	0.009	0.136	0.000455133
SERINC3	1.60189e-08	0.36797	0.661	0.446	0.000458094
PPP3CA	1.63309e-08	0.290035	0.687	0.461	0.000467015
KMT2A	1.68678e-08	0.296218	0.515	0.32	0.000482367
SUPV3L1	1.83896e-08	0.296814	0.172	0.067	0.000525886
RPS17	1.88565e-08	-0.781223	0.764	0.729	0.000539239
MAP4K4	2.01165e-08	0.307248	0.536	0.321	0.000575273
THAP5	2.05537e-08	0.254816	0.279	0.138	0.000587775
ARID1B	2.2266e-08	0.264008	0.562	0.352	0.000636741
ETS2	2.23488e-08	0.414426	0.76	0.641	0.000639108
PIEZO2	2.24577e-08	0.502114	0.137	0.048	0.000642222
KRTCAP2	2.47663e-08	0.295512	0.708	0.496	0.000708241
CREBRF	2.49487e-08	0.289485	0.451	0.264	0.000713458
FNDC3B	2.67125e-08	0.299695	0.391	0.224	0.000763898
EIF4EBP2	2.89604e-08	0.255023	0.309	0.164	0.00082818
TAB2	2.90747e-08	0.294233	0.219	0.1	0.00083145
HNRNPU	2.93762e-08	0.515178	0.785	0.593	0.000840071
NFIA	3.34123e-08	0.326784	0.678	0.465	0.000955492
CALML5	3.41505e-08	-0.458133	0.06	0.211	0.000976601
ASAP1	3.56581e-08	0.325906	0.575	0.372	0.00101972
FAM177A1	3.64021e-08	0.262394	0.622	0.406	0.00104099
KITLG	3.68877e-08	0.319666	0.227	0.106	0.00105488
DEK	3.71253e-08	0.282107	0.76	0.527	0.00106167
NFAT5	3.79702e-08	0.268051	0.524	0.32	0.00108583
TSHZ2	3.88991e-08	0.420544	0.751	0.552	0.0011124
FARP1	3.98763e-08	0.262883	0.258	0.123	0.00114034
HNRNPDL	4.73882e-08	0.30895	0.828	0.637	0.00135516
THRA	4.78007e-08	0.271859	0.292	0.151	0.00136696
KIAA2026	4.78211e-08	0.285869	0.395	0.221	0.00136754
MYL12A	4.84191e-08	-0.383866	0.901	0.909	0.00138464
KCNQ1OT1	4.88226e-08	0.638423	0.313	0.172	0.00139618
PCAT19	4.95243e-08	-0.608744	0.682	0.698	0.00141625
TNS1	5.48941e-08	0.2782	0.429	0.249	0.00156981
HOXD8	6.71887e-08	0.264749	0.515	0.324	0.00192139
SMC1A	7.08569e-08	0.258923	0.326	0.173	0.00202629
S100A10	7.31318e-08	0.557307	0.961	0.926	0.00209135
ERGIC3	7.34892e-08	-0.498203	0.322	0.441	0.00210157
PDCD4	8.54515e-08	0.376726	0.614	0.417	0.00244366
DUSP6	9.39759e-08	0.44113	0.476	0.301	0.00268743
2022-09-10	9.80771e-08	0.300296	0.605	0.399	0.00280471
STAT5A	9.93312e-08	0.264244	0.318	0.171	0.00284057
RAC1	1.00663e-07	-0.331444	0.927	0.867	0.00287865
KALRN	1.03688e-07	0.257608	0.236	0.113	0.00296516
HDGFL3	1.06626e-07	0.322934	0.541	0.349	0.00304919
TMEM70	1.0738e-07	0.399995	0.416	0.259	0.00307075
LYST	1.07975e-07	0.25068	0.416	0.243	0.00308776
SRSF9	1.11885e-07	0.302303	0.678	0.445	0.00319958
PLVAP	1.27458e-07	-0.632421	0.67	0.746	0.00364493
GIMAP8	1.32745e-07	0.255701	0.545	0.35	0.0037961
KDSR	1.37087e-07	0.269984	0.412	0.242	0.00392028
RCAN1	1.39109e-07	0.2698	0.579	0.402	0.0039781
SVIL	1.43468e-07	0.286172	0.438	0.258	0.00410275
CLIC1	1.47639e-07	-0.452529	0.837	0.796	0.00422204
SLC38A1	1.52237e-07	0.264383	0.227	0.109	0.00435353
SMC5	1.56425e-07	0.255682	0.318	0.174	0.00447329
NEDD8	1.64766e-07	-0.421553	0.807	0.727	0.0047118
TBC1D15	1.8934e-07	0.300277	0.468	0.293	0.00541455
PRRC2C	2.00234e-07	0.292143	0.742	0.53	0.00572609
TRAPPC1	2.01478e-07	-0.586824	0.412	0.493	0.00576165
SERBP1	2.03176e-07	0.313105	0.867	0.708	0.00581022
NDUFA4	2.07578e-07	-0.406966	0.803	0.776	0.00593612
SERTAD1	2.12005e-07	0.271832	0.549	0.371	0.00606272
CFL1	2.24132e-07	-0.35216	0.897	0.864	0.0064095
SPRR2D	2.43794e-07	-0.346756	0	0.104	0.00697176
DAAM1	2.56262e-07	0.289007	0.558	0.363	0.00732831
HNRNPD	2.65691e-07	0.265217	0.674	0.458	0.00759796
NFE2L2	2.66676e-07	0.281588	0.635	0.428	0.00762614
FAM20B	2.98424e-07	0.257115	0.193	0.089	0.00853402
GNAQ	3.17315e-07	0.289128	0.631	0.423	0.00907425
PRCP	3.4014e-07	-0.750421	0.511	0.598	0.00972699
ARL15	3.44812e-07	0.292308	0.365	0.207	0.00986058
MYL9	3.47562e-07	-0.787354	0.292	0.418	0.00993922
PLCB4	3.48868e-07	0.257387	0.348	0.195	0.00997659
MEF2C	3.62692e-07	0.252018	0.777	0.552	0.0103719
ECSCR	3.72275e-07	-0.440125	0.794	0.772	0.0106459
SAV1	3.86625e-07	0.258164	0.502	0.339	0.0110563
UHRF2	4.31092e-07	0.350464	0.356	0.208	0.0123279
MARCKS	4.35038e-07	0.357401	0.506	0.328	0.0124408
ARHGDIB	4.42885e-07	-0.624069	0.403	0.498	0.0126652
ISG15	4.43648e-07	-1.23639	0.386	0.485	0.012687
SLFN5	4.58928e-07	0.375621	0.592	0.411	0.013124
CRABP2	4.85146e-07	-0.376821	0.009	0.115	0.0138737
COX7A1	4.93696e-07	0.306167	0.712	0.495	0.0141182
RAMP2	5.09786e-07	-0.357074	0.918	0.896	0.0145783
EID1	5.64641e-07	-0.388903	0.807	0.767	0.016147
CD59	6.21697e-07	-0.395114	0.88	0.856	0.0177787
RPL22L1	6.4488e-07	0.389652	0.554	0.374	0.0184416
COX6A1	6.50793e-07	-0.511899	0.764	0.716	0.0186107
ZFAS1	6.68993e-07	0.289281	0.85	0.721	0.0191312
EPB41L2	6.95164e-07	0.2656	0.279	0.15	0.0198796
FGD5-AS1	7.3752e-07	0.268546	0.502	0.323	0.0210909
FOXP1	7.46397e-07	0.281449	0.768	0.555	0.0213447
CALML3	7.6065e-07	-0.329391	0.004	0.104	0.0217523
C6orf62	8.01877e-07	0.314242	0.476	0.307	0.0229313
MAF	8.85351e-07	0.411349	0.176	0.079	0.0253184
UBE2S	8.9839e-07	0.259934	0.258	0.135	0.0256913
TFPI	9.15816e-07	0.346914	0.588	0.42	0.0261896
NR2F2	1.00088e-06	0.311033	0.601	0.409	0.0286221
PPP1CA	1.03583e-06	-0.571207	0.352	0.446	0.0296218
PDLIM3	1.07067e-06	0.339165	0.292	0.16	0.0306181
HLA-DQA1	1.07848e-06	0.357272	0.498	0.327	0.0308412
SQSTM1	1.12304e-06	0.267466	0.742	0.541	0.0321156
GSN	1.22078e-06	0.388404	0.918	0.867	0.0349105
SBSN	1.29438e-06	-0.388279	0.026	0.136	0.0370153
CHMP3	1.34009e-06	0.296178	0.691	0.468	0.0383226
FAM13C	1.44557e-06	0.257155	0.524	0.352	0.041339
FABP5	1.50197e-06	-0.606901	0.635	0.763	0.0429519
LYPD3	1.53444e-06	-0.342156	0.017	0.12	0.0438802
LMCD1	1.58219e-06	0.338456	0.798	0.657	0.0452458
REV3L	1.74855e-06	0.2658	0.378	0.226	0.0500033
CD74	1.80729e-06	-0.672942	0.824	0.897	0.051683
BPTF	1.93874e-06	0.251879	0.541	0.356	0.0554421
HSPA1B	2.01681e-06	0.437356	0.73	0.569	0.0576748
NOP53	2.77446e-06	-0.357591	0.893	0.844	0.0793413
MT-CYB	2.96613e-06	-0.37282	0.979	0.985	0.0848224
DMKN	2.98271e-06	-0.651293	0.172	0.3	0.0852965
LIMS1	3.03287e-06	0.378624	0.674	0.522	0.086731
LARP7	3.21108e-06	0.29578	0.429	0.274	0.0918272
GJA1	3.21428e-06	0.293945	0.549	0.376	0.0919188
DST	3.408e-06	0.551735	0.421	0.278	0.0974587
SENP7	3.47824e-06	0.251184	0.27	0.151	0.0994671
GYPC	3.55667e-06	0.36379	0.438	0.276	0.10171
CCDC85B	3.64059e-06	-0.387867	0.845	0.773	0.10411
FAM107B	3.94697e-06	0.678864	0.219	0.116	0.112871
SNRPD2	4.06439e-06	-0.476739	0.678	0.655	0.116229
CALD1	4.15908e-06	-0.492883	0.622	0.639	0.118937
ZNF652	4.30169e-06	0.265869	0.249	0.136	0.123015
SLC6A6	4.54294e-06	-0.758453	0.185	0.305	0.129914
LGALS1	4.55435e-06	-0.746804	0.541	0.609	0.130241
SPTBN1	4.5844e-06	0.3521	0.893	0.75	0.1311
DENND4A	4.61992e-06	0.365959	0.236	0.126	0.132116
PTEN	5.22382e-06	0.270921	0.352	0.211	0.149386
HSPH1	5.62483e-06	0.742696	0.408	0.265	0.160853
NFIC	5.76504e-06	0.268646	0.605	0.411	0.164863
NOP10	6.18057e-06	-0.471785	0.691	0.65	0.176746
FXYD5	7.01637e-06	-0.442338	0.837	0.749	0.200647
COX6B1	7.35178e-06	-0.419259	0.747	0.701	0.210239
LAMTOR4	7.70904e-06	-0.44046	0.721	0.649	0.220456
HTRA1	7.94745e-06	-0.651862	0.378	0.455	0.227273
CHURC1	8.14554e-06	0.294882	0.687	0.488	0.232938
CTSC	8.18411e-06	0.346636	0.609	0.455	0.234041
PSMA4	8.26412e-06	-0.580347	0.476	0.52	0.236329
CTHRC1	8.67509e-06	-0.610425	0.348	0.441	0.248082
2022-09-07	9.89854e-06	0.29433	0.777	0.617	0.283069
PLK2	1.11908e-05	0.264293	0.588	0.417	0.320024
EIF1AY	1.13863e-05	-0.302258	0.086	0.202	0.325613
COX7A2	1.14273e-05	-0.409806	0.747	0.707	0.326788
ERO1A	1.35632e-05	0.274225	0.258	0.144	0.387866
ARGLU1	1.41752e-05	0.310051	0.824	0.69	0.405368
RPS27L	1.45778e-05	-0.547943	0.725	0.677	0.41688
GUK1	1.48749e-05	-0.286124	0.914	0.862	0.425377
ATP5MPL	1.68731e-05	-0.363976	0.652	0.637	0.482521
HSPA1A	1.74221e-05	0.624642	0.815	0.682	0.498219
F8	2.00929e-05	0.465646	0.18	0.094	0.574597
SUMO2	2.48611e-05	-0.282518	0.858	0.826	0.710953
SH3BGRL2	2.71632e-05	0.279376	0.33	0.212	0.776785
SMIM30	2.77105e-05	-0.491276	0.24	0.339	0.792437
ATP5MC2	2.8677e-05	-0.285744	0.82	0.785	0.820075
WDR83OS	3.0326e-05	-0.355746	0.7	0.666	0.867231
TIMP1	3.08237e-05	-0.438629	0.721	0.7	0.881465
HINT1	3.09935e-05	-0.304182	0.833	0.833	0.886321
BCAM	3.28334e-05	0.268682	0.845	0.771	0.938937
S100A11	3.37393e-05	-0.321582	0.833	0.812	0.964842
COX5B	3.40249e-05	-0.340019	0.807	0.748	0.973009
CLU	3.64121e-05	0.276611	0.815	0.653	1
ADGRF5	4.35811e-05	0.271559	0.511	0.347	1
ARID5B	4.43279e-05	0.34438	0.588	0.43	1
CASC3	4.64104e-05	0.26788	0.339	0.213	1
DNAJB1	5.23037e-05	0.597756	0.605	0.456	1
C4orf3	5.57852e-05	-0.439895	0.648	0.639	1
AP2S1	5.60193e-05	-0.52418	0.562	0.542	1
PSMA7	5.7993e-05	-0.319477	0.777	0.726	1
ATP5PF	6.02386e-05	-0.354611	0.725	0.706	1
FAM110D	6.16123e-05	0.293725	0.575	0.431	1
MTRNR2L8	6.30073e-05	-0.508636	0.039	0.126	1
LAMTOR5	6.52922e-05	-0.540333	0.584	0.551	1
PYURF	6.83348e-05	-0.489053	0.545	0.548	1
SNU13	7.28689e-05	-0.393353	0.712	0.662	1
SRP9	8.06589e-05	-0.445872	0.678	0.651	1
SRSF3	8.75808e-05	0.25345	0.833	0.714	1
AKR1C1	9.29426e-05	0.649666	0.185	0.105	1
CAVIN3	9.90324e-05	-0.52856	0.67	0.635	1
PLIN2	0.000106638	0.414813	0.365	0.241	1
NDUFB9	0.000118115	-0.452249	0.562	0.558	1
CDA	0.000118565	-0.332824	0.03	0.108	1
RBX1	0.000120873	-0.424948	0.721	0.647	1
GJC2	0.000129421	0.317866	0.129	0.062	1
MMP2	0.00013445	-0.709479	0.172	0.265	1
NNMT	0.000136298	-0.453396	0.446	0.529	1
PERP	0.000137481	-0.574273	0.386	0.455	1
SPG21	0.000166171	-0.364017	0.189	0.288	1
MPZL2	0.000170788	-0.317296	0.064	0.155	1
SSR4	0.00017085	-0.408932	0.781	0.676	1
ABI3BP	0.000177441	0.350995	0.142	0.073	1
MRC1	0.000181252	0.364622	0.103	0.046	1
UQCRQ	0.000185065	-0.501674	0.691	0.639	1
IPO5	0.000186828	0.296654	0.292	0.184	1
VAT1	0.000188104	0.266738	0.442	0.303	1
ACTG1	0.000188561	-0.295371	0.94	0.935	1
APLNR	0.00018988	-0.672256	0.253	0.334	1
RAB13	0.000193453	-0.366666	0.73	0.68	1
PRELID1	0.000195367	-0.447595	0.558	0.555	1
CLTB	0.000232372	-0.448863	0.451	0.485	1
ANAPC11	0.000242967	-0.351276	0.506	0.526	1
NPDC1	0.000244046	-0.328168	0.79	0.789	1
IFITM2	0.00024616	-0.35481	0.893	0.888	1
ASXL2	0.000267199	0.370459	0.219	0.129	1
TIMM13	0.000292261	-0.49889	0.412	0.456	1
CD9	0.000297469	0.333098	0.897	0.792	1
CHRDL1	0.000300288	0.354721	0.107	0.051	1
PCDH17	0.000304453	0.297072	0.24	0.148	1
ADAM9	0.000324152	0.380307	0.21	0.122	1
RAMP3	0.000334256	-0.482767	0.648	0.694	1
CD151	0.000386078	-0.288324	0.815	0.746	1
NUAK1	0.000406006	0.275073	0.536	0.398	1
CRIP2	0.000449721	-0.308915	0.923	0.859	1
TXN	0.000475447	0.268186	0.837	0.737	1
ZFP36L2	0.000480936	0.277759	0.91	0.791	1
ATP5PO	0.000490693	-0.396996	0.631	0.593	1
POLE4	0.000504652	-0.418938	0.639	0.61	1
MRPL55	0.000512559	-0.462375	0.313	0.38	1
HSPA6	0.000540828	0.820645	0.155	0.088	1
CLN8	0.000559994	-0.329537	0.099	0.182	1
PROX1	0.000565634	0.282758	0.189	0.109	1
CD34	0.000589235	0.270198	0.811	0.774	1
LGALS9	0.000607737	-0.468817	0.18	0.262	1
MMRN1	0.000657768	1.12814	0.348	0.248	1
ELOB	0.000685829	-0.276202	0.785	0.734	1
EIF3L	0.000704469	-0.367892	0.687	0.629	1
CHMP2A	0.000840761	-0.413182	0.635	0.592	1
PSMB5	0.000842338	-0.404785	0.511	0.51	1
TPI1	0.00085266	-0.372943	0.734	0.65	1
ERH	0.00085821	-0.388087	0.708	0.633	1
C19orf53	0.000907476	-0.372	0.635	0.593	1
CD99	0.000935581	-0.257751	0.876	0.853	1
PHLDA2	0.000941236	-0.306534	0.064	0.139	1
TMEM147	0.000955158	-0.500638	0.399	0.433	1
MIRLET7BHG	0.000979336	-0.272407	0.069	0.144	1
PSMB9	0.000989	-0.417431	0.648	0.618	1
FAM107A	0.00100309	0.277822	0.382	0.272	1
TMEM255B	0.00103458	-0.414379	0.425	0.466	1
TAX1BP3	0.0010808	-0.412349	0.318	0.374	1
IGFBP4	0.00115827	-0.267979	0.91	0.86	1
COPE	0.00118056	-0.403348	0.541	0.526	1
ARPC2	0.00121849	-0.339732	0.747	0.683	1
RHOC	0.00130571	-0.338949	0.777	0.739	1
BGN	0.00143598	-0.268303	0.039	0.102	1
ATP5F1D	0.00146829	-0.300148	0.742	0.671	1
COL4A2	0.00151792	-0.794077	0.459	0.476	1
CCNI	0.00153986	-0.29293	0.794	0.736	1
UQCR11	0.00157923	-0.33071	0.712	0.653	1
CAPZA2	0.00173356	-0.45174	0.665	0.633	1
SEC61B	0.0018013	-0.305809	0.725	0.669	1
PRDX6	0.00185503	-0.357717	0.597	0.567	1
FIS1	0.00188951	-0.284293	0.807	0.718	1
STYX	0.00197666	0.258987	0.172	0.104	1
BSG	0.00205209	-0.440871	0.682	0.613	1
RNF181	0.00212011	-0.521399	0.416	0.438	1
RNF187	0.00219127	-0.389605	0.275	0.339	1
P4HB	0.00224842	-0.476008	0.511	0.507	1
COX5A	0.00233961	-0.374583	0.575	0.54	1
PPDPF	0.00249051	-0.319572	0.768	0.694	1
ARPC5	0.00249267	-0.416463	0.567	0.552	1
CTSB	0.00249885	-0.550554	0.429	0.445	1
TAGLN	0.00257895	-1.02125	0.172	0.239	1
SUMO1	0.00262045	-0.379871	0.648	0.597	1
FAM213A	0.00262582	-0.367453	0.451	0.5	1
PDLIM1	0.00282961	-0.304669	0.764	0.745	1
BLCAP	0.00285582	-0.356341	0.202	0.272	1
MALL	0.00286599	-0.520602	0.433	0.444	1
YWHAQ	0.00295792	-0.444097	0.657	0.589	1
RAB5C	0.00321077	-0.374404	0.648	0.596	1
COX6C	0.00326159	-0.261588	0.845	0.777	1
VKORC1	0.00356591	-0.422438	0.481	0.487	1
MRFAP1	0.00358993	-0.26194	0.7	0.617	1
ATP1B3	0.00368233	-0.461408	0.549	0.536	1
PROCR	0.00374343	-0.381327	0.197	0.266	1
ATP5MG	0.00436898	-0.268223	0.781	0.719	1
SEC61G	0.00437123	-0.379529	0.67	0.611	1
LYVE1	0.00477928	0.641729	0.142	0.09	1
TUFM	0.00478081	-0.37729	0.515	0.528	1
TSC22D3	0.00504404	-0.450448	0.558	0.553	1
ATOX1	0.00506826	-0.354181	0.67	0.605	1
SH3BGRL3	0.00509281	-0.262942	0.871	0.804	1
ARL6IP4	0.00521465	-0.280441	0.73	0.676	1
PILRB	0.00546299	-0.336063	0.146	0.214	1
LAMTOR1	0.0055187	-0.369449	0.558	0.532	1
LDB2	0.00571911	-0.384336	0.558	0.547	1
LY6E	0.00595466	-0.599773	0.76	0.739	1
ISCU	0.00603226	-0.264255	0.652	0.599	1
TMED2	0.00603661	-0.453119	0.489	0.485	1
JTB	0.0060486	-0.363347	0.541	0.511	1
UBE2L6	0.00647923	-0.41904	0.326	0.363	1
GABARAPL2	0.0068201	-0.27619	0.717	0.674	1
MRPS6	0.0071484	-0.360541	0.219	0.278	1
ESD	0.00731397	-0.433447	0.536	0.522	1
TMED9	0.00748791	-0.404914	0.644	0.574	1
LSM2	0.00759157	-0.323516	0.468	0.467	1
ZNF581	0.00810846	-0.274946	0.124	0.184	1
SPCS1	0.00862717	-0.331986	0.661	0.599	1
SUB1	0.00907009	-0.256099	0.7	0.638	1
RNF7	0.0092792	-0.430565	0.588	0.525	1
APCDD1	0.00949434	-0.560295	0.129	0.185	1
ATP5PB	0.00982777	-0.348781	0.438	0.458	1
BEX3	0.00988071	-0.387344	0.352	0.391	1
ELOF1	0.0111183	-0.328681	0.163	0.223	1
ENTPD1	0.0121652	-0.425749	0.296	0.346	1
DNASE1L3	0.0123467	-0.364842	0.077	0.132	1
LAMTOR2	0.0125204	-0.323824	0.429	0.435	1
MRPL51	0.0129181	-0.337889	0.472	0.462	1
BAX	0.0129274	-0.440158	0.369	0.382	1
KIF1C	0.0134049	0.260742	0.313	0.227	1
SYNGR2	0.0136944	-0.458118	0.476	0.473	1
C1orf54	0.0140025	-0.413163	0.215	0.267	1
C11orf58	0.0142693	-0.316533	0.678	0.611	1
ARL2	0.0144775	-0.298414	0.742	0.68	1
COTL1	0.0145277	-0.365589	0.266	0.319	1
ABRACL	0.0151578	-0.298078	0.167	0.223	1
DUSP23	0.0154027	-0.506421	0.549	0.529	1
FABP4	0.0173383	-0.544829	0.33	0.397	1
EDN1	0.0176125	-0.58444	0.382	0.414	1
NAA10	0.0178109	-0.314071	0.494	0.483	1
AQP1	0.0183139	-0.295307	0.742	0.811	1
SELENOT	0.0184954	-0.447678	0.391	0.405	1
PPA2	0.0187712	-0.274592	0.167	0.226	1
CSNK2B	0.0196231	-0.301284	0.472	0.47	1
GADD45GIP1	0.0204417	-0.332756	0.571	0.543	1
COL4A1	0.0209866	-0.786298	0.468	0.461	1
AQP3	0.0211228	-0.283566	0.086	0.135	1
MEA1	0.0213958	-0.387603	0.266	0.304	1
CAMTA1	0.0223324	-0.329788	0.506	0.493	1
H2AFZ	0.0241201	-0.31157	0.734	0.671	1
CCND1	0.0248872	0.35265	0.403	0.313	1
CNIH1	0.0259191	-0.369427	0.361	0.38	1
ESAM	0.026071	-0.338945	0.712	0.666	1
ZNF667-AS1	0.026222	-0.296506	0.202	0.251	1
MRPL27	0.0264844	-0.31842	0.206	0.253	1
BABAM1	0.0274272	-0.276943	0.236	0.284	1
CRYZL1	0.027977	-0.251184	0.176	0.226	1
MAF1	0.0283353	-0.329741	0.386	0.4	1
SDF2L1	0.028693	-0.349966	0.219	0.263	1
HSBP1	0.0287299	-0.367758	0.571	0.527	1
HMGN3	0.0290338	-0.301561	0.597	0.576	1
SUMO3	0.029285	-0.266397	0.545	0.515	1
SCP2	0.0297259	-0.315575	0.652	0.588	1
NDUFA12	0.0325314	-0.302836	0.567	0.526	1
PYCARD	0.0330213	-0.293328	0.258	0.301	1
RGCC	0.0331802	-0.32141	0.193	0.253	1
NDUFS3	0.0338491	-0.272704	0.318	0.348	1
CD36	0.0343531	0.298	0.172	0.124	1
IL32	0.0347922	-0.721665	0.451	0.436	1
GJA4	0.0349742	-0.431296	0.094	0.14	1
BST2	0.035647	-0.456127	0.579	0.574	1
COL15A1	0.0374629	-0.461976	0.627	0.603	1
CUTA	0.0387577	-0.392334	0.476	0.458	1
ATP5MF	0.0387643	-0.352406	0.532	0.5	1
EIF6	0.0393158	-0.327762	0.395	0.397	1
TMEM219	0.0394522	-0.280512	0.652	0.561	1
VAMP2	0.0395822	-0.360468	0.579	0.526	1
TMEM230	0.0409857	-0.261935	0.571	0.525	1
SELENOF	0.0420038	-0.275541	0.562	0.554	1
IFI6	0.0432793	-0.819807	0.524	0.521	1
ALDH1A1	0.0438529	-0.284985	0.112	0.153	1
SOX4	0.0446596	0.374735	0.511	0.417	1
ENSA	0.0459691	-0.285896	0.592	0.543	1
PGAM1	0.0471982	-0.318463	0.468	0.454	1
ERP29	0.0491111	-0.322966	0.554	0.529	1
SSU72	0.0491535	-0.316013	0.421	0.419	1
EIF4E2	0.0498042	-0.274695	0.215	0.254	1
POLR2G	0.0498103	-0.314689	0.399	0.404	1
SELE	0.0500021	0.619975	0.365	0.319	1
NUDT14	0.0502358	-0.326127	0.386	0.396	1
SDHC	0.0502807	-0.371362	0.386	0.392	1
SNRPE	0.05074	-0.304189	0.635	0.558	1
MANF	0.0513421	-0.449057	0.352	0.353	1
ZCCHC17	0.0516607	-0.261999	0.245	0.284	1
AP2M1	0.0522218	-0.253014	0.717	0.611	1
HMOX2	0.0523453	-0.252842	0.223	0.266	1
CCDC12	0.0540509	-0.368537	0.369	0.375	1
MMADHC	0.0549024	-0.339356	0.309	0.331	1
PSMB8	0.0561157	-0.252419	0.734	0.621	1
NDUFB10	0.0564473	-0.323485	0.704	0.594	1
ZNF428	0.0566352	-0.335522	0.373	0.381	1
PSMB3	0.0567398	-0.315912	0.627	0.546	1
PKM	0.0568798	-0.377258	0.657	0.577	1
KXD1	0.0569487	-0.282008	0.378	0.382	1
MRPL24	0.0576434	-0.282222	0.193	0.229	1
PLP2	0.0579306	-0.301616	0.464	0.443	1
CLDN11	0.0596253	-0.418329	0.24	0.273	1
GSTK1	0.0604493	-0.257856	0.644	0.586	1
JUP	0.0639723	-0.283621	0.18	0.225	1
UBE2I	0.0679694	-0.283529	0.481	0.462	1
PRDX5	0.0694488	-0.263641	0.682	0.602	1
MLEC	0.0695302	-0.310009	0.142	0.181	1
HIST2H2BE	0.0706005	-0.28382	0.167	0.208	1
GRN	0.074672	-0.342499	0.674	0.61	1
FEZ2	0.075129	-0.356755	0.549	0.494	1
RAN	0.0766308	-0.303652	0.7	0.595	1
HRCT1	0.0774024	-0.31026	0.15	0.189	1
TSPAN4	0.0778509	-0.332975	0.648	0.603	1
ETFB	0.0798858	-0.337496	0.455	0.437	1
RBM8A	0.0814786	-0.285643	0.648	0.588	1
N4BP2L2	0.0814876	-0.319085	0.755	0.673	1
CYB5D2	0.0847178	-0.267908	0.189	0.225	1
ZFYVE21	0.0853281	-0.353396	0.498	0.477	1
COL18A1	0.08627	-0.352604	0.584	0.561	1
PIN1	0.0891008	-0.290388	0.395	0.391	1
DGUOK	0.0891602	-0.254286	0.318	0.34	1
PPIB	0.0897254	-0.283859	0.777	0.672	1
TRAPPC3	0.0898602	-0.325388	0.339	0.349	1
ZNF706	0.0922662	-0.300519	0.657	0.571	1
EMP3	0.0938123	-0.423311	0.155	0.188	1
PPIC	0.0938645	-0.306248	0.519	0.49	1
HHEX	0.096481	-0.321788	0.451	0.452	1
TMX2	0.0965814	-0.266085	0.18	0.212	1
PSME2	0.0999455	-0.313718	0.584	0.527	1
PAXX	0.102747	-0.294355	0.356	0.368	1
UBE2E1	0.106166	-0.313575	0.258	0.273	1
NREP	0.10853	-0.27657	0.193	0.223	1
HOXB7	0.109757	-0.299648	0.335	0.346	1
LSM4	0.110012	-0.258593	0.421	0.411	1
IFI35	0.11233	-0.29468	0.253	0.272	1
HMGN1	0.112769	-0.259813	0.678	0.601	1
PSMB7	0.115974	-0.29086	0.554	0.493	1
LAMP1	0.116821	-0.305763	0.575	0.528	1
ATF6B	0.117991	-0.293519	0.305	0.326	1
CREM	0.119434	-0.349158	0.206	0.232	1
TM2D3	0.11992	-0.290929	0.27	0.293	1
ENO1	0.119962	-0.274553	0.738	0.638	1
TMEM9B	0.122669	-0.262704	0.283	0.307	1
CIB1	0.124734	-0.315024	0.339	0.348	1
TMEM59	0.124994	-0.258988	0.79	0.725	1
NUPR1	0.125185	-0.305536	0.472	0.462	1
COMMD7	0.127258	-0.293511	0.361	0.363	1
HTATIP2	0.128609	-0.28068	0.219	0.247	1
EIF3H	0.129433	-0.261078	0.708	0.614	1
ABI3	0.135649	-0.254518	0.223	0.252	1
MDK	0.136642	-0.312479	0.343	0.361	1
ACADVL	0.140223	-0.381437	0.378	0.374	1
GOLGA7	0.142446	-0.250216	0.343	0.354	1
CYP1A1	0.145744	-0.587852	0.107	0.134	1
LUC7L3	0.145858	-0.282504	0.459	0.442	1
CXCL12	0.146551	0.272448	0.369	0.325	1
NOSIP	0.151022	-0.323017	0.403	0.393	1
RGS3	0.152278	-0.346636	0.24	0.258	1
EFNA1	0.157125	-0.315307	0.554	0.52	1
TMEM14A	0.167187	-0.301214	0.227	0.245	1
DDIT4	0.173816	-0.293433	0.399	0.405	1
ATP5F1A	0.180516	-0.285965	0.579	0.512	1
HIGD2A	0.180561	-0.254647	0.485	0.457	1
MRPS12	0.182131	-0.256036	0.309	0.316	1
PSMC5	0.183633	-0.29368	0.524	0.479	1
MARCKSL1	0.184763	-0.472799	0.506	0.447	1
HIST1H2AC	0.184912	-0.357445	0.185	0.205	1
GPX3	0.184936	-0.295892	0.176	0.202	1
POLR2J3.1	0.185911	-0.355063	0.378	0.374	1
CMTM8	0.187105	-0.309817	0.352	0.353	1
MMP14	0.189215	-0.251431	0.146	0.169	1
GNB2	0.190095	-0.309298	0.605	0.529	1
IER3IP1	0.19276	-0.345409	0.433	0.408	1
CKS2	0.193973	-0.286075	0.142	0.166	1
ETHE1	0.202097	-0.256484	0.275	0.286	1
DDAH2	0.204899	-0.273065	0.472	0.439	1
NDUFAF3	0.207461	-0.281849	0.433	0.416	1
CNPY2	0.211685	-0.306889	0.455	0.42	1
TMEM11	0.216071	-0.251175	0.223	0.241	1
PON2	0.217885	-0.306146	0.361	0.356	1
OXA1L	0.218943	-0.294952	0.356	0.346	1
NOTCH4	0.219955	-0.326615	0.326	0.338	1
ATP6V0D1	0.221025	-0.285725	0.232	0.245	1
COX14	0.22285	-0.31067	0.421	0.399	1
CLDN15	0.232221	-0.278689	0.279	0.287	1
FKBP2	0.234479	-0.335116	0.562	0.485	1
CARD19	0.235545	-0.293642	0.412	0.392	1
OCIAD2	0.237009	-0.347457	0.464	0.432	1
MIEN1	0.251914	-0.283531	0.296	0.301	1
SLC25A11	0.265474	-0.274723	0.24	0.251	1
PMF1	0.267618	-0.254438	0.288	0.293	1
HMGN2	0.269925	-0.329476	0.597	0.515	1
PHPT1	0.274886	-0.283169	0.515	0.471	1
PIH1D1	0.281253	-0.267307	0.266	0.272	1
C9orf3	0.285392	-0.356513	0.562	0.491	1
SNRPB	0.287753	-0.26402	0.678	0.565	1
IMPDH2	0.290072	-0.292735	0.365	0.354	1
SPTSSA	0.299121	-0.256644	0.356	0.348	1
TSPAN13	0.305856	-0.266381	0.369	0.371	1
ISG20	0.314668	-0.311481	0.155	0.171	1
TCIM	0.315722	-0.401191	0.378	0.389	1
CTTN	0.318685	-0.33312	0.468	0.434	1
MRPL20	0.324387	-0.292399	0.575	0.494	1
IGFBP3	0.331266	0.829914	0.146	0.13	1
MORF4L2	0.332491	-0.305307	0.476	0.435	1
GTF2H5	0.334778	-0.286038	0.343	0.335	1
RAB5IF	0.336264	-0.291637	0.279	0.277	1
METTL9	0.336289	-0.280473	0.502	0.444	1
STMP1	0.345784	-0.263501	0.292	0.288	1
MEAF6	0.351167	-0.256824	0.378	0.366	1
RCN1	0.362496	-0.328192	0.511	0.456	1
ARF4	0.383721	-0.314274	0.494	0.451	1
BAD	0.393073	-0.262726	0.378	0.357	1
CHMP4A	0.394856	-0.28996	0.416	0.38	1
SORBS2	0.39583	-0.327382	0.326	0.318	1
MTRNR2L12	0.399678	-0.311298	0.094	0.106	1
HSD17B11	0.404278	-0.317687	0.618	0.527	1
RCN2	0.408529	-0.274075	0.386	0.365	1
DCTN2	0.415638	-0.273826	0.425	0.397	1
HEXA	0.423596	-0.285259	0.373	0.35	1
CCDC3	0.431481	-0.277358	0.348	0.283	1
SAT1	0.438123	-0.583927	0.777	0.772	1
TINAGL1	0.440007	-0.255081	0.472	0.438	1
SLC44A2	0.440983	-0.299882	0.391	0.361	1
VWA1	0.457962	-0.438434	0.476	0.413	1
MCAM	0.466718	-0.361028	0.373	0.357	1
PSMD4	0.471974	-0.256427	0.506	0.46	1
INSR	0.474534	-0.434517	0.283	0.233	1
CYTOR	0.503366	-0.275183	0.266	0.261	1
SRGN	0.506028	-0.28826	0.528	0.49	1
HAPLN3	0.52267	-0.313364	0.245	0.238	1
ICAM2	0.526609	-0.269367	0.558	0.496	1
APOD	0.529999	-0.442002	0.262	0.261	1
SERPINH1	0.531229	-0.37109	0.502	0.452	1
PSENEN	0.534559	-0.266145	0.378	0.308	1
EIF4E	0.559818	-0.270494	0.322	0.304	1
CYR61	0.567476	-0.356202	0.373	0.326	1
DPY30	0.568132	-0.286476	0.391	0.354	1
AP1S2	0.576819	-0.288324	0.567	0.482	1
STRAP	0.58535	-0.261606	0.464	0.417	1
TRAPPC4	0.588066	-0.278946	0.266	0.257	1
PLD3	0.589663	-0.271442	0.446	0.364	1
DRAP1	0.592563	-0.266249	0.515	0.445	1
LIPA	0.616281	-0.330908	0.429	0.385	1
ACE	0.628216	-0.257331	0.391	0.333	1
RAB11B	0.644556	-0.260229	0.425	0.381	1
TM4SF1	0.657514	-0.250771	0.897	0.894	1
SNRPD1	0.658333	-0.28204	0.554	0.464	1
DEPP1	0.676859	-0.375364	0.532	0.467	1
PLEKHA1	0.680494	-0.267042	0.356	0.329	1
JAG2	0.689806	-0.392017	0.335	0.319	1
NDFIP1	0.703903	-0.269964	0.532	0.454	1
AUP1	0.706115	-0.285825	0.391	0.351	1
MRPL36	0.726801	-0.252647	0.365	0.335	1
LDHB	0.729177	-0.267728	0.318	0.289	1
CYB5A	0.737065	-0.260611	0.584	0.491	1
FSTL1	0.739247	-0.306135	0.498	0.437	1
CLIC4	0.768069	-0.255026	0.592	0.502	1
ITGA5	0.776408	-0.316622	0.519	0.445	1
IFI44L	0.798657	-0.40013	0.391	0.364	1
TM4SF18	0.804952	-0.267401	0.532	0.45	1
LY96	0.805489	-0.282217	0.361	0.327	1
CD164	0.847654	-0.255013	0.361	0.329	1
CDK5RAP3	0.850626	-0.250536	0.296	0.278	1
UBE2N	0.87233	-0.263188	0.403	0.357	1
IRF7	0.885559	-0.256286	0.232	0.208	1
TIE1	0.886941	-0.336839	0.489	0.416	1
SNF8	0.891635	-0.252521	0.421	0.364	1
CYP1B1	0.905579	-0.545501	0.275	0.248	1
GBP1	0.909975	-0.274442	0.249	0.233	1
CYTL1	0.910797	-0.316196	0.322	0.3	1
GSTO1	0.925211	-0.256019	0.541	0.458	1
NDUFAF8	0.952851	-0.284716	0.309	0.271	1
ECH1	0.975008	-0.261818	0.438	0.376	1

## Sheet: Fibroblast
	p_val	avg_log2FC	pct.1	pct.2	p_val_adj
LEPR	0	2.06838	0.661	0.179	0
S100A9	0	-2.16686	0.001	0.665	0
S100A8	0	-2.28451	0.003	0.678	0
RPS20	0	-1.3659	0.823	0.958	0
RPL7	0	-1.78898	0.927	0.981	0
RPL27A	0	-1.01912	0.958	0.981	0
THY1	0	-2.17858	0.311	0.869	0
WIF1	0	3.08088	0.575	0.026	0
JUND	0	1.81843	0.936	0.58	0
RPL13A	0	-2.04105	0.967	0.991	0
MT-ATP8	0	1.23477	0.62	0.136	0
MT-ND4L	0	2.50027	0.956	0.513	0
XIST	1.15015e-302	1.73387	0.571	0.107	3.28909e-298
RPLP2	1.64671e-289	-1.01668	0.96	0.986	4.70909e-285
CLEC3B	1.01222e-288	1.84205	0.658	0.204	2.89464e-284
B2M	8.90775e-284	-1.4776	0.987	0.997	2.54735e-279
RPS16	1.2208e-280	-0.89119	0.947	0.982	3.49111e-276
FTH1	9.1334e-277	-1.18451	0.988	0.997	2.61188e-272
AHNAK	1.4186e-274	1.20466	0.974	0.828	4.05677e-270
RPLP0	2.76547e-265	-0.998053	0.935	0.979	7.90842e-261
RPL23A	3.38929e-256	-0.813845	0.952	0.988	9.69236e-252
RPS2	7.52556e-255	-0.934293	0.974	0.989	2.15208e-250
RPL31	2.99639e-243	-1.59961	0.84	0.946	8.56878e-239
S100A7	6.49308e-239	-1.74884	0.004	0.527	1.85683e-234
MT-ND3	1.56238e-235	1.04287	0.993	0.945	4.46794e-231
AL078639.1	3.83166e-231	1.16818	0.517	0.126	1.09574e-226
KRT14	1.42946e-229	-1.47478	0.048	0.562	4.08783e-225
RPS21	1.82328e-227	0.953578	0.96	0.892	5.21404e-223
DST	1.59697e-223	1.4028	0.866	0.566	4.56685e-219
RPL15	8.06264e-221	-0.702355	0.962	0.988	2.30567e-216
C1QTNF7	5.11274e-219	0.923672	0.439	0.082	1.46209e-214
TMSB4X	8.4248e-212	-1.28586	0.968	0.994	2.40924e-207
MAMDC2	8.41069e-210	1.15349	0.593	0.198	2.4052e-205
CD81	6.81995e-209	0.910058	0.979	0.843	1.9503e-204
SLC25A6	5.49932e-208	-1.02402	0.774	0.906	1.57264e-203
LTBP4	1.24471e-205	1.04149	0.872	0.5	3.5595e-201
SYNE1	1.4511e-197	1.1881	0.722	0.337	4.14972e-193
SVIL	2.16798e-190	1.02289	0.721	0.341	6.19978e-186
PRSS23	1.90324e-189	-1.50798	0.108	0.579	5.44269e-185
IFITM3	2.00419e-178	-1.03256	0.931	0.973	5.73139e-174
TLE4	2.09969e-178	1.00962	0.591	0.218	6.00449e-174
MEF2A	7.90913e-177	1.03204	0.689	0.327	2.26177e-172
C1S	2.09355e-176	-1.03124	0.886	0.952	5.98694e-172
RMRP	6.59986e-175	0.581019	0.229	0.015	1.88736e-170
RPL21	1.4637e-169	-0.713061	0.976	0.993	4.18574e-165
LAPTM4A	9.63953e-169	-0.798375	0.94	0.971	2.75662e-164
GNAS	5.20763e-168	0.777202	0.946	0.744	1.48923e-163
MAML2	3.63901e-164	0.776704	0.497	0.153	1.04065e-159
TWIST1	8.53576e-161	0.96925	0.841	0.548	2.44097e-156
DPYSL2	9.82484e-158	1.03201	0.801	0.543	2.80961e-153
SLC38A2	1.84334e-156	1.03438	0.706	0.377	5.27139e-152
LAMC3	2.64377e-156	1.02371	0.607	0.266	7.56038e-152
ENHO	6.23703e-154	0.92339	0.497	0.158	1.7836e-149
AKAP6	6.63315e-153	0.435992	0.166	0.004	1.89688e-148
CRYBG3	1.09873e-152	0.861816	0.509	0.174	3.14203e-148
RPS6	1.5104e-152	-0.616811	0.98	0.992	4.3193e-148
HNRNPH1	1.61187e-151	0.914448	0.783	0.453	4.60947e-147
HSPB3	2.08283e-149	0.885261	0.303	0.054	5.95627e-145
SON	1.35129e-146	0.786401	0.899	0.702	3.86427e-142
NORAD	7.08824e-146	0.870782	0.817	0.543	2.02702e-141
WLS	1.03196e-145	0.875217	0.542	0.212	2.95111e-141
FTL	7.50768e-145	-0.67293	0.981	0.993	2.14697e-140
CTHRC1	2.58043e-144	-1.73929	0.264	0.621	7.37924e-140
NFIL3	6.5979e-144	0.983549	0.401	0.115	1.8868e-139
NPC2	5.86187e-142	-1.04399	0.682	0.836	1.67632e-137
RPL30	6.34613e-142	0.619457	0.979	0.983	1.8148e-137
PNRC1	2.26905e-140	0.979925	0.911	0.777	6.48881e-136
CRIP1	1.32084e-139	1.14548	0.836	0.589	3.77721e-135
S100A11	1.14006e-138	-0.772716	0.87	0.95	3.26023e-134
UBE2V1	4.93007e-136	0.401397	0.257	0.039	1.40985e-131
KLF9	3.6222e-135	0.917221	0.682	0.368	1.03584e-130
GREM2	2.50627e-134	1.02695	0.436	0.145	7.16718e-130
RPL37	1.10854e-133	0.581127	0.985	0.981	3.17008e-129
OAZ1	3.88675e-133	-0.684091	0.877	0.936	1.11149e-128
CCNL1	3.37164e-132	1.19214	0.749	0.475	9.64187e-128
NFIX	3.70623e-132	0.896815	0.827	0.586	1.05987e-127
PIK3R1	3.97709e-131	0.838895	0.796	0.5	1.13733e-126
AMD1	1.39415e-130	0.966966	0.548	0.232	3.98684e-126
FNDC1	1.54846e-130	0.836498	0.356	0.092	4.42814e-126
TNXB	6.96205e-130	1.18152	0.835	0.611	1.99094e-125
PREX2	1.32182e-129	0.713009	0.431	0.139	3.78e-125
TCF4	3.85317e-127	0.913969	0.941	0.783	1.10189e-122
RPS4Y1	1.98178e-126	-0.869406	0.274	0.698	5.6673e-122
PJA2	4.12494e-125	0.737474	0.673	0.356	1.17961e-120
PTBP2	8.23581e-124	0.683836	0.393	0.118	2.3552e-119
FABP5	8.30369e-124	-1.00528	0.093	0.451	2.37461e-119
UBA52	6.182e-123	-0.523829	0.942	0.97	1.76787e-118
ZNF704	2.05656e-121	0.820128	0.535	0.23	5.88115e-117
KCTD12	3.13404e-121	0.878433	0.694	0.388	8.96242e-117
RPS14	5.63654e-120	-0.48497	0.974	0.991	1.61188e-115
SKI	2.75131e-119	0.743829	0.54	0.237	7.86793e-115
KRT6A	9.7073e-119	-0.818677	0.002	0.312	2.776e-114
FOXD1	1.19351e-118	0.656251	0.305	0.072	3.41309e-114
MBNL1	1.39869e-118	0.789676	0.819	0.559	3.99984e-114
CD59	1.17841e-117	-0.827567	0.642	0.817	3.36991e-113
SERF2	1.6837e-117	-0.630535	0.942	0.968	4.81488e-113
ZBTB20	1.73541e-116	0.835147	0.92	0.763	4.96276e-112
SELENOM	1.35824e-115	-0.643842	0.907	0.944	3.88416e-111
WNT11	2.22748e-115	0.667281	0.331	0.087	6.36992e-111
DDX3X	2.30366e-115	0.8718	0.684	0.398	6.58779e-111
AC093496.1	2.30492e-115	0.577797	0.137	0.006	6.59139e-111
SYNE2	3.48749e-114	0.773903	0.37	0.112	9.97319e-110
IGFBP4	6.62684e-114	-1.1355	0.832	0.925	1.89508e-109
RAPH1	7.78621e-114	0.682159	0.38	0.119	2.22662e-109
PDGFRA	1.53382e-113	0.924102	0.817	0.601	4.38626e-109
SEMA3D	2.29949e-113	0.705198	0.408	0.139	6.57584e-109
NCL	4.64728e-113	0.801975	0.791	0.569	1.32898e-108
TXNIP	5.17842e-113	0.943238	0.882	0.65	1.48087e-108
MT-ATP6	5.44392e-112	0.56841	0.993	0.979	1.5568e-107
LUM	1.94037e-111	-1.12468	0.84	0.916	5.54888e-107
HLA-A	5.02523e-111	-0.999128	0.919	0.946	1.43707e-106
RPL36	1.82719e-110	0.515305	0.985	0.978	5.22522e-106
CES1	4.01331e-110	0.99769	0.487	0.205	1.14769e-105
IRX5	3.22239e-109	0.614518	0.408	0.143	9.21507e-105
KRT16	3.37681e-109	-0.772791	0.001	0.291	9.65665e-105
HSPA2	9.80677e-106	0.720988	0.42	0.151	2.80444e-101
YWHAZ	2.11248e-105	0.752935	0.781	0.554	6.04107e-101
SPTBN1	8.83058e-105	0.747392	0.843	0.605	2.52528e-100
CEBPD	8.97311e-105	1.22006	0.857	0.681	2.56604e-100
CFH	1.50736e-103	0.906678	0.892	0.795	4.31059e-99
FOSB	2.81597e-103	1.22813	0.667	0.391	8.05284e-99
THBS1	9.30194e-103	0.958817	0.516	0.233	2.66008e-98
DLC1	1.23946e-102	0.679655	0.558	0.267	3.54449e-98
KRT1	1.73346e-102	-0.838486	0.048	0.348	4.95719e-98
FKBP1A	2.36718e-102	-0.748441	0.612	0.78	6.76943e-98
C1R	9.03545e-102	-0.929336	0.888	0.931	2.58387e-97
PHF3	1.86468e-100	0.7243	0.573	0.286	5.33244e-96
AXIN2	9.69941e-100	0.701044	0.472	0.198	2.77374e-95
ADRB2	1.7829e-99	0.412334	0.193	0.03	5.09856e-95
TIPARP	2.82948e-99	0.580247	0.313	0.088	8.09147e-95
TBX18	1.05721e-98	0.654744	0.472	0.196	3.02329e-94
ABI3BP	3.54367e-98	1.12761	0.675	0.44	1.01338e-93
CXCL12	1.22593e-96	-1.28605	0.534	0.763	3.50579e-92
EMX2	1.92173e-96	0.760801	0.532	0.266	5.49557e-92
RPL10	1.29784e-95	-0.384071	0.988	0.996	3.71142e-91
KDELR2	3.08313e-95	-0.745754	0.637	0.781	8.81681e-91
SLC2A3	3.2893e-95	0.933597	0.467	0.197	9.40641e-91
NPTX2	9.10154e-95	0.476765	0.187	0.029	2.60277e-90
KIAA1109	1.02667e-94	0.597678	0.41	0.155	2.93597e-90
IER5L	2.24733e-94	0.774475	0.443	0.181	6.42669e-90
PPP1R10	3.11323e-94	0.694567	0.509	0.238	8.90291e-90
TMTC2	4.41148e-94	0.53262	0.308	0.091	1.26155e-89
ZEB2	4.61068e-94	0.723025	0.744	0.513	1.31851e-89
FOS	6.96421e-94	1.08876	0.841	0.686	1.99155e-89
SPARCL1	6.64373e-93	1.57932	0.523	0.269	1.89991e-88
LDHA	1.01674e-92	-0.766472	0.81	0.89	2.90757e-88
SERPINF1	2.91185e-92	-0.744075	0.891	0.932	8.327e-88
SF3B1	3.12558e-92	0.617777	0.736	0.477	8.93822e-88
CST3	2.43899e-91	-0.633835	0.968	0.98	6.97477e-87
F10	2.84441e-91	0.815039	0.737	0.509	8.13415e-87
SFN	3.37021e-91	-0.731591	0.055	0.337	9.63778e-87
FILIP1L	4.13741e-91	0.722746	0.428	0.174	1.18318e-86
SGCG	4.39533e-91	0.454252	0.302	0.087	1.25693e-86
GPX4	1.24166e-90	-0.604394	0.873	0.93	3.55077e-86
CD63	1.38054e-90	-0.468231	0.977	0.988	3.94792e-86
MIA3	1.94469e-90	0.603763	0.511	0.243	5.56124e-86
PFN1	3.87151e-90	-0.77374	0.81	0.867	1.10714e-85
PLA2G2A	6.39163e-90	-2.83607	0.09	0.373	1.82781e-85
MARCKS	1.17448e-89	0.814957	0.821	0.626	3.35865e-85
EMILIN3	1.2886e-89	0.268804	0.119	0.008	3.68502e-85
CTSB	2.71618e-89	-0.971686	0.54	0.705	7.76746e-85
HP1BP3	3.87707e-89	0.658009	0.739	0.507	1.10873e-84
HSP90AB1	7.57646e-89	0.644874	0.918	0.841	2.16664e-84
KRT5	1.1788e-88	-0.678057	0.031	0.291	3.37101e-84
RPL4	1.97583e-88	-0.643688	0.907	0.932	5.65029e-84
MYADM	1.98377e-88	0.678049	0.769	0.547	5.67299e-84
IQGAP1	2.0223e-88	0.677556	0.665	0.404	5.78318e-84
LINC00327	2.86403e-88	0.389377	0.206	0.041	8.19026e-84
VPS13C	5.49049e-87	0.640802	0.508	0.246	1.57012e-82
COL23A1	7.55781e-87	0.844832	0.382	0.15	2.16131e-82
CAST	9.56167e-87	0.678421	0.822	0.633	2.73435e-82
GADD45B	2.35407e-86	1.32223	0.756	0.585	6.73193e-82
EPB41L2	1.2296e-85	0.633161	0.647	0.377	3.51629e-81
KAT6B	1.50062e-85	0.544443	0.447	0.194	4.29131e-81
TNFRSF19	1.79681e-85	0.541977	0.289	0.087	5.13835e-81
HS3ST6	1.90724e-85	0.480971	0.295	0.089	5.45412e-81
VEGFA	2.61566e-85	0.642846	0.357	0.13	7.48001e-81
PCSK1N	3.84487e-85	0.680803	0.287	0.082	1.09952e-80
PHLDA1	6.13123e-85	0.737672	0.463	0.206	1.75335e-80
STAG2	7.20133e-85	0.574379	0.47	0.214	2.05936e-80
ARF4	3.23194e-84	-0.731732	0.636	0.78	9.24239e-80
COL21A1	5.03608e-84	0.591217	0.341	0.118	1.44017e-79
RPS19	9.61106e-84	-0.471246	0.968	0.988	2.74848e-79
HLA-C	1.01176e-83	-0.872111	0.914	0.936	2.89333e-79
QKI	1.87673e-83	0.642749	0.672	0.416	5.36688e-79
PDGFD	6.06657e-83	0.609655	0.445	0.192	1.73486e-78
RPL18A	7.74877e-83	-0.400161	0.98	0.989	2.21591e-78
APBB2	8.32344e-83	0.543855	0.372	0.144	2.38025e-78
LAMA2	1.33196e-82	0.744275	0.636	0.384	3.80901e-78
RNASEK	2.55262e-82	0.3471	0.236	0.059	7.29973e-78
DYNLL2	2.88203e-82	0.470292	0.353	0.129	8.24174e-78
C6orf48	6.594e-82	-0.777213	0.484	0.683	1.88569e-77
MBNL2	8.72328e-82	0.564442	0.463	0.215	2.4946e-77
ANGPTL5	2.14128e-81	0.656509	0.405	0.172	6.12342e-77
COX16	2.14473e-81	0.375113	0.317	0.105	6.13328e-77
MAN1A1	2.42991e-81	0.727964	0.705	0.492	6.94882e-77
PCOLCE	3.53567e-81	-0.787743	0.836	0.892	1.0111e-76
SRRM2	4.24685e-81	0.633372	0.819	0.63	1.21447e-76
LY6E	4.31128e-81	-0.841425	0.791	0.855	1.2329e-76
TIMP1	2.87101e-80	-0.811843	0.94	0.952	8.21024e-76
RPS10	5.0571e-80	0.529461	0.935	0.842	1.44618e-75
TYMP	1.10776e-79	-0.797009	0.533	0.725	3.16786e-75
ROCK2	1.29096e-79	0.594221	0.511	0.258	3.69175e-75
PRPF4B	1.40404e-79	0.629279	0.562	0.307	4.01514e-75
RPL3	1.94692e-79	-0.408027	0.981	0.991	5.5676e-75
PPFIBP1	1.95888e-79	0.584443	0.463	0.217	5.60182e-75
AFF4	2.20068e-79	0.557439	0.517	0.26	6.29328e-75
F13A1	2.2413e-79	0.823401	0.559	0.313	6.40946e-75
SUPT16H	2.27462e-79	0.53828	0.474	0.225	6.50473e-75
GLDN	7.85207e-79	0.658972	0.521	0.276	2.24546e-74
RACK1	1.08233e-78	-0.431569	0.963	0.976	3.09514e-74
BTG2	1.2007e-78	0.799525	0.404	0.173	3.43364e-74
IGFBP5	2.15418e-78	1.0244	0.778	0.532	6.16032e-74
PSD3	3.20955e-78	0.587663	0.414	0.18	9.17835e-74
DDX24	3.94956e-78	0.607314	0.754	0.55	1.12946e-73
BOD1L1	4.06846e-78	0.535031	0.557	0.289	1.16346e-73
MACF1	1.12156e-77	0.633372	0.577	0.327	3.20734e-73
MGST1	1.16797e-77	-0.989267	0.19	0.455	3.34004e-73
LRRN4CL	1.7959e-77	0.613041	0.518	0.262	5.13573e-73
PCDHGC3	1.86107e-77	0.265778	0.157	0.025	5.3221e-73
PTPN13	8.34244e-77	0.555355	0.4	0.171	2.38569e-72
TMED9	2.01926e-76	-0.664865	0.578	0.727	5.77449e-72
CREB5	2.87743e-76	0.620288	0.337	0.127	8.22858e-72
IL16	3.4664e-76	0.531973	0.402	0.169	9.91287e-72
SMAD5	1.03077e-75	0.566538	0.488	0.24	2.94768e-71
HNRNPU	1.42423e-75	0.679543	0.773	0.584	4.07288e-71
IRX2	2.00262e-75	0.456779	0.348	0.132	5.72688e-71
MTSS1	2.39783e-75	0.407228	0.267	0.08	6.85707e-71
XPC	2.50435e-75	0.593375	0.467	0.229	7.16169e-71
TM9SF3	4.27311e-75	0.539478	0.67	0.432	1.22198e-70
FN1	6.70276e-75	0.735258	0.839	0.674	1.91679e-70
SH3D19	7.42821e-75	0.633134	0.623	0.39	2.12424e-70
CDC42EP3	9.03547e-75	0.495243	0.215	0.054	2.58387e-70
ATP6V0E1	1.47062e-74	-0.580828	0.724	0.814	4.20554e-70
AES	2.25232e-74	0.606369	0.758	0.54	6.44096e-70
PCM1	4.82948e-74	0.579749	0.561	0.305	1.38109e-69
PLAC9	1.21258e-73	0.464545	0.953	0.893	3.46763e-69
MAP4	1.30677e-73	0.551549	0.668	0.427	3.73698e-69
SPRED1	1.95124e-73	0.5831	0.41	0.184	5.57997e-69
CRABP2	3.94027e-73	-0.870513	0.535	0.705	1.1268e-68
ESYT2	4.07321e-73	0.536684	0.499	0.257	1.16482e-68
AC116366.1	4.47567e-73	0.257615	0.111	0.01	1.27991e-68
MYO9A	4.65225e-73	0.530338	0.381	0.16	1.3304e-68
PTPRA	6.06627e-73	0.560732	0.602	0.361	1.73477e-68
COX4I1	7.70222e-73	-0.485661	0.849	0.897	2.2026e-68
KMT2A	8.23955e-73	0.589635	0.519	0.275	2.35626e-68
S100A4	8.26351e-73	-0.607518	0.967	0.978	2.36312e-68
CENPC	9.23417e-73	0.508988	0.393	0.17	2.6407e-68
SERINC1	9.56744e-73	0.569028	0.737	0.532	2.736e-68
CIRBP	1.06193e-72	-0.496541	0.909	0.931	3.03681e-68
SPRY1	1.69086e-72	0.69513	0.81	0.663	4.83535e-68
S100A2	1.74583e-72	-0.55714	0.013	0.226	4.99255e-68
ANO6	2.04062e-72	0.541371	0.506	0.266	5.83556e-68
SLIT3	2.52546e-72	0.669691	0.852	0.715	7.22207e-68
NSA2	3.02743e-72	0.677082	0.662	0.454	8.65753e-68
LY6D	3.13536e-72	-0.570187	0.008	0.217	8.96619e-68
RPL10A	3.27964e-72	-0.419118	0.958	0.981	9.37877e-68
ADGRA2	4.5432e-72	0.596734	0.63	0.395	1.29922e-67
SOCS3	8.51416e-72	1.03979	0.541	0.314	2.4348e-67
RHOB	9.0973e-72	0.623845	0.719	0.465	2.60156e-67
DYNC1H1	9.35009e-72	0.548771	0.639	0.389	2.67385e-67
CD68	1.79157e-71	-0.645495	0.107	0.348	5.12336e-67
SLC39A10	2.77095e-71	0.45073	0.326	0.123	7.92407e-67
ALDH3A2	3.23332e-71	0.604688	0.481	0.246	9.24632e-67
NCKAP5	4.34229e-71	0.501799	0.3	0.107	1.24176e-66
TTC37	1.6421e-70	0.474746	0.428	0.199	4.69591e-66
STMN2	1.78472e-70	-1.1931	0.08	0.319	5.10377e-66
IGSF10	2.64253e-70	0.568614	0.344	0.14	7.55683e-66
RPS17	3.14566e-70	-0.849024	0.611	0.735	8.99565e-66
ZFP36	7.69449e-70	0.902595	0.781	0.63	2.20039e-65
KLF2	1.60037e-69	0.948526	0.475	0.252	4.57657e-65
SNX3	2.73087e-69	-0.56501	0.725	0.823	7.80948e-65
TNRC6B	2.89261e-69	0.583875	0.608	0.362	8.27201e-65
LAMB1	3.54133e-69	0.585594	0.451	0.217	1.01271e-64
BRD2	5.21033e-69	0.705611	0.597	0.365	1.49e-64
PRKDC	1.01636e-68	0.525748	0.493	0.257	2.90648e-64
NUFIP2	1.71078e-68	0.607057	0.483	0.258	4.89231e-64
MED13L	2.04034e-68	0.474155	0.468	0.234	5.83477e-64
RPS5	2.60108e-68	-0.393033	0.96	0.977	7.4383e-64
ACTN4	2.75598e-68	0.518726	0.549	0.312	7.88126e-64
HIPK3	2.93364e-68	0.496511	0.423	0.198	8.38934e-64
LRP1	3.44873e-68	0.486341	0.902	0.807	9.86233e-64
RAB11FIP2	3.71411e-68	0.593974	0.448	0.229	1.06212e-63
TBL1XR1	4.36929e-68	0.530464	0.521	0.277	1.24949e-63
FGD4	6.9833e-68	0.421725	0.284	0.1	1.99701e-63
AP2B1	8.8854e-68	0.477532	0.424	0.201	2.54096e-63
GNAI2	1.50821e-67	0.521873	0.723	0.503	4.31302e-63
XRN1	1.76619e-67	0.507884	0.389	0.173	5.05078e-63
RBM39	1.9494e-67	0.579132	0.802	0.635	5.57469e-63
KITLG	2.15735e-67	0.583887	0.438	0.213	6.16937e-63
NIPBL	2.94913e-67	0.528523	0.451	0.227	8.43362e-63
SRRM1	3.37503e-67	0.545002	0.727	0.529	9.65157e-63
HLA-B	3.56946e-67	-0.932546	0.913	0.902	1.02076e-62
U2SURP	6.61409e-67	0.502448	0.578	0.335	1.89143e-62
R3HDM2	7.47749e-67	0.433928	0.384	0.169	2.13834e-62
NAV3	1.04616e-66	0.391456	0.261	0.085	2.99171e-62
IER2	1.10611e-66	0.882343	0.805	0.649	3.16313e-62
ARHGAP5	1.20105e-66	0.48143	0.403	0.186	3.43465e-62
IER5	2.26628e-66	0.613181	0.373	0.164	6.48089e-62
JDP2	3.12462e-66	0.476269	0.44	0.215	8.93547e-62
HNRNPA3	3.40151e-66	0.55731	0.803	0.613	9.72731e-62
PIBF1	5.73194e-66	0.435654	0.277	0.097	1.63916e-61
ZFP36L1	6.7584e-66	0.758457	0.919	0.836	1.9327e-61
PAFAH1B1	8.23695e-66	0.50681	0.542	0.303	2.35552e-61
TMED2	1.00926e-65	-0.636838	0.613	0.742	2.88617e-61
MXRA5	1.07115e-65	0.862538	0.671	0.5	3.06317e-61
CLEC2A	1.15384e-65	0.582557	0.235	0.074	3.29964e-61
BRK1	1.35332e-65	-0.5897	0.642	0.76	3.87008e-61
ZNHIT6	1.55333e-65	0.43397	0.32	0.125	4.44205e-61
NR4A2	2.03519e-65	0.631838	0.245	0.077	5.82004e-61
CSRNP1	2.95051e-65	0.466739	0.278	0.097	8.43759e-61
KIAA1324L	3.25172e-65	0.366276	0.227	0.068	9.29895e-61
ZNF608	5.34776e-65	0.449752	0.322	0.129	1.5293e-60
NUPR1	5.43234e-65	-0.604969	0.776	0.866	1.55349e-60
POMP	6.48243e-65	-0.594317	0.542	0.702	1.85378e-60
JUNB	7.15922e-65	0.877913	0.852	0.758	2.04732e-60
LONRF1	1.16455e-64	0.507606	0.359	0.156	3.33026e-60
IL6ST	1.20972e-64	0.622686	0.788	0.622	3.45943e-60
RPL13	1.40752e-64	-0.300259	0.996	0.996	4.02508e-60
FKBP5	1.64568e-64	0.497894	0.33	0.133	4.70616e-60
RAB12	1.88915e-64	0.261918	0.185	0.045	5.40241e-60
DOCK9	1.90799e-64	0.465446	0.286	0.105	5.45627e-60
PID1	2.28211e-64	0.480824	0.552	0.308	6.52616e-60
SPARC	3.35884e-64	-1.03047	0.902	0.93	9.60528e-60
COL8A2	3.40031e-64	0.40463	0.392	0.178	9.72386e-60
PLPP3	3.81858e-64	0.685888	0.886	0.779	1.092e-59
PER3	7.28077e-64	0.522481	0.395	0.184	2.08208e-59
IER3	9.10352e-64	0.89747	0.656	0.445	2.60333e-59
RPS9	9.56692e-64	-0.329726	0.978	0.987	2.73585e-59
SFPQ	1.27863e-63	0.56471	0.724	0.509	3.65649e-59
GALNT16	1.30677e-63	0.457952	0.372	0.164	3.73697e-59
RARRES2	1.32155e-63	-1.00497	0.501	0.652	3.77925e-59
CYTH3	1.41114e-63	0.510631	0.378	0.172	4.03545e-59
C8orf59	2.13799e-63	0.455667	0.668	0.428	6.11402e-59
MT-CO2	3.16874e-63	0.389951	0.994	0.988	9.06166e-59
RBM3	4.18781e-63	-0.507346	0.831	0.878	1.19759e-58
KRT17	4.58732e-63	-0.589063	0.032	0.234	1.31184e-58
MYO10	4.69051e-63	0.507038	0.294	0.113	1.34135e-58
ZNF644	7.03237e-63	0.489542	0.45	0.228	2.01105e-58
TRA2B	7.0456e-63	0.635321	0.622	0.407	2.01483e-58
ANGPTL1	8.95763e-63	0.622786	0.58	0.346	2.56161e-58
SENP7	1.09283e-62	0.367918	0.247	0.081	3.12516e-58
ITPRIPL2	1.09305e-62	0.468785	0.425	0.208	3.12578e-58
TUT4	4.82648e-62	0.495504	0.406	0.194	1.38023e-57
RPL23	5.70703e-62	-0.419424	0.908	0.95	1.63204e-57
GXYLT2	5.80753e-62	0.388997	0.278	0.102	1.66078e-57
NME2	6.64656e-62	0.356918	0.237	0.077	1.90072e-57
ABCA1	7.43849e-62	0.552645	0.391	0.185	2.12718e-57
KRTDAP	1.53748e-61	-0.653307	0.062	0.275	4.39672e-57
SLC9A9	1.77321e-61	0.364205	0.279	0.101	5.07084e-57
MIB1	1.78762e-61	0.454528	0.389	0.181	5.11205e-57
DYNC1I2	3.85208e-61	0.532274	0.609	0.397	1.10158e-56
PEAK1	5.43088e-61	0.542455	0.443	0.235	1.55307e-56
CD46	6.02976e-61	0.457445	0.564	0.325	1.72433e-56
PRRC2B	6.21863e-61	0.457431	0.437	0.219	1.77834e-56
CAMSAP2	7.6609e-61	0.460226	0.397	0.186	2.19079e-56
HAS2	8.14354e-61	0.713383	0.46	0.245	2.32881e-56
EEA1	1.01313e-60	0.546263	0.574	0.348	2.89725e-56
RAB1A	1.18025e-60	-0.613273	0.446	0.626	3.37515e-56
KLF13	1.22895e-60	0.553971	0.525	0.304	3.51443e-56
ATF7IP	1.71834e-60	0.427146	0.336	0.142	4.91394e-56
RPL27	1.84222e-60	-0.377825	0.935	0.957	5.26818e-56
SETD2	1.95078e-60	0.449057	0.375	0.17	5.57865e-56
PLXDC2	2.2728e-60	0.572343	0.53	0.3	6.49953e-56
NUCKS1	4.94898e-60	0.483809	0.888	0.778	1.41526e-55
ST13	6.5484e-60	0.548823	0.793	0.648	1.87265e-55
TMEM59	8.30986e-60	-0.493677	0.854	0.885	2.37637e-55
SAMD1	1.0162e-59	0.363214	0.236	0.078	2.90601e-55
ZBTB16	1.13997e-59	0.356331	0.31	0.122	3.25997e-55
UTRN	1.26339e-59	0.539722	0.464	0.248	3.6129e-55
SMCHD1	1.70257e-59	0.438677	0.383	0.182	4.86883e-55
GLS	2.37985e-59	0.48581	0.448	0.235	6.80567e-55
WRN	3.12517e-59	0.343547	0.201	0.058	8.93704e-55
GOLGB1	3.20523e-59	0.553028	0.547	0.321	9.16599e-55
TMEM230	3.23811e-59	-0.622663	0.528	0.68	9.26002e-55
ADNP	3.83403e-59	0.435503	0.395	0.188	1.09642e-54
AFF1	3.94537e-59	0.452661	0.319	0.136	1.12826e-54
S100A16	5.63253e-59	-0.632519	0.397	0.582	1.61073e-54
ZHX3	5.9496e-59	0.395621	0.279	0.106	1.70141e-54
ROBO2	6.09087e-59	0.577512	0.394	0.192	1.74181e-54
IFI27	6.34523e-59	-1.11141	0.373	0.603	1.81455e-54
PTH1R	9.57743e-59	0.469896	0.352	0.157	2.73886e-54
HOOK3	1.10507e-58	0.494396	0.533	0.306	3.16018e-54
2022-09-07	1.15973e-58	0.456601	0.848	0.738	3.31647e-54
RBPJ	1.92821e-58	0.565822	0.724	0.545	5.51409e-54
LRRC75A	2.02327e-58	0.36754	0.205	0.062	5.78595e-54
PPP1R15A	2.42716e-58	0.723625	0.736	0.584	6.94095e-54
RPSA	3.28135e-58	-0.445886	0.907	0.931	9.38368e-54
CNTFR	3.63247e-58	0.417626	0.299	0.118	1.03878e-53
APPL1	4.64223e-58	0.484396	0.505	0.286	1.32754e-53
ZRANB2	6.32518e-58	0.521377	0.614	0.39	1.80881e-53
KREMEN1	6.42379e-58	0.494858	0.491	0.27	1.83701e-53
GRK3	6.72193e-58	0.25814	0.138	0.027	1.92227e-53
INTS6	6.77703e-58	0.733588	0.428	0.226	1.93803e-53
AL391121.1	7.60368e-58	0.266843	0.134	0.026	2.17443e-53
SIRT1	7.82678e-58	0.377198	0.212	0.066	2.23822e-53
EEF1D	9.26838e-58	-0.380075	0.93	0.949	2.65048e-53
BHLHE41	9.4572e-58	0.452218	0.287	0.111	2.70448e-53
CACNA2D1	1.00465e-57	0.379302	0.282	0.108	2.873e-53
MMP16	1.30075e-57	0.336266	0.163	0.039	3.71975e-53
RECK	1.51903e-57	0.530833	0.566	0.352	4.34397e-53
ZFYVE16	1.94386e-57	0.44051	0.378	0.178	5.55885e-53
ADAMTS1	3.13302e-57	0.67899	0.328	0.143	8.9595e-53
KRT10	3.49524e-57	-0.544394	0.747	0.82	9.99534e-53
EXPH5	3.52754e-57	0.368448	0.247	0.087	1.00877e-52
NDUFA4	3.60645e-57	-0.451228	0.804	0.873	1.03134e-52
RIF1	4.18594e-57	0.483722	0.446	0.233	1.19705e-52
CALM1	4.38707e-57	0.451921	0.911	0.791	1.25457e-52
DOCK1	4.57248e-57	0.42047	0.343	0.155	1.30759e-52
WWTR1	5.1528e-57	0.528337	0.576	0.361	1.47355e-52
LRRC17	5.57422e-57	0.429416	0.28	0.106	1.59406e-52
SNHG8	9.59577e-57	0.661356	0.816	0.698	2.7441e-52
RND3	9.94064e-57	0.676019	0.708	0.51	2.84272e-52
SPRR2E	1.45113e-56	-0.481217	0.002	0.167	4.1498e-52
KAT6A	1.90822e-56	0.387275	0.295	0.119	5.45693e-52
RHOU	1.93377e-56	0.294686	0.167	0.042	5.53001e-52
YME1L1	2.91592e-56	0.514206	0.517	0.306	8.33864e-52
CEP350	3.60004e-56	0.442617	0.383	0.184	1.0295e-51
RLF	4.07904e-56	0.348825	0.244	0.086	1.16648e-51
H1FX	4.43951e-56	0.598125	0.661	0.44	1.26957e-51
GAS6	4.80042e-56	-0.838833	0.605	0.705	1.37278e-51
ITCH	7.5328e-56	0.335479	0.285	0.111	2.15415e-51
TES	7.83499e-56	0.294162	0.154	0.035	2.24057e-51
EPC2	7.92836e-56	0.328778	0.267	0.099	2.26727e-51
STAG1	1.17742e-55	0.376629	0.382	0.181	3.36707e-51
MYH10	1.23357e-55	0.422411	0.355	0.161	3.52763e-51
TLN1	1.31884e-55	0.474468	0.594	0.378	3.77148e-51
RPS28	1.67467e-55	0.330506	0.986	0.988	4.78905e-51
PTPN11	1.85222e-55	0.417494	0.355	0.165	5.29679e-51
ETV1	2.03961e-55	0.338315	0.181	0.05	5.83266e-51
CEP126	2.19276e-55	0.488632	0.455	0.247	6.27065e-51
PRKD3	2.32852e-55	0.412058	0.348	0.159	6.65887e-51
SRGAP2	5.05562e-55	0.369176	0.279	0.109	1.44576e-50
USP53	5.5911e-55	0.465035	0.373	0.177	1.59889e-50
PDS5B	6.26567e-55	0.448606	0.403	0.202	1.79179e-50
ZBTB10	6.93273e-55	0.39478	0.279	0.111	1.98255e-50
OSTC	8.03238e-55	-0.534043	0.604	0.731	2.29702e-50
PSMA4	8.80988e-55	-0.604886	0.472	0.643	2.51936e-50
P4HB	9.63212e-55	-0.527859	0.691	0.783	2.7545e-50
ACAP2	1.07683e-54	0.445636	0.492	0.281	3.07941e-50
DPYD	1.28889e-54	0.400732	0.328	0.143	3.68584e-50
HNRNPA2B1	1.32886e-54	0.452117	0.901	0.813	3.80016e-50
ATXN7L3B	1.42645e-54	0.388685	0.377	0.177	4.07921e-50
SGCA	2.15996e-54	0.369215	0.309	0.126	6.17684e-50
GSTT2B	2.29936e-54	0.251926	0.233	0.079	6.57547e-50
LGALS3BP	2.35771e-54	-0.681354	0.326	0.538	6.74234e-50
CDK2AP1	4.2094e-54	0.391862	0.355	0.169	1.20376e-49
SPTAN1	5.26015e-54	0.511303	0.545	0.329	1.50425e-49
BCLAF1	6.55211e-54	0.513613	0.578	0.369	1.87371e-49
ERGIC3	8.04079e-54	-0.579832	0.4	0.584	2.29942e-49
SACS	1.11877e-53	0.368275	0.229	0.079	3.19933e-49
CREBRF	1.2602e-53	0.479848	0.443	0.239	3.6038e-49
SMC5	1.76589e-53	0.425987	0.38	0.186	5.04992e-49
MAP3K4	1.92347e-53	0.302976	0.234	0.081	5.50056e-49
RPL36A	3.1666e-53	0.473691	0.846	0.694	9.05552e-49
ADGRE5	3.66899e-53	0.378293	0.359	0.167	1.04922e-48
TMX4	4.83357e-53	0.477597	0.506	0.3	1.38226e-48
CHD2	5.41172e-53	0.455048	0.345	0.161	1.54759e-48
ADAMDEC1	5.78138e-53	-1.12717	0.001	0.154	1.6533e-48
MALAT1	6.68147e-53	0.269106	0.989	0.997	1.9107e-48
NR3C1	6.95442e-53	0.476574	0.68	0.47	1.98875e-48
MEF2C	8.3369e-53	0.447492	0.292	0.118	2.3841e-48
STMN1	9.2792e-53	0.511363	0.294	0.121	2.65357e-48
CTDSPL2	9.41937e-53	0.369248	0.303	0.129	2.69366e-48
DDX5	9.48186e-53	0.486802	0.918	0.877	2.71153e-48
P4HA1	1.07859e-52	0.4453	0.455	0.25	3.08445e-48
PHACTR2	1.1038e-52	0.51557	0.598	0.391	3.15653e-48
EPC1	1.10938e-52	0.411116	0.486	0.278	3.17248e-48
SETX	1.18297e-52	0.486519	0.428	0.229	3.38294e-48
ZNF721	1.29862e-52	0.367817	0.287	0.119	3.71365e-48
ZNF385D	1.6965e-52	0.391505	0.264	0.103	4.85147e-48
SMG1	1.82594e-52	0.441203	0.355	0.169	5.22163e-48
KMT2C	1.91887e-52	0.476797	0.397	0.203	5.48738e-48
RPS27L	1.97864e-52	-0.575673	0.738	0.81	5.65832e-48
OGFRL1	3.28852e-52	0.51872	0.454	0.257	9.40417e-48
SPAG9	3.49679e-52	0.458623	0.536	0.32	9.99977e-48
LSAMP	3.85982e-52	0.577345	0.357	0.175	1.10379e-47
MYSM1	4.2439e-52	0.357431	0.261	0.1	1.21363e-47
ETS1	4.51373e-52	0.404794	0.3	0.129	1.29079e-47
IRS1	5.50518e-52	0.400771	0.316	0.141	1.57432e-47
TRPS1	7.1871e-52	0.560642	0.511	0.297	2.0553e-47
ADIRF	9.74163e-52	0.426372	0.937	0.847	2.78581e-47
CA5B	1.0532e-51	0.311349	0.24	0.087	3.01185e-47
NFIC	1.23387e-51	0.453777	0.836	0.693	3.52851e-47
RPLP1	1.51426e-51	-0.291753	0.991	0.994	4.33033e-47
IRS2	1.82674e-51	0.421156	0.367	0.178	5.22394e-47
CYGB	1.97793e-51	-0.767577	0.192	0.409	5.65628e-47
CYP20A1	2.25046e-51	0.374654	0.384	0.192	6.43563e-47
NPIPB5	3.15226e-51	0.286145	0.19	0.058	9.01453e-47
CDKN1C	3.22871e-51	0.450306	0.561	0.342	9.23313e-47
ZMYM4	4.81114e-51	0.357519	0.306	0.133	1.37584e-46
RNF19A	4.98625e-51	0.516702	0.51	0.31	1.42592e-46
CGNL1	5.0445e-51	0.392373	0.288	0.121	1.44258e-46
FCHO2	5.47291e-51	0.353804	0.273	0.111	1.56509e-46
RPL19	6.38741e-51	-0.285874	0.983	0.991	1.82661e-46
PGAM1	7.07921e-51	-0.528015	0.531	0.67	2.02444e-46
RANBP2	8.60736e-51	0.381787	0.314	0.138	2.46145e-46
INTU	9.15659e-51	0.288394	0.157	0.041	2.61851e-46
ARPC2	1.19806e-50	-0.516726	0.673	0.764	3.4261e-46
NR4A1	1.22511e-50	0.908402	0.464	0.262	3.50344e-46
NSUN6	1.52892e-50	0.342867	0.19	0.059	4.37225e-46
TNC	1.57931e-50	-0.915693	0.179	0.389	4.51635e-46
BPTF	2.0565e-50	0.476344	0.554	0.346	5.88098e-46
CWF19L2	2.10904e-50	0.378667	0.362	0.172	6.03122e-46
PKN2	2.12942e-50	0.415725	0.426	0.226	6.0895e-46
TRMT9B	2.17993e-50	0.334767	0.181	0.055	6.23396e-46
TPR	2.4387e-50	0.48588	0.608	0.41	6.97394e-46
MORC3	2.53185e-50	0.361953	0.314	0.141	7.24033e-46
ZFX	2.60513e-50	0.335178	0.307	0.134	7.4499e-46
HNRNPL	2.75063e-50	0.377094	0.301	0.131	7.86599e-46
SECISBP2L	2.88045e-50	0.356927	0.332	0.155	8.23722e-46
LTBP3	3.09466e-50	0.474745	0.65	0.436	8.8498e-46
CFAP97	3.21528e-50	0.472666	0.488	0.287	9.19474e-46
MEX3D	3.40911e-50	0.270391	0.198	0.064	9.74903e-46
TUBA1A	4.66501e-50	0.529346	0.789	0.615	1.33405e-45
FAT4	5.51024e-50	0.457604	0.348	0.169	1.57576e-45
ATF3	5.67676e-50	0.737316	0.349	0.169	1.62338e-45
RRAS	6.29524e-50	0.459624	0.589	0.376	1.80025e-45
TET1	8.76343e-50	0.299145	0.218	0.076	2.50608e-45
LRPPRC	1.2228e-49	0.388195	0.302	0.132	3.49684e-45
SOX4	1.50348e-49	0.652385	0.595	0.394	4.2995e-45
CNTN1	1.50495e-49	0.472417	0.421	0.227	4.30371e-45
SPEN	1.57802e-49	0.396825	0.382	0.191	4.51265e-45
ESF1	2.20107e-49	0.460123	0.401	0.214	6.2944e-45
SET	2.27535e-49	0.487569	0.721	0.554	6.50681e-45
EEF2	2.89449e-49	-0.452427	0.921	0.938	8.27738e-45
PLCB4	3.55443e-49	0.335633	0.157	0.043	1.01646e-44
AL450998.2	3.72844e-49	0.291142	0.176	0.053	1.06622e-44
HSP90B1	5.07329e-49	0.457184	0.859	0.746	1.45081e-44
ANKRD36C	7.33352e-49	0.411737	0.328	0.149	2.09717e-44
PTGES	8.71932e-49	-0.604589	0.206	0.41	2.49346e-44
NTN1	1.05332e-48	0.375803	0.311	0.141	3.01218e-44
KMT2E-AS1	1.13857e-48	0.311282	0.215	0.075	3.25597e-44
ACTB	1.32665e-48	-0.531856	0.979	0.984	3.79382e-44
VKORC1	1.38851e-48	-0.505307	0.6	0.707	3.97073e-44
KIDINS220	1.48116e-48	0.45197	0.47	0.273	4.23566e-44
NBL1	1.54785e-48	0.504059	0.783	0.635	4.42638e-44
PLCB1	2.00216e-48	0.292918	0.143	0.036	5.72558e-44
HAND2	2.26023e-48	0.362331	0.247	0.097	6.46357e-44
ZFPM1	2.41188e-48	0.295286	0.249	0.098	6.89726e-44
EMX2OS	2.95266e-48	0.450327	0.465	0.271	8.44371e-44
RHOQ	3.02661e-48	0.474012	0.445	0.252	8.65519e-44
PROCR	3.58852e-48	-0.609793	0.115	0.308	1.02621e-43
CWC22	4.50966e-48	0.322276	0.293	0.127	1.28963e-43
ITM2B	5.2738e-48	-0.374063	0.943	0.966	1.50815e-43
VEGFB	5.41991e-48	0.434118	0.548	0.328	1.54993e-43
AMOTL1	6.08842e-48	0.41719	0.36	0.179	1.7411e-43
ZNF292	6.13118e-48	0.480797	0.486	0.29	1.75333e-43
CRNKL1	6.85318e-48	0.285184	0.222	0.08	1.9598e-43
GPSM2	7.51997e-48	0.398069	0.325	0.152	2.15049e-43
SLK	8.63674e-48	0.418042	0.453	0.256	2.46985e-43
TFDP2	9.43097e-48	0.396511	0.52	0.307	2.69697e-43
RYK	9.7703e-48	0.435242	0.4	0.215	2.79401e-43
MORF4L2	1.18318e-47	-0.527747	0.572	0.687	3.38355e-43
PTEN	1.21467e-47	0.479258	0.55	0.351	3.4736e-43
SPOCK1	1.42734e-47	0.339006	0.262	0.105	4.08177e-43
CCND2	1.67293e-47	0.341436	0.22	0.08	4.78408e-43
NBEA	1.96289e-47	0.306695	0.197	0.065	5.61328e-43
SMARCA5	2.07651e-47	0.423176	0.43	0.237	5.93819e-43
TMEM45A	2.40459e-47	-0.604595	0.289	0.476	6.87639e-43
DIRAS3	2.62774e-47	0.387448	0.317	0.143	7.51456e-43
SPTY2D1	3.54949e-47	0.326072	0.255	0.103	1.01505e-42
SNHG9	4.79646e-47	0.412675	0.41	0.221	1.37164e-42
HOXB3	4.80196e-47	0.283995	0.165	0.048	1.37322e-42
ITGB1	5.17857e-47	0.393578	0.857	0.744	1.48092e-42
EZH1	5.9119e-47	0.318648	0.278	0.119	1.69063e-42
IRX1	6.79345e-47	0.381758	0.315	0.147	1.94272e-42
NRIP1	6.9082e-47	0.344568	0.282	0.122	1.97554e-42
TACC1	8.41388e-47	0.495871	0.632	0.453	2.40612e-42
AKT3	9.52584e-47	0.370643	0.309	0.144	2.7241e-42
DPYSL3	9.53755e-47	0.507961	0.59	0.4	2.72745e-42
PTMS	9.6503e-47	0.442517	0.852	0.775	2.7597e-42
TFPI2	1.06127e-46	0.261457	0.122	0.027	3.03491e-42
TMPO	1.38879e-46	0.288668	0.242	0.093	3.97153e-42
NDNF	1.53318e-46	0.257639	0.108	0.02	4.38444e-42
ENTPD1	1.72139e-46	0.386826	0.282	0.122	4.92267e-42
DNTTIP2	1.89893e-46	0.34557	0.317	0.149	5.43038e-42
FXR1	2.01927e-46	0.375555	0.467	0.272	5.7745e-42
YAP1	2.46596e-46	0.4158	0.496	0.296	7.0519e-42
IGF1	2.58155e-46	-0.721907	0.107	0.304	7.38247e-42
EIF3E	2.75835e-46	-0.512693	0.732	0.803	7.88804e-42
TCP11L2	2.84862e-46	0.269643	0.181	0.058	8.1462e-42
RAC1	2.88271e-46	-0.41276	0.812	0.866	8.24368e-42
DMKN	3.50535e-46	-0.472956	0.071	0.248	1.00243e-41
RPS24	3.86949e-46	0.312008	0.988	0.986	1.10656e-41
DDX39B	5.17713e-46	0.310499	0.24	0.094	1.4805e-41
CMYA5	6.6038e-46	0.350238	0.225	0.085	1.88849e-41
MXI1	7.59094e-46	0.373086	0.316	0.149	2.17078e-41
MXRA7	8.15857e-46	0.436705	0.652	0.437	2.33311e-41
SOS2	8.61747e-46	0.311915	0.221	0.083	2.46434e-41
ZFP36L2	8.7288e-46	0.565596	0.916	0.846	2.49618e-41
MTR	9.48695e-46	0.3689	0.287	0.128	2.71298e-41
ACKR4	1.1251e-45	0.549017	0.411	0.231	3.21745e-41
S100A14	1.21928e-45	-0.380035	0.013	0.158	3.48678e-41
CD109	1.25184e-45	0.498228	0.541	0.349	3.57988e-41
EFEMP2	1.49907e-45	-0.496422	0.55	0.666	4.28689e-41
TSPAN18	1.65122e-45	0.305779	0.224	0.083	4.72199e-41
RPL22	1.79842e-45	0.321334	0.972	0.971	5.14293e-41
GNB1	1.81697e-45	0.461639	0.592	0.401	5.19599e-41
SPCS3	1.97281e-45	0.381973	0.474	0.279	5.64164e-41
FER	3.52668e-45	0.289944	0.206	0.073	1.00852e-40
PDK4	4.34758e-45	0.350466	0.289	0.124	1.24328e-40
KANSL1L	4.51454e-45	0.296619	0.186	0.062	1.29102e-40
VPS13B	5.1733e-45	0.361744	0.279	0.122	1.47941e-40
ACVR2A	5.42651e-45	0.384425	0.286	0.128	1.55182e-40
ARHGAP10	6.30509e-45	0.402306	0.349	0.174	1.80307e-40
SAP30L	6.89154e-45	0.316207	0.262	0.11	1.97077e-40
ANXA1	1.04564e-44	0.350285	0.932	0.883	2.99022e-40
RGS2	1.1214e-44	0.600606	0.266	0.115	3.20686e-40
ATRX	1.36265e-44	0.478379	0.616	0.424	3.89678e-40
SELENOF	1.8622e-44	-0.505429	0.652	0.738	5.32533e-40
SSC5D	1.87564e-44	0.511722	0.414	0.235	5.36377e-40
APC	2.54362e-44	0.369474	0.274	0.121	7.27398e-40
ANAPC11	2.56153e-44	-0.510814	0.55	0.672	7.32521e-40
PLAGL1	3.00937e-44	0.538432	0.653	0.475	8.60591e-40
CYBA	3.28578e-44	-0.486365	0.698	0.777	9.39635e-40
GABARAP	3.54773e-44	0.387636	0.437	0.252	1.01454e-39
ANGPTL2	4.34214e-44	-0.599404	0.381	0.552	1.24172e-39
VAMP5	4.70923e-44	-0.527951	0.568	0.68	1.3467e-39
CHN1	5.36754e-44	-0.419211	0.045	0.205	1.53495e-39
JMJD1C	6.14328e-44	0.471339	0.591	0.405	1.75679e-39
ZNF638	7.46354e-44	0.472243	0.448	0.257	2.13435e-39
BCL7C	8.02621e-44	0.413562	0.594	0.395	2.29526e-39
CNOT1	8.20258e-44	0.357884	0.277	0.123	2.34569e-39
CDV3	9.13739e-44	0.432676	0.485	0.301	2.61302e-39
RCN1	9.43539e-44	-0.498811	0.508	0.652	2.69824e-39
MYDGF	9.66914e-44	-0.507289	0.627	0.725	2.76509e-39
NUMA1	9.70095e-44	0.419133	0.466	0.275	2.77418e-39
NNMT	1.28265e-43	-0.551006	0.677	0.819	3.66801e-39
PRRC2C	1.29564e-43	0.431009	0.699	0.524	3.70515e-39
DDHD1	1.34972e-43	0.349157	0.305	0.144	3.85979e-39
CRIM1	2.49339e-43	0.337161	0.298	0.137	7.13035e-39
TRIP12	2.52582e-43	0.40946	0.358	0.186	7.22309e-39
C18orf32	2.69617e-43	0.286265	0.27	0.118	7.71025e-39
TSC22D1	3.37528e-43	0.47326	0.705	0.516	9.65228e-39
USP34	3.41027e-43	0.381224	0.435	0.246	9.75234e-39
ZNF106	3.53749e-43	0.425297	0.493	0.302	1.01162e-38
RGS16	4.38733e-43	0.786219	0.329	0.165	1.25464e-38
TMEM43	4.61572e-43	0.446563	0.605	0.417	1.31996e-38
JTB	5.26648e-43	-0.531859	0.59	0.689	1.50606e-38
MYL6	5.76361e-43	-0.380117	0.938	0.965	1.64822e-38
CSTB	6.33749e-43	-0.512275	0.645	0.754	1.81233e-38
EPB41L3	6.76753e-43	0.291672	0.244	0.1	1.93531e-38
OMD	7.15822e-43	0.555033	0.453	0.274	2.04704e-38
RRBP1	7.60623e-43	0.449306	0.738	0.592	2.17515e-38
DIAPH2	8.70106e-43	0.431196	0.375	0.202	2.48824e-38
AGAP1	9.706e-43	0.369056	0.255	0.11	2.77563e-38
IK	1.00776e-42	0.386683	0.539	0.35	2.8819e-38
CD302	1.26189e-42	0.454626	0.573	0.387	3.60862e-38
DKK2	1.30319e-42	0.546475	0.508	0.32	3.72672e-38
SCARF2	1.37566e-42	0.265392	0.206	0.077	3.93396e-38
ARGLU1	1.38094e-42	0.430026	0.754	0.588	3.94908e-38
CALML5	1.52992e-42	-0.433269	0.036	0.186	4.37511e-38
RNF217	1.5319e-42	0.352707	0.289	0.135	4.38078e-38
IRF1	1.54563e-42	0.730975	0.511	0.332	4.42004e-38
KRT6B	1.71526e-42	-0.337184	0.004	0.134	4.90514e-38
MTREX	2.06921e-42	0.332982	0.289	0.133	5.91732e-38
PLSCR4	2.49538e-42	0.391017	0.583	0.389	7.13602e-38
CPED1	3.03829e-42	0.368112	0.317	0.155	8.6886e-38
WDFY2	3.07041e-42	0.329834	0.269	0.117	8.78046e-38
TLN2	3.95623e-42	0.280819	0.206	0.077	1.13136e-37
PDLIM2	4.08267e-42	-0.473497	0.668	0.744	1.16752e-37
RERE	4.08455e-42	0.360246	0.363	0.189	1.16806e-37
POLR2G	4.55314e-42	-0.503409	0.281	0.457	1.30206e-37
GAPDH	4.79724e-42	-0.384272	0.94	0.958	1.37187e-37
SPATA6	5.15437e-42	0.309727	0.256	0.11	1.474e-37
ATP5PB	5.31516e-42	-0.501769	0.341	0.506	1.51998e-37
CBX5	6.74036e-42	0.389985	0.415	0.236	1.92754e-37
TOP2B	6.88892e-42	0.359291	0.387	0.213	1.97002e-37
SRSF7	7.33829e-42	0.589136	0.712	0.568	2.09853e-37
STK24	7.40983e-42	0.430309	0.478	0.3	2.11899e-37
SUMO1	7.4884e-42	-0.477829	0.555	0.671	2.14146e-37
PPP1CA	7.93104e-42	-0.45792	0.225	0.411	2.26804e-37
PI3	9.03659e-42	-0.335314	0	0.122	2.58419e-37
SPRR2A	9.03659e-42	-0.3534	0	0.122	2.58419e-37
NKD1	9.87298e-42	0.375126	0.25	0.107	2.82338e-37
TNFRSF1A	1.02401e-41	-0.530331	0.506	0.637	2.92836e-37
RALGAPA1	1.11235e-41	0.376115	0.304	0.146	3.181e-37
IFRD1	1.11711e-41	0.535719	0.501	0.32	3.1946e-37
IFI6	1.16688e-41	-0.90944	0.353	0.52	3.33694e-37
ASXL1	1.65364e-41	0.3602	0.315	0.154	4.72891e-37
HTRA1	1.80398e-41	-0.638531	0.794	0.839	5.15884e-37
ATP5ME	1.93648e-41	0.345136	0.828	0.714	5.53774e-37
ZBTB21	1.94697e-41	0.264641	0.167	0.054	5.56776e-37
GGT5	2.06158e-41	-0.610777	0.149	0.341	5.89551e-37
KLF6	2.17596e-41	0.545539	0.73	0.578	6.22258e-37
HLF	2.22759e-41	0.321758	0.237	0.099	6.37023e-37
CYB5A	2.47272e-41	-0.525865	0.588	0.678	7.07124e-37
FGFBP2	2.68767e-41	0.506333	0.259	0.11	7.68594e-37
SNRPD2	3.02825e-41	-0.471713	0.698	0.784	8.65988e-37
ASH1L	3.75092e-41	0.430643	0.565	0.374	1.07265e-36
SEMA3A	3.81587e-41	0.287548	0.202	0.076	1.09123e-36
RBM43	4.00202e-41	0.349429	0.27	0.123	1.14446e-36
EP300	4.01002e-41	0.377908	0.324	0.163	1.14674e-36
HSPD1	4.5132e-41	0.464783	0.537	0.357	1.29064e-36
SPRR1B	4.67295e-41	-0.328509	0	0.12	1.33632e-36
SYNCRIP	5.33724e-41	0.425487	0.535	0.351	1.52629e-36
INO80D	5.99432e-41	0.354231	0.263	0.117	1.7142e-36
TCEAL9	6.15772e-41	-0.557208	0.514	0.64	1.76092e-36
ZNF532	6.23057e-41	0.290131	0.265	0.116	1.78176e-36
OGN	6.66556e-41	0.926819	0.278	0.131	1.90615e-36
MECP2	7.44541e-41	0.333734	0.352	0.182	2.12916e-36
DYNC2H1	8.64146e-41	0.368144	0.305	0.146	2.4712e-36
TNRC18	8.78444e-41	0.382651	0.348	0.181	2.51209e-36
SH3BGRL3	9.04167e-41	-0.627389	0.72	0.812	2.58565e-36
RPS3A	9.09878e-41	-0.272053	0.979	0.984	2.60198e-36
SUN1	1.03271e-40	0.362562	0.45	0.267	2.95323e-36
LMAN1	1.10861e-40	0.415055	0.686	0.513	3.17028e-36
CCDC88A	1.1263e-40	0.387029	0.342	0.179	3.22089e-36
MBTPS1	1.15098e-40	0.401253	0.467	0.293	3.29145e-36
IGF1R	1.32847e-40	0.342843	0.307	0.15	3.79903e-36
MGST3	1.40993e-40	-0.411012	0.841	0.88	4.03198e-36
TMOD3	1.52132e-40	0.436453	0.533	0.346	4.35053e-36
RGCC	2.19048e-40	0.552164	0.476	0.287	6.26412e-36
CHD6	2.44522e-40	0.37407	0.375	0.205	6.99259e-36
EPM2AIP1	2.56652e-40	0.359401	0.348	0.18	7.33949e-36
ATP8B2	2.66496e-40	0.316593	0.276	0.127	7.62098e-36
C2orf49	3.09297e-40	0.30633	0.256	0.113	8.84495e-36
NUDT4	3.35749e-40	0.396742	0.428	0.25	9.60142e-36
RPS3	3.41816e-40	-0.276426	0.971	0.983	9.77491e-36
REV3L	3.4763e-40	0.593119	0.696	0.549	9.94119e-36
TGFBR3	3.54151e-40	0.659385	0.531	0.351	1.01276e-35
HSP90AA1	3.62712e-40	0.581001	0.923	0.839	1.03725e-35
TK2	3.81837e-40	0.300654	0.317	0.158	1.09194e-35
TMEM50A	3.92116e-40	-0.453383	0.637	0.73	1.12133e-35
SIK3	4.24219e-40	0.299887	0.245	0.106	1.21314e-35
SLC2A4RG	5.01948e-40	0.374505	0.545	0.35	1.43542e-35
TBC1D5	5.38889e-40	0.318208	0.335	0.171	1.54106e-35
CCDC6	5.60911e-40	0.320268	0.316	0.156	1.60404e-35
CLSTN1	6.32526e-40	0.379231	0.441	0.262	1.80884e-35
DDX27	6.528e-40	0.28581	0.323	0.159	1.86681e-35
HUWE1	9.0328e-40	0.322201	0.301	0.147	2.58311e-35
ANKRD36	9.90694e-40	0.310742	0.214	0.085	2.83309e-35
SEC62	1.31267e-39	0.347671	0.855	0.749	3.75384e-35
NEDD8	1.8471e-39	-0.414262	0.716	0.78	5.28214e-35
RC3H1	1.89122e-39	0.320753	0.267	0.122	5.40831e-35
FIGN	2.60275e-39	0.25759	0.169	0.058	7.44308e-35
SNAI2	2.75749e-39	-0.613651	0.253	0.43	7.88561e-35
SMARCA2	3.12834e-39	0.439643	0.55	0.365	8.94613e-35
ATG14	3.71623e-39	0.257667	0.223	0.091	1.06273e-34
RPS18	3.88844e-39	-0.256061	0.983	0.998	1.11198e-34
CASK	4.05582e-39	0.319123	0.324	0.166	1.15984e-34
AHCTF1	4.0678e-39	0.375159	0.24	0.104	1.16327e-34
ACTR2	4.22714e-39	0.411853	0.618	0.442	1.20883e-34
HNRNPUL1	4.39122e-39	0.421845	0.517	0.34	1.25576e-34
SOCS1	5.00189e-39	0.317286	0.273	0.125	1.43039e-34
RNMT	5.67007e-39	0.360027	0.444	0.264	1.62147e-34
PKM	6.28759e-39	-0.522501	0.657	0.727	1.79806e-34
TSC22D2	6.30368e-39	0.264887	0.273	0.125	1.80266e-34
SIK2	7.34063e-39	0.279134	0.221	0.091	2.0992e-34
TMEM158	1.02674e-38	0.301604	0.162	0.054	2.93616e-34
NDFIP1	1.12724e-38	-0.511788	0.68	0.751	3.22357e-34
IARS2	1.23389e-38	0.306571	0.339	0.176	3.52856e-34
FOXO1	1.58804e-38	0.342653	0.267	0.124	4.54131e-34
EGR1	1.77393e-38	0.95585	0.545	0.378	5.07289e-34
UBE2L6	1.80411e-38	-0.487128	0.192	0.364	5.15922e-34
APOE	1.91752e-38	-0.98806	0.331	0.521	5.48354e-34
PSME2	2.1453e-38	-0.590816	0.405	0.55	6.13492e-34
CEBPZ	2.15898e-38	0.309756	0.381	0.207	6.17404e-34
WDR82	2.23387e-38	0.347294	0.365	0.198	6.38821e-34
FLNA	2.27199e-38	0.418427	0.725	0.554	6.4972e-34
HAPLN3	2.28738e-38	-0.348622	0.043	0.186	6.54121e-34
MAP3K2	2.32905e-38	0.399544	0.418	0.247	6.66038e-34
TAOK1	2.36002e-38	0.441607	0.397	0.228	6.74894e-34
ZNF407	2.53515e-38	0.254065	0.163	0.055	7.24975e-34
CSNK1G3	2.58e-38	0.364863	0.316	0.164	7.37804e-34
GTF3C1	2.63744e-38	0.284664	0.255	0.114	7.5423e-34
EFEMP1	2.66272e-38	-0.776724	0.403	0.57	7.61458e-34
GUK1	2.86798e-38	-0.39205	0.768	0.822	8.20157e-34
JAM3	2.8995e-38	0.317846	0.381	0.209	8.29171e-34
CEP85L	2.94734e-38	0.274744	0.229	0.096	8.4285e-34
TCF12	3.07707e-38	0.360397	0.467	0.287	8.7995e-34
ADAM33	3.46564e-38	0.478628	0.511	0.333	9.9107e-34
GLG1	4.25469e-38	0.430155	0.623	0.447	1.21671e-33
KPNA4	5.86307e-38	0.327528	0.35	0.191	1.67666e-33
CHD1	6.59211e-38	0.369793	0.287	0.14	1.88515e-33
EEF1A1	6.75342e-38	-0.250279	0.996	0.998	1.93128e-33
TGFBR1	6.97286e-38	0.314629	0.325	0.167	1.99403e-33
FREM1	7.36659e-38	0.297833	0.234	0.1	2.10663e-33
SSR4	7.66316e-38	-0.418574	0.734	0.805	2.19143e-33
HIVEP1	1.10068e-37	0.352034	0.237	0.105	3.14762e-33
HIST1H4C	1.10432e-37	0.494292	0.515	0.342	3.15801e-33
SAV1	1.42332e-37	0.493495	0.572	0.398	4.07027e-33
CCDC186	1.68811e-37	0.409656	0.414	0.243	4.82747e-33
ATP5PO	1.71349e-37	-0.448327	0.586	0.704	4.90008e-33
DPY19L4	1.93447e-37	0.297284	0.267	0.125	5.53201e-33
APLP2	2.19417e-37	0.414511	0.764	0.644	6.27467e-33
SUMO2	2.19709e-37	-0.346002	0.886	0.909	6.28302e-33
LARS	2.61979e-37	0.290064	0.356	0.192	7.4918e-33
EPHB6	2.83676e-37	0.415793	0.323	0.171	8.11228e-33
PARK7	3.3014e-37	-0.369004	0.748	0.806	9.44101e-33
CCL19	3.44879e-37	-2.13043	0.061	0.21	9.86252e-33
ICE1	4.41307e-37	0.299353	0.262	0.122	1.26201e-32
TLR4	4.56664e-37	0.278793	0.177	0.065	1.30592e-32
ELK4	4.81607e-37	0.313482	0.298	0.148	1.37725e-32
DMXL1	5.10319e-37	0.305894	0.239	0.106	1.45936e-32
NCOA1	5.65494e-37	0.362298	0.398	0.232	1.61714e-32
HTRA3	5.89971e-37	-0.724435	0.265	0.434	1.68714e-32
MKNK2	6.30071e-37	0.290676	0.231	0.1	1.80181e-32
HNRNPM	6.61435e-37	0.401564	0.586	0.416	1.8915e-32
ARHGEF12	6.83696e-37	0.372205	0.391	0.225	1.95516e-32
TRIP11	6.86275e-37	0.404215	0.417	0.248	1.96254e-32
S100A13	7.31122e-37	-0.419453	0.844	0.872	2.09079e-32
PXDC1	1.00709e-36	0.366527	0.462	0.289	2.87998e-32
COL1A1	1.04719e-36	-0.72054	0.96	0.96	2.99466e-32
PPIP5K2	1.24089e-36	0.381942	0.303	0.157	3.54858e-32
MAF	1.4658e-36	0.449889	0.5	0.325	4.19174e-32
PKD1	1.53739e-36	0.346055	0.383	0.219	4.39647e-32
PAK2	1.75971e-36	0.360796	0.448	0.281	5.03225e-32
COPS2	2.12143e-36	0.355351	0.459	0.287	6.06666e-32
CDKN1A	2.17808e-36	0.540229	0.378	0.218	6.22865e-32
USP15	2.26045e-36	0.364689	0.353	0.194	6.46422e-32
PSMB5	2.26162e-36	-0.444717	0.431	0.573	6.46756e-32
PTGIS	2.29572e-36	0.504666	0.463	0.297	6.56506e-32
ANKRD12	2.42877e-36	0.449441	0.68	0.531	6.94554e-32
STXBP3	2.43858e-36	0.307841	0.333	0.174	6.9736e-32
ECM2	2.46134e-36	0.442982	0.622	0.456	7.03868e-32
WASL	2.66541e-36	0.330529	0.464	0.283	7.62226e-32
MIER1	3.48107e-36	0.341648	0.442	0.271	9.95483e-32
CTSA	3.52741e-36	-0.496078	0.329	0.482	1.00873e-31
LRIG3	4.05674e-36	0.348254	0.382	0.22	1.16011e-31
NMT1	4.20609e-36	0.314616	0.329	0.174	1.20282e-31
ISOC2	4.78056e-36	-0.442355	0.216	0.387	1.3671e-31
ATOH8	4.85964e-36	0.337612	0.289	0.146	1.38971e-31
IFNAR1	5.32068e-36	0.344997	0.37	0.21	1.52156e-31
MYO1B	5.74246e-36	0.426007	0.427	0.262	1.64217e-31
IRF2BP2	6.20594e-36	0.387286	0.505	0.335	1.77471e-31
FKBP9	6.30716e-36	0.403747	0.687	0.528	1.80366e-31
PHC3	6.45151e-36	0.298477	0.239	0.107	1.84494e-31
KRTCAP2	6.69827e-36	0.380858	0.711	0.574	1.9155e-31
THAP5	8.57428e-36	0.271546	0.257	0.12	2.45199e-31
TAX1BP3	9.73636e-36	-0.495611	0.414	0.555	2.78431e-31
DCP2	1.00728e-35	0.27492	0.212	0.089	2.88052e-31
RFC1	1.12319e-35	0.376748	0.434	0.267	3.21197e-31
NEAT1	1.13153e-35	-0.286301	0.939	0.951	3.23585e-31
ENO1	1.16039e-35	-0.46994	0.689	0.751	3.31836e-31
BCL6	1.21959e-35	0.308497	0.282	0.139	3.48765e-31
ZC3H13	1.26918e-35	0.365198	0.44	0.272	3.62947e-31
UHRF1BP1L	1.53106e-35	0.28313	0.226	0.099	4.37838e-31
PPIC	1.61668e-35	-0.504179	0.651	0.733	4.62321e-31
MTRNR2L8	1.71259e-35	-0.485225	0.022	0.145	4.89749e-31
LNPEP	1.74078e-35	0.317238	0.319	0.169	4.97812e-31
DPT	1.7776e-35	-0.687884	0.676	0.748	5.0834e-31
ATP5MPL	1.80883e-35	-0.460459	0.647	0.733	5.17271e-31
NFATC2	1.86798e-35	0.254288	0.175	0.065	5.34185e-31
ZFHX3	1.90407e-35	0.325913	0.353	0.192	5.44507e-31
KDM2A	2.32939e-35	0.289844	0.29	0.144	6.66135e-31
TMEM147	2.44633e-35	-0.447559	0.361	0.511	6.99577e-31
RAB8B	2.46102e-35	0.287091	0.32	0.169	7.03778e-31
DDIT4	2.66368e-35	0.540642	0.368	0.213	7.61732e-31
PDCD4	3.46777e-35	0.335774	0.417	0.251	9.91677e-31
KANK2	4.07525e-35	0.337276	0.493	0.317	1.1654e-30
SMC1A	4.14882e-35	0.272889	0.308	0.158	1.18644e-30
DDX6	4.24781e-35	0.372558	0.434	0.263	1.21475e-30
COLEC12	4.73968e-35	0.435027	0.475	0.309	1.35541e-30
CCDC47	5.29087e-35	0.350773	0.475	0.305	1.51303e-30
AKAP13	7.52026e-35	0.433298	0.55	0.379	2.15057e-30
CILP	7.62807e-35	-0.558146	0.078	0.224	2.1814e-30
GPR153	7.70521e-35	0.302543	0.316	0.165	2.20346e-30
LRIG1	8.29913e-35	0.381157	0.335	0.182	2.3733e-30
CALD1	9.53167e-35	-0.378083	0.885	0.92	2.72577e-30
PHKB	9.68987e-35	0.287256	0.287	0.144	2.77101e-30
KIF13A	1.13734e-34	0.322985	0.333	0.18	3.25244e-30
VEZF1	1.16692e-34	0.331241	0.345	0.189	3.33703e-30
NFIA	1.43324e-34	0.45598	0.733	0.544	4.09863e-30
JUN	1.44123e-34	0.580962	0.914	0.852	4.12147e-30
MED13	1.47489e-34	0.353541	0.314	0.167	4.21774e-30
TEAD1	1.62902e-34	0.408525	0.378	0.222	4.6585e-30
SAMD4A	1.91032e-34	0.297607	0.293	0.149	5.46293e-30
ATP5MC3	2.02635e-34	-0.397167	0.713	0.776	5.79476e-30
OSR2	2.07982e-34	0.394707	0.622	0.441	5.94768e-30
FERMT2	2.32403e-34	0.357087	0.533	0.362	6.64603e-30
EGFR	2.32426e-34	0.540311	0.45	0.293	6.6467e-30
HAS1	2.62567e-34	0.372294	0.104	0.027	7.50864e-30
CREBBP	2.67553e-34	0.334036	0.381	0.218	7.6512e-30
ATP2B4	2.81831e-34	0.438621	0.438	0.277	8.05953e-30
TMED3	3.02977e-34	-0.434319	0.376	0.524	8.66422e-30
CDKN2AIP	3.16579e-34	0.260109	0.211	0.09	9.05322e-30
LDLRAD4	3.21754e-34	0.281448	0.276	0.137	9.20119e-30
MRPS6	3.4487e-34	-0.827733	0.307	0.47	9.86224e-30
JAZF1	3.51098e-34	0.294573	0.294	0.151	1.00403e-29
TBX3	3.91235e-34	0.40794	0.273	0.136	1.11881e-29
ZC3H7A	4.41118e-34	0.262456	0.268	0.13	1.26146e-29
HEXIM1	4.64281e-34	0.505055	0.378	0.226	1.3277e-29
TWIST2	4.66669e-34	-0.605182	0.739	0.787	1.33453e-29
SLC7A2	4.99316e-34	0.288206	0.162	0.06	1.42789e-29
PLEC	5.26374e-34	0.426969	0.544	0.372	1.50527e-29
IL34	6.00886e-34	-0.404256	0.09	0.238	1.71835e-29
OAZ2	6.65942e-34	-0.421482	0.267	0.431	1.90439e-29
CCBE1	7.03777e-34	0.38021	0.393	0.236	2.01259e-29
MPRIP	7.85831e-34	0.347824	0.377	0.221	2.24724e-29
BRD1	8.45615e-34	0.263192	0.237	0.108	2.41821e-29
CFL1	9.16e-34	-0.401526	0.878	0.902	2.61949e-29
KIF1B	1.09579e-33	0.367624	0.337	0.186	3.13362e-29
DDX17	1.23807e-33	0.457711	0.805	0.665	3.5405e-29
XPO1	1.26771e-33	0.361639	0.353	0.202	3.62528e-29
STARD9	1.45064e-33	0.305685	0.226	0.102	4.14841e-29
TRAPPC1	1.4705e-33	-0.433297	0.324	0.477	4.20518e-29
FGF2	1.52476e-33	0.304855	0.242	0.114	4.36035e-29
VIT	1.6044e-33	0.435096	0.334	0.186	4.58812e-29
SENP6	2.00204e-33	0.341647	0.437	0.271	5.72522e-29
WISP2	2.25874e-33	-0.657536	0.423	0.615	6.45931e-29
2022-09-10	2.40665e-33	0.353107	0.461	0.296	6.88231e-29
NRN1	2.74623e-33	0.439195	0.55	0.389	7.85338e-29
MBD2	3.50496e-33	0.30959	0.385	0.224	1.00231e-28
FBXO11	3.66639e-33	0.295311	0.339	0.187	1.04848e-28
PTGER4	3.73004e-33	0.350023	0.343	0.191	1.06668e-28
SLAIN2	3.81384e-33	0.316635	0.317	0.17	1.09064e-28
SSPN	4.05506e-33	0.386379	0.666	0.499	1.15962e-28
RSRP1	4.28864e-33	0.490506	0.625	0.464	1.22642e-28
PUM2	4.48859e-33	0.309819	0.313	0.168	1.2836e-28
BOC	4.90308e-33	0.410103	0.418	0.266	1.40213e-28
CSKMT	5.11578e-33	0.262102	0.193	0.079	1.46296e-28
ARHGAP29	5.51676e-33	0.41186	0.464	0.302	1.57763e-28
RORB	5.9713e-33	0.261487	0.12	0.037	1.70761e-28
MAFF	6.25026e-33	0.384006	0.259	0.127	1.78739e-28
SMAD4	6.31533e-33	0.335647	0.305	0.163	1.806e-28
DNAJC13	7.03639e-33	0.261093	0.221	0.099	2.0122e-28
PCMTD1	7.0521e-33	0.368878	0.563	0.397	2.01669e-28
AP2A2	7.77458e-33	0.323297	0.32	0.173	2.2233e-28
AP2S1	8.00163e-33	-0.417823	0.514	0.612	2.28823e-28
FST	8.14863e-33	0.56682	0.472	0.314	2.33026e-28
IDS	9.12436e-33	0.389428	0.464	0.305	2.60929e-28
ADD1	9.26544e-33	0.348721	0.507	0.339	2.64964e-28
PLXDC1	9.30331e-33	-0.286128	0.159	0.335	2.66047e-28
USP48	9.30401e-33	0.305599	0.346	0.194	2.66067e-28
DDX18	1.00271e-32	0.371518	0.553	0.388	2.86745e-28
PRPF6	1.03758e-32	0.297083	0.406	0.24	2.96716e-28
CTSK	1.07664e-32	-0.512024	0.877	0.902	3.07886e-28
KLF4	1.12527e-32	0.424592	0.686	0.505	3.21794e-28
DIAPH1	1.28909e-32	0.309184	0.286	0.148	3.68642e-28
TPI1	1.4848e-32	-0.424494	0.761	0.807	4.24608e-28
ANTXR2	1.50868e-32	0.382014	0.415	0.252	4.31438e-28
RPRD2	1.57237e-32	0.256058	0.24	0.114	4.49651e-28
KHSRP	1.69467e-32	0.336948	0.289	0.151	4.84626e-28
FBXW11	2.0706e-32	0.255882	0.24	0.113	5.92129e-28
GRN	2.24175e-32	-0.437707	0.662	0.721	6.41072e-28
BAZ2B	2.47783e-32	0.351967	0.322	0.176	7.08584e-28
ANK2	2.68265e-32	0.512015	0.522	0.366	7.67158e-28
ODF3B	2.74944e-32	-0.402119	0.145	0.304	7.86258e-28
THRA	2.85229e-32	0.341831	0.36	0.208	8.15668e-28
PAXBP1	2.88204e-32	0.301934	0.218	0.099	8.24177e-28
PRPF8	3.32183e-32	0.315366	0.391	0.233	9.49943e-28
COX6A1	3.41971e-32	-0.373329	0.684	0.767	9.77933e-28
MATN2	3.56966e-32	0.317766	0.309	0.163	1.02082e-27
RASSF8	3.86051e-32	0.327691	0.382	0.223	1.10399e-27
GADD45G	3.98921e-32	0.514015	0.24	0.114	1.1408e-27
GIGYF2	4.23984e-32	0.291577	0.286	0.147	1.21247e-27
ARHGEF7	4.89041e-32	0.264195	0.262	0.129	1.39851e-27
NDUFA13	5.04427e-32	0.333317	0.769	0.631	1.44251e-27
OSBPL9	5.4627e-32	0.292346	0.308	0.166	1.56217e-27
PSMB9	7.35883e-32	-0.516785	0.22	0.373	2.1044e-27
GAS1	9.09035e-32	0.512022	0.733	0.62	2.59957e-27
EDF1	9.85062e-32	-0.308635	0.866	0.882	2.81698e-27
TMF1	1.09809e-31	0.306166	0.442	0.279	3.14021e-27
RBM33	1.10714e-31	0.266124	0.259	0.128	3.1661e-27
AAK1	1.123e-31	0.288726	0.312	0.167	3.21143e-27
NOC3L	1.17486e-31	0.266172	0.204	0.089	3.35973e-27
COMP	1.37663e-31	-0.855015	0.348	0.521	3.93674e-27
HSPA1B	1.58314e-31	0.783356	0.722	0.562	4.5273e-27
FNDC3B	1.58641e-31	0.383147	0.511	0.354	4.53666e-27
KDM5A	1.87325e-31	0.326165	0.348	0.2	5.35694e-27
NKTR	2.43619e-31	0.411064	0.622	0.46	6.96678e-27
BROX	2.45228e-31	0.287089	0.333	0.186	7.01279e-27
LTN1	2.57588e-31	0.266183	0.278	0.144	7.36625e-27
ANTXR1	2.73964e-31	0.405271	0.639	0.489	7.83454e-27
ANP32E	2.79948e-31	0.282695	0.298	0.16	8.00568e-27
LIMCH1	2.82275e-31	0.324154	0.336	0.188	8.07222e-27
PTBP3	2.96705e-31	0.361129	0.279	0.148	8.48486e-27
YBX3	3.03044e-31	0.417334	0.852	0.743	8.66616e-27
CDC73	3.76473e-31	0.272844	0.289	0.152	1.0766e-26
UGGT2	3.98112e-31	0.286909	0.253	0.125	1.13848e-26
DYNLT1	4.45089e-31	-0.426093	0.323	0.466	1.27282e-26
PHPT1	4.6962e-31	-0.389418	0.629	0.719	1.34297e-26
TIMP2	5.39345e-31	0.381231	0.938	0.881	1.54236e-26
HERC2	5.75514e-31	0.268619	0.278	0.143	1.6458e-26
TMEM176A	5.98673e-31	-0.645183	0.386	0.502	1.71203e-26
GTF2I	6.03414e-31	0.3692	0.545	0.388	1.72558e-26
ADGRL2	7.73893e-31	0.322093	0.242	0.119	2.2131e-26
GTF2A1	8.09203e-31	0.327868	0.255	0.128	2.31408e-26
TIAL1	9.15711e-31	0.278446	0.479	0.315	2.61866e-26
EMCN	1.02733e-30	0.349392	0.202	0.09	2.93785e-26
POLR2A	1.08493e-30	0.348216	0.323	0.183	3.10257e-26
ZMYND11	1.15007e-30	0.313127	0.376	0.224	3.28887e-26
ROMO1	1.16728e-30	0.317286	0.728	0.587	3.33806e-26
HIST1H1E	1.20731e-30	0.276209	0.21	0.095	3.45255e-26
PREPL	1.27568e-30	0.273158	0.234	0.111	3.64805e-26
ZRANB1	1.31882e-30	0.297141	0.217	0.101	3.77142e-26
ZFAND5	1.34085e-30	0.401965	0.612	0.452	3.83443e-26
BCL2	1.4384e-30	0.258951	0.197	0.086	4.11339e-26
TUBB4B	1.47184e-30	0.475723	0.599	0.432	4.20902e-26
PTPRG	1.54241e-30	0.340174	0.384	0.233	4.41082e-26
FRYL	1.68487e-30	0.2743	0.184	0.078	4.81823e-26
SAMHD1	1.75107e-30	0.367567	0.471	0.318	5.00755e-26
TIMP3	1.88082e-30	0.258027	0.821	0.669	5.37858e-26
MIF	1.91205e-30	0.39827	0.668	0.525	5.46788e-26
PSMB3	2.07684e-30	-0.416309	0.528	0.639	5.93913e-26
EMP1	2.25103e-30	0.537806	0.813	0.73	6.43726e-26
SUB1	2.30122e-30	-0.434056	0.674	0.735	6.5808e-26
PRDM2	2.46573e-30	0.321488	0.35	0.204	7.05124e-26
ATP6V0A1	2.56221e-30	0.263926	0.218	0.101	7.32716e-26
DNM1L	2.84214e-30	0.255027	0.266	0.135	8.12766e-26
STC1	2.87587e-30	0.289603	0.113	0.034	8.22412e-26
ARCN1	3.46612e-30	0.312358	0.377	0.228	9.91207e-26
CANX	4.11661e-30	0.357993	0.707	0.56	1.17723e-25
STAT3	4.49824e-30	0.369605	0.625	0.472	1.28636e-25
CAPN7	4.85842e-30	0.277716	0.255	0.128	1.38936e-25
THOC2	5.29214e-30	0.332216	0.439	0.283	1.51339e-25
TOMM20	6.51829e-30	0.331281	0.688	0.527	1.86404e-25
TNS3	6.86677e-30	0.279655	0.301	0.164	1.96369e-25
BIRC6	8.23379e-30	0.304224	0.316	0.178	2.35462e-25
LATS1	1.06715e-29	0.274686	0.231	0.112	3.05172e-25
FLNB	1.24899e-29	0.270467	0.245	0.12	3.57173e-25
ARL4A	1.27037e-29	0.302773	0.313	0.174	3.63287e-25
DNM1	1.28841e-29	0.358879	0.502	0.338	3.68448e-25
SF3B5	1.33459e-29	-0.386501	0.633	0.706	3.81653e-25
PSMA7	1.36505e-29	-0.378765	0.741	0.781	3.90363e-25
CALCOCO2	1.36867e-29	0.337436	0.457	0.302	3.914e-25
IFITM2	1.4108e-29	-0.523357	0.775	0.822	4.03446e-25
YTHDC1	1.48564e-29	0.334521	0.385	0.235	4.2485e-25
H2AFX	1.65578e-29	0.411268	0.234	0.116	4.73502e-25
COL3A1	1.778e-29	-0.556489	0.946	0.951	5.08456e-25
TCEA1	1.83533e-29	0.338386	0.65	0.508	5.2485e-25
UBL3	1.83993e-29	0.333774	0.604	0.446	5.26166e-25
KLF10	1.93947e-29	0.495814	0.511	0.36	5.5463e-25
CEP290	2.02178e-29	0.274096	0.198	0.089	5.78169e-25
SDCBP	2.02546e-29	-0.354967	0.64	0.738	5.7922e-25
GOLIM4	2.05506e-29	0.32387	0.586	0.434	5.87686e-25
NEO1	2.06286e-29	0.275431	0.239	0.118	5.89916e-25
TAF7	2.10257e-29	0.303744	0.572	0.402	6.01272e-25
DNAJA1	2.15969e-29	0.591992	0.624	0.479	6.17607e-25
HIGD2A	2.29911e-29	-0.405613	0.436	0.559	6.57478e-25
AHRR	2.36932e-29	0.251312	0.192	0.085	6.77554e-25
CDC42BPB	2.63119e-29	0.260077	0.276	0.146	7.5244e-25
AKR1C3	2.71476e-29	-0.434893	0.314	0.463	7.7634e-25
SLC25A5	2.7644e-29	-0.475458	0.421	0.545	7.90536e-25
PLEKHA4	2.82916e-29	0.338836	0.295	0.16	8.09054e-25
MYOF	3.26162e-29	0.395538	0.414	0.262	9.32725e-25
APCDD1	3.26255e-29	0.316747	0.716	0.544	9.32991e-25
DAAM2	3.34742e-29	0.31664	0.309	0.173	9.5726e-25
NCOA2	3.43925e-29	0.262785	0.217	0.102	9.83522e-25
COL14A1	3.60006e-29	0.69535	0.627	0.532	1.02951e-24
CHL1	3.70528e-29	-0.275186	0.032	0.143	1.0596e-24
FYCO1	3.8751e-29	0.274622	0.191	0.085	1.10816e-24
PLXNA4	4.1224e-29	0.301651	0.206	0.096	1.17888e-24
CUX1	4.14971e-29	0.303727	0.282	0.151	1.18669e-24
PKD2	4.29761e-29	0.291144	0.26	0.134	1.22899e-24
BTBD2	4.46564e-29	0.25976	0.215	0.101	1.27704e-24
RASD1	4.62512e-29	0.536721	0.522	0.358	1.32265e-24
PTPN12	4.69273e-29	0.326274	0.407	0.26	1.34198e-24
GFRA1	4.85368e-29	0.370516	0.392	0.242	1.38801e-24
SNU13	5.23707e-29	-0.382155	0.581	0.679	1.49764e-24
PTPN14	5.37244e-29	0.273301	0.197	0.09	1.53636e-24
PHLDB2	6.05423e-29	0.337485	0.235	0.116	1.73133e-24
SERPINA5	6.2443e-29	-0.305007	0.041	0.156	1.78568e-24
PLEKHH2	7.13013e-29	0.315641	0.604	0.426	2.039e-24
ARIH1	7.52504e-29	0.26041	0.27	0.141	2.15194e-24
SBSN	7.57257e-29	-0.286137	0.025	0.131	2.16553e-24
FGFR2	7.77546e-29	0.256046	0.222	0.107	2.22355e-24
CUL3	7.83529e-29	0.296027	0.297	0.163	2.24066e-24
AP3S1	8.24036e-29	-0.429537	0.522	0.629	2.3565e-24
RHOJ	8.747e-29	0.265967	0.233	0.113	2.50138e-24
MCOLN3	8.8003e-29	0.294691	0.312	0.172	2.51662e-24
TFAP2C	9.20931e-29	0.25246	0.201	0.092	2.63359e-24
IGFBP2	9.23728e-29	-1.30144	0.148	0.284	2.64158e-24
POLK	1.05434e-28	0.287943	0.294	0.159	3.01511e-24
COPS8	1.25106e-28	-0.48207	0.3	0.43	3.57765e-24
WBP11	1.42875e-28	0.334604	0.371	0.229	4.0858e-24
MDM4	1.46875e-28	0.30661	0.409	0.259	4.20017e-24
BRD7	1.56777e-28	0.312971	0.386	0.239	4.48335e-24
METRNL	1.62457e-28	0.328616	0.418	0.267	4.64578e-24
MIGA1	1.6474e-28	0.250034	0.234	0.115	4.71106e-24
ITIH5	1.68271e-28	0.47274	0.593	0.455	4.81205e-24
ZNF652	1.79174e-28	0.318189	0.306	0.172	5.12383e-24
PDLIM5	1.84314e-28	0.272681	0.289	0.153	5.27084e-24
CLIC1	1.8718e-28	-0.373145	0.774	0.817	5.35279e-24
H3F3A	1.91386e-28	-0.265243	0.935	0.955	5.47305e-24
C1orf43	2.16964e-28	-0.370632	0.287	0.431	6.20451e-24
CDC14B	2.56047e-28	0.322308	0.287	0.161	7.32217e-24
KLF3	2.63795e-28	0.318269	0.436	0.287	7.54375e-24
PRRX2	2.6384e-28	0.288624	0.719	0.549	7.54503e-24
BASP1	2.71452e-28	-0.51305	0.344	0.473	7.76272e-24
CD74	3.22221e-28	-0.893129	0.099	0.233	9.21456e-24
IRF2BPL	3.38873e-28	0.339987	0.439	0.286	9.69076e-24
CPQ	3.54759e-28	0.341144	0.672	0.528	1.01451e-23
BIRC2	3.88651e-28	0.277637	0.461	0.303	1.11143e-23
PDLIM3	4.15179e-28	0.252861	0.147	0.055	1.18729e-23
LPP	4.34805e-28	0.39992	0.498	0.347	1.24341e-23
GADD45A	4.57328e-28	0.691207	0.477	0.343	1.30782e-23
SSR2	4.71336e-28	-0.326137	0.782	0.819	1.34788e-23
LAMA4	4.76232e-28	0.39014	0.652	0.507	1.36188e-23
ZNF91	4.84894e-28	0.296886	0.255	0.134	1.38665e-23
CDC42	5.03201e-28	0.291081	0.823	0.698	1.43901e-23
ZMIZ1	5.21318e-28	0.286181	0.321	0.185	1.49081e-23
RAB21	5.57537e-28	0.306588	0.365	0.224	1.59439e-23
EZR	6.14049e-28	0.271726	0.181	0.079	1.756e-23
EPN2	6.19073e-28	0.309555	0.291	0.159	1.77036e-23
PSIP1	6.24245e-28	0.307728	0.461	0.304	1.78515e-23
WWP1	6.40456e-28	0.251745	0.225	0.109	1.83151e-23
PDZD8	8.8546e-28	0.303677	0.3	0.167	2.53215e-23
TRA2A	8.8744e-28	0.2852	0.382	0.235	2.53781e-23
HSPB1	9.62781e-28	-0.497224	0.827	0.847	2.75327e-23
UBB	9.66101e-28	-0.269963	0.915	0.927	2.76276e-23
FOXO3	9.79767e-28	0.304668	0.369	0.225	2.80184e-23
TCF7L1	1.04584e-27	0.254065	0.345	0.199	2.99078e-23
COX20	1.10176e-27	0.31609	0.411	0.266	3.1507e-23
KDELR3	1.10204e-27	-0.456964	0.28	0.417	3.1515e-23
EIF2S3	1.13533e-27	0.290409	0.464	0.31	3.24671e-23
FAM214A	1.14349e-27	0.297486	0.275	0.149	3.27003e-23
GPX3	1.1556e-27	-0.726091	0.128	0.263	3.30466e-23
SMARCD2	1.18819e-27	0.362585	0.379	0.236	3.39788e-23
TOR1AIP1	1.22877e-27	0.285223	0.35	0.206	3.51391e-23
ZEB1	1.28415e-27	0.38125	0.457	0.316	3.67228e-23
CEP170	1.61184e-27	0.265042	0.279	0.151	4.60937e-23
PPP4R3A	1.8478e-27	0.263233	0.273	0.148	5.28416e-23
ATF4	1.8888e-27	-0.383404	0.52	0.63	5.40139e-23
SESN3	2.18745e-27	0.35281	0.276	0.149	6.25544e-23
CP	2.44149e-27	0.576072	0.461	0.334	6.98193e-23
RPL17	2.56221e-27	0.447689	0.737	0.614	7.32716e-23
SDHC	2.90532e-27	-0.378242	0.32	0.458	8.30835e-23
ZNF395	3.08161e-27	0.282434	0.243	0.126	8.81247e-23
RBMS3	3.55915e-27	0.376174	0.542	0.386	1.01781e-22
AKAP12	3.78978e-27	0.409522	0.361	0.22	1.08376e-22
C11orf96	4.50451e-27	0.679323	0.421	0.268	1.28816e-22
PSMB8	4.65881e-27	-0.419696	0.314	0.446	1.33228e-22
NIN	4.77733e-27	0.341553	0.295	0.167	1.36617e-22
PPP1CB	4.81181e-27	0.330611	0.571	0.421	1.37603e-22
IFI35	5.15183e-27	-0.42506	0.199	0.339	1.47327e-22
RORA	5.16935e-27	0.349562	0.446	0.3	1.47828e-22
C2	5.19603e-27	-0.416263	0.146	0.285	1.48591e-22
DDX42	5.26233e-27	0.296318	0.386	0.241	1.50487e-22
GNG12	5.32055e-27	0.337383	0.597	0.455	1.52152e-22
RYBP	5.32612e-27	0.2544	0.261	0.138	1.52311e-22
CD99	5.3573e-27	-0.369707	0.946	0.959	1.53203e-22
FOXN3	6.24665e-27	0.32343	0.475	0.32	1.78635e-22
2022-09-11	6.62025e-27	0.345749	0.587	0.436	1.89319e-22
COL4A3BP	7.44497e-27	0.269209	0.278	0.152	2.12904e-22
TJP1	7.92139e-27	0.294871	0.33	0.195	2.26528e-22
ARRDC3	8.00022e-27	0.385627	0.538	0.394	2.28782e-22
SPON1	8.38827e-27	0.347517	0.493	0.339	2.39879e-22
SORBS1	8.51854e-27	0.266589	0.134	0.05	2.43605e-22
BMP4	9.77951e-27	0.320678	0.341	0.201	2.79665e-22
CDK5RAP2	9.84925e-27	0.272637	0.257	0.138	2.81659e-22
SH3GLB1	1.07133e-26	0.344325	0.58	0.439	3.06368e-22
BMPR2	1.10833e-26	0.289152	0.361	0.221	3.1695e-22
PUM1	1.27222e-26	0.316296	0.394	0.252	3.63816e-22
BDP1	1.30164e-26	0.353834	0.37	0.234	3.72229e-22
ISG15	1.67903e-26	-0.955503	0.239	0.382	4.80153e-22
SPCS1	1.94926e-26	-0.349706	0.67	0.74	5.57429e-22
CCNG2	2.02865e-26	0.255422	0.388	0.239	5.80133e-22
TTC17	2.05639e-26	0.297129	0.326	0.192	5.88065e-22
AP2M1	2.15782e-26	-0.338743	0.615	0.69	6.17073e-22
CAMK1D	2.25331e-26	0.277729	0.255	0.136	6.44379e-22
CDC42EP5	2.48211e-26	0.335026	0.439	0.293	7.09808e-22
PRDX6	2.65666e-26	-0.366997	0.682	0.725	7.59726e-22
COX5A	2.71741e-26	-0.401118	0.334	0.463	7.77097e-22
GFPT1	2.87188e-26	0.287825	0.331	0.199	8.21271e-22
MUM1	2.94571e-26	0.266462	0.385	0.238	8.42385e-22
CALM2	3.33648e-26	-0.380598	0.93	0.942	9.54133e-22
BAG5	3.35174e-26	0.269736	0.311	0.18	9.58498e-22
AL118516.1	3.50132e-26	0.284603	0.223	0.112	1.00127e-21
DHX9	3.58257e-26	0.270233	0.326	0.191	1.02451e-21
SNHG12	4.3895e-26	0.263022	0.197	0.094	1.25527e-21
CLINT1	4.99237e-26	0.283261	0.422	0.275	1.42767e-21
RAB7A	5.23543e-26	-0.391606	0.534	0.63	1.49718e-21
SUPT6H	5.56898e-26	0.278852	0.242	0.126	1.59256e-21
SMC3	5.58907e-26	0.286555	0.449	0.296	1.59831e-21
FGD5-AS1	5.99473e-26	0.31999	0.488	0.336	1.71431e-21
BTBD7	6.44188e-26	0.283143	0.298	0.169	1.84218e-21
SASH1	6.49133e-26	0.351585	0.411	0.269	1.85633e-21
SMARCA1	6.79928e-26	0.31365	0.334	0.204	1.94439e-21
HNRNPD	7.16704e-26	0.31357	0.62	0.465	2.04956e-21
EIF2AK4	7.26092e-26	0.260634	0.373	0.232	2.07641e-21
PDCD6IP	7.43154e-26	0.282343	0.414	0.269	2.1252e-21
YBX1	8.44895e-26	-0.304616	0.892	0.916	2.41615e-21
CFDP1	8.99633e-26	0.299707	0.449	0.304	2.57268e-21
C1orf198	9.72194e-26	0.419046	0.473	0.342	2.78018e-21
ATN1	9.8834e-26	0.298803	0.332	0.2	2.82635e-21
USP33	1.13762e-25	0.300029	0.346	0.209	3.25325e-21
SCARA5	1.19058e-25	0.59422	0.389	0.254	3.40471e-21
ARNT	1.40657e-25	0.283054	0.337	0.203	4.02237e-21
MOB3B	1.56617e-25	0.291063	0.259	0.141	4.47878e-21
SHOC2	1.60501e-25	0.287729	0.309	0.179	4.58985e-21
LAMTOR1	1.61187e-25	-0.3658	0.542	0.631	4.60946e-21
ECE1	1.72297e-25	0.29703	0.361	0.226	4.92719e-21
PROS1	1.78909e-25	0.429877	0.524	0.387	5.11625e-21
FUS	1.83611e-25	0.388378	0.809	0.715	5.25073e-21
VPS13D	1.93918e-25	0.268225	0.183	0.085	5.54548e-21
RBFOX2	2.00436e-25	0.330945	0.498	0.353	5.73187e-21
FAM180B	2.12093e-25	-0.46939	0.145	0.274	6.06521e-21
HNRNPH3	2.21335e-25	0.310115	0.529	0.38	6.3295e-21
RSRC2	2.2952e-25	0.362663	0.56	0.424	6.56358e-21
EIF1AX	2.58077e-25	0.323195	0.686	0.573	7.38024e-21
SKP1	2.59287e-25	-0.332788	0.855	0.871	7.41482e-21
MYC	2.6259e-25	0.376312	0.302	0.175	7.50929e-21
CSNK2A1	2.70316e-25	0.272562	0.375	0.236	7.73023e-21
REST	2.83273e-25	0.272418	0.347	0.213	8.10075e-21
OTUD6B-AS1	2.90447e-25	0.366961	0.411	0.273	8.3059e-21
ZFC3H1	3.44324e-25	0.251183	0.271	0.15	9.84665e-21
ISM1	3.45106e-25	0.338748	0.321	0.196	9.86899e-21
NHLRC2	3.47497e-25	0.265289	0.198	0.095	9.93739e-21
EIF4B	3.88538e-25	0.342101	0.641	0.501	1.1111e-20
DHRS7	4.12939e-25	0.284938	0.583	0.438	1.18088e-20
MRPL14	4.45842e-25	-0.355859	0.29	0.423	1.27497e-20
FAXDC2	4.63953e-25	0.258668	0.253	0.138	1.32677e-20
CPNE3	5.14732e-25	0.320902	0.539	0.399	1.47198e-20
MGP	5.58892e-25	-0.864392	0.7	0.755	1.59826e-20
CERCAM	5.83381e-25	-0.44518	0.379	0.495	1.66829e-20
LRP3	6.30702e-25	0.256462	0.321	0.192	1.80362e-20
ABL1	7.49868e-25	0.329678	0.385	0.252	2.1444e-20
TRPM7	7.95067e-25	0.291424	0.253	0.139	2.27365e-20
C9orf16	7.97715e-25	-0.365211	0.535	0.63	2.28123e-20
FAM208A	9.0499e-25	0.282548	0.284	0.161	2.588e-20
RAN	9.8676e-25	-0.375008	0.622	0.696	2.82184e-20
PTTG1IP	1.03758e-24	0.308533	0.52	0.369	2.96715e-20
ABI2	1.04774e-24	0.322482	0.392	0.255	2.99621e-20
SNAI1	1.10612e-24	0.357896	0.226	0.118	3.16316e-20
STEAP1	1.23512e-24	-0.441586	0.225	0.355	3.53208e-20
GNAI1	1.32214e-24	0.26722	0.391	0.247	3.78094e-20
UBE2E3	1.45733e-24	-0.377966	0.372	0.498	4.16752e-20
LIFR	1.49086e-24	0.344329	0.217	0.111	4.26342e-20
PRKG1	1.61237e-24	0.288661	0.312	0.184	4.61091e-20
CASC4	1.7589e-24	0.340351	0.483	0.344	5.02993e-20
SRSF5	1.89489e-24	0.279968	0.854	0.756	5.41882e-20
LAMTOR5	1.9564e-24	-0.402453	0.537	0.623	5.59473e-20
SGCE	2.00094e-24	0.280095	0.385	0.244	5.72208e-20
CTSZ	2.04449e-24	0.286239	0.637	0.481	5.84662e-20
KRR1	2.27637e-24	0.284497	0.384	0.248	6.50974e-20
CAB39L	2.50324e-24	0.276996	0.244	0.131	7.15853e-20
TUBB2A	2.65874e-24	0.348341	0.504	0.364	7.60319e-20
BMPR1A	3.12818e-24	0.255148	0.278	0.157	8.94565e-20
UBXN7	3.17057e-24	0.283114	0.234	0.124	9.06688e-20
MKLN1	3.23602e-24	0.316402	0.342	0.214	9.25404e-20
LAMB2	4.0661e-24	0.337779	0.763	0.649	1.16278e-19
NSD1	4.14335e-24	0.261507	0.348	0.216	1.18487e-19
ATXN1	4.28278e-24	0.28509	0.353	0.222	1.22475e-19
CDK13	4.36419e-24	0.26127	0.317	0.191	1.24803e-19
SLC39A8	4.69644e-24	-0.302727	0.097	0.216	1.34304e-19
ANP32B	4.88362e-24	0.32371	0.528	0.38	1.39657e-19
CADM3	5.32326e-24	0.391953	0.314	0.191	1.52229e-19
COL13A1	5.9572e-24	0.329018	0.286	0.17	1.70358e-19
AAED1	6.05935e-24	0.274936	0.437	0.297	1.73279e-19
CPXM1	6.15052e-24	-0.445433	0.17	0.298	1.75886e-19
KDELC2	7.0887e-24	0.302669	0.409	0.273	2.02716e-19
FGF7	7.49128e-24	-0.769712	0.425	0.529	2.14228e-19
C1QTNF1	7.69595e-24	0.342515	0.283	0.166	2.20081e-19
NOL7	7.98906e-24	0.307917	0.609	0.471	2.28463e-19
SERPINH1	8.14991e-24	-0.446179	0.597	0.67	2.33063e-19
CTSH	8.30939e-24	-0.444872	0.175	0.305	2.37624e-19
SUMO3	8.52558e-24	-0.36212	0.475	0.583	2.43806e-19
AHR	9.60962e-24	0.383814	0.564	0.427	2.74806e-19
EMILIN2	1.18183e-23	0.252958	0.202	0.101	3.37967e-19
UPF2	1.2805e-23	0.27381	0.301	0.177	3.66184e-19
MRPL55	1.57351e-23	-0.344417	0.312	0.444	4.49976e-19
MYL9	1.67439e-23	-0.507521	0.581	0.661	4.78827e-19
RBP5	1.75327e-23	-0.339822	0.033	0.128	5.01382e-19
EVA1B	1.78376e-23	0.303148	0.58	0.427	5.10101e-19
MLLT6	2.15641e-23	0.25447	0.276	0.156	6.16668e-19
ZNF148	2.2573e-23	0.284928	0.354	0.221	6.45519e-19
RABAC1	2.60216e-23	-0.306539	0.848	0.855	7.4414e-19
RAB14	2.87949e-23	0.302542	0.537	0.397	8.23448e-19
MSRB3	2.88456e-23	0.287597	0.369	0.24	8.24899e-19
PPP1R12A	3.05805e-23	0.294156	0.452	0.31	8.74511e-19
NPM3	3.26581e-23	-0.304894	0.102	0.217	9.33923e-19
RAB5C	3.31092e-23	-0.357284	0.425	0.537	9.46823e-19
HNRNPA0	3.43133e-23	-0.362764	0.647	0.708	9.81257e-19
CHMP3	3.58556e-23	0.299955	0.531	0.388	1.02536e-18
SEC31A	3.65134e-23	0.318044	0.647	0.524	1.04417e-18
BEX3	3.74513e-23	-0.469644	0.445	0.541	1.071e-18
CGGBP1	4.25614e-23	0.305763	0.411	0.273	1.21713e-18
NOP10	5.44298e-23	-0.393418	0.445	0.551	1.55653e-18
TMEM219	5.47316e-23	-0.353049	0.469	0.571	1.56516e-18
TSC22D3	5.56947e-23	0.355783	0.783	0.682	1.5927e-18
DBI	5.61631e-23	-0.355727	0.747	0.777	1.6061e-18
HNRNPAB	5.72956e-23	0.284537	0.493	0.353	1.63848e-18
COL7A1	5.92686e-23	0.262968	0.215	0.109	1.6949e-18
MT-ND5	6.27353e-23	0.272742	0.969	0.941	1.79404e-18
TCEAL8	6.58621e-23	-0.377881	0.434	0.545	1.88346e-18
ELF2	6.83324e-23	0.268327	0.408	0.268	1.9541e-18
TTC3	6.92058e-23	0.336686	0.715	0.598	1.97908e-18
PER1	7.56791e-23	0.258511	0.277	0.16	2.1642e-18
UQCRFS1	7.9559e-23	-0.336092	0.349	0.472	2.27515e-18
FAM208B	9.93957e-23	0.251717	0.239	0.13	2.84242e-18
NDUFAF3	1.00775e-22	-0.357674	0.429	0.543	2.88188e-18
EXT1	1.10858e-22	0.262895	0.253	0.142	3.1702e-18
JAK1	1.11193e-22	0.292021	0.597	0.448	3.17977e-18
GPBP1	1.14407e-22	0.260125	0.544	0.392	3.27171e-18
AKAP9	1.23469e-22	0.317154	0.572	0.436	3.53083e-18
LPAR1	1.27323e-22	0.294864	0.492	0.352	3.64106e-18
RBM5	1.39072e-22	0.3257	0.363	0.234	3.97705e-18
PCMTD2	1.40554e-22	0.262243	0.273	0.155	4.01941e-18
SGCB	1.45333e-22	0.284175	0.481	0.34	4.1561e-18
LRP6	1.54869e-22	0.251839	0.24	0.132	4.42879e-18
SUGCT	1.63717e-22	-0.339153	0.082	0.191	4.68181e-18
KMT5B	1.67376e-22	0.256878	0.263	0.151	4.78644e-18
MLLT1	1.91867e-22	0.253198	0.273	0.159	5.48682e-18
SYF2	2.10303e-22	0.321203	0.633	0.511	6.01405e-18
CXCL14	2.11486e-22	-0.823176	0.907	0.89	6.04787e-18
NAMPT	2.13909e-22	0.44627	0.495	0.364	6.11716e-18
SPON2	2.2996e-22	-0.501826	0.368	0.484	6.57618e-18
ZNF451	2.32832e-22	0.27042	0.3	0.18	6.65829e-18
TNRC6A	2.50867e-22	0.336147	0.375	0.248	7.17405e-18
FNBP1	2.94993e-22	0.295828	0.408	0.276	8.43591e-18
DNAJB4	3.03268e-22	0.316028	0.268	0.153	8.67257e-18
INHBB	3.07189e-22	0.266913	0.319	0.195	8.78468e-18
IFITM1	3.31227e-22	0.446669	0.472	0.334	9.47209e-18
TRAPPC3	4.22574e-22	-0.351717	0.228	0.349	1.20843e-17
SAT1	4.40998e-22	-0.267356	0.452	0.59	1.26112e-17
MEIS2	4.41581e-22	0.325922	0.337	0.213	1.26279e-17
SEC13	4.67194e-22	-0.337358	0.27	0.39	1.33604e-17
DUSP6	4.78608e-22	0.257274	0.129	0.053	1.36867e-17
FAM204A	5.09449e-22	0.284427	0.55	0.417	1.45687e-17
NOTCH2	5.37013e-22	0.285568	0.481	0.35	1.5357e-17
GNAQ	6.19891e-22	0.260985	0.325	0.203	1.7727e-17
GSTP1	6.44119e-22	-0.254068	0.916	0.924	1.84199e-17
HLA-E	6.91781e-22	-0.384471	0.818	0.821	1.97829e-17
TNFRSF12A	7.60453e-22	-0.422157	0.105	0.215	2.17467e-17
RIOK3	7.82784e-22	0.28149	0.322	0.205	2.23853e-17
SH3PXD2A	8.12905e-22	0.339055	0.409	0.279	2.32466e-17
RARRES3	8.58385e-22	-0.355784	0.222	0.352	2.45472e-17
NUB1	9.56264e-22	0.282614	0.375	0.248	2.73463e-17
ARID1B	9.84049e-22	0.329494	0.458	0.324	2.81408e-17
GSTK1	1.01717e-21	-0.360086	0.43	0.54	2.90879e-17
POSTN	1.04927e-21	-0.464725	0.227	0.376	3.0006e-17
NF1	1.18946e-21	0.291697	0.306	0.188	3.4015e-17
SF1	1.21268e-21	0.310941	0.619	0.485	3.46791e-17
CCNL2	1.43632e-21	0.296515	0.399	0.265	4.10745e-17
THUMPD1	1.4367e-21	0.27957	0.39	0.262	4.10853e-17
EDNRA	1.45252e-21	0.442017	0.263	0.154	4.15378e-17
PITPNB	1.76951e-21	0.261837	0.336	0.211	5.06027e-17
AIDA	1.8515e-21	0.326873	0.458	0.334	5.29474e-17
CTR9	2.09348e-21	0.252845	0.225	0.124	5.98673e-17
HNRNPR	2.10069e-21	0.306578	0.605	0.48	6.00735e-17
AKAP11	2.1428e-21	0.322152	0.237	0.135	6.12777e-17
SVEP1	2.24294e-21	0.359766	0.534	0.404	6.41414e-17
GDF10	2.34338e-21	-0.506403	0.057	0.155	6.70137e-17
WNK1	2.37526e-21	0.264106	0.328	0.207	6.79254e-17
CDK12	2.40885e-21	0.271126	0.312	0.192	6.8886e-17
CPE	2.77689e-21	-0.295517	0.43	0.568	7.94106e-17
SFRP2	3.1054e-21	-0.857288	0.739	0.793	8.88052e-17
RGS3	3.10602e-21	-0.527584	0.242	0.354	8.8823e-17
C1orf122	3.33114e-21	-0.355174	0.419	0.52	9.52605e-17
SYAP1	3.56739e-21	0.266765	0.372	0.245	1.02017e-16
CAVIN3	3.69934e-21	-0.329141	0.766	0.787	1.0579e-16
G3BP1	4.1914e-21	0.312874	0.427	0.294	1.19861e-16
SSBP2	5.13986e-21	0.273469	0.336	0.211	1.46985e-16
LRRC58	5.82995e-21	0.315262	0.369	0.246	1.66719e-16
CLK1	7.53478e-21	0.277522	0.431	0.295	2.15472e-16
EFNA5	7.6769e-21	0.270721	0.283	0.173	2.19536e-16
DPM1	7.96581e-21	-0.36299	0.214	0.329	2.27798e-16
ANXA2	8.77091e-21	-0.256845	0.963	0.967	2.50822e-16
MAN2A1	9.30309e-21	0.276608	0.191	0.1	2.66041e-16
DCLK1	1.01898e-20	0.398266	0.528	0.39	2.91396e-16
SETD7	1.09702e-20	0.272275	0.329	0.209	3.13716e-16
COPE	1.1174e-20	-0.331363	0.6	0.669	3.19544e-16
MAFB	1.33744e-20	0.337025	0.616	0.476	3.82468e-16
GAB1	1.39409e-20	0.335377	0.157	0.074	3.98669e-16
ITGA11	1.43063e-20	0.251267	0.265	0.155	4.09117e-16
ERH	1.43533e-20	-0.317172	0.707	0.749	4.10462e-16
2022-09-02	1.46208e-20	0.280024	0.73	0.621	4.1811e-16
CELF2	1.51036e-20	0.34712	0.592	0.474	4.31919e-16
CD44	1.57322e-20	0.364838	0.843	0.835	4.49894e-16
CYS1	1.78058e-20	0.258432	0.248	0.145	5.09193e-16
UBE2E1	1.80768e-20	-0.290434	0.205	0.331	5.16941e-16
CXCL1	1.93418e-20	-1.29872	0.083	0.182	5.53118e-16
FXYD1	2.14016e-20	0.278785	0.792	0.68	6.12021e-16
SLC6A6	2.20176e-20	0.289085	0.346	0.227	6.29636e-16
C16orf72	2.47179e-20	0.258034	0.292	0.178	7.06858e-16
SPTSSA	2.54959e-20	-0.408575	0.29	0.4	7.29105e-16
UBTF	2.87378e-20	0.273332	0.352	0.228	8.21816e-16
EMC4	2.90201e-20	-0.344901	0.403	0.507	8.29887e-16
PRR13	2.96951e-20	-0.328779	0.293	0.412	8.49191e-16
YIF1A	3.09807e-20	-0.345793	0.397	0.497	8.85954e-16
NDUFS3	3.25401e-20	-0.339617	0.341	0.457	9.3055e-16
SPIN1	3.37621e-20	0.263849	0.334	0.215	9.65495e-16
STAT1	3.79732e-20	-0.46498	0.216	0.327	1.08592e-15
LBH	3.8294e-20	0.266069	0.419	0.285	1.09509e-15
ERBIN	3.92683e-20	0.257019	0.284	0.174	1.12295e-15
COL6A1	4.77115e-20	0.269866	0.971	0.957	1.36441e-15
IL15RA	5.30457e-20	-0.33449	0.156	0.268	1.51695e-15
PPIB	5.71557e-20	-0.281707	0.896	0.909	1.63448e-15
SCP2	5.92441e-20	-0.270552	0.516	0.615	1.6942e-15
MAPK1	6.55281e-20	0.294617	0.346	0.23	1.87391e-15
SCAF11	7.49412e-20	0.308979	0.6	0.466	2.14309e-15
VCL	7.6162e-20	0.256749	0.422	0.297	2.178e-15
C4orf3	7.66584e-20	-0.310968	0.693	0.743	2.1922e-15
SRA1	8.29103e-20	-0.273805	0.163	0.277	2.37099e-15
PSMB7	8.54663e-20	-0.316999	0.486	0.57	2.44408e-15
MLH3	8.97961e-20	0.256709	0.257	0.151	2.5679e-15
TOR1AIP2	9.79335e-20	0.265344	0.339	0.222	2.8006e-15
WIPI1	1.00299e-19	-0.298284	0.216	0.335	2.86825e-15
SEC61B	1.03099e-19	-0.2897	0.773	0.8	2.94831e-15
NASP	1.06717e-19	0.262874	0.389	0.266	3.05177e-15
CSDE1	1.13377e-19	0.301175	0.688	0.571	3.24223e-15
ISCU	1.45046e-19	-0.317033	0.616	0.68	4.14789e-15
SNHG7	1.61037e-19	0.273791	0.585	0.445	4.60517e-15
CYP26B1	1.61615e-19	0.483814	0.4	0.279	4.62171e-15
SEC61G	1.85403e-19	-0.317549	0.727	0.777	5.30198e-15
SLIT2	2.01251e-19	0.362445	0.352	0.234	5.75516e-15
AUP1	2.20835e-19	-0.34637	0.3	0.412	6.31521e-15
TNS1	2.70671e-19	0.276619	0.364	0.243	7.74039e-15
MDK	3.14355e-19	-0.482089	0.225	0.345	8.9896e-15
PCBP2	3.33174e-19	0.268892	0.807	0.722	9.52777e-15
RNF213	3.93637e-19	0.309235	0.423	0.3	1.12568e-14
PQLC3	4.31336e-19	-0.349566	0.314	0.43	1.23349e-14
PMEPA1	4.54045e-19	0.394868	0.456	0.33	1.29843e-14
MEOX2	5.03708e-19	0.272132	0.355	0.238	1.44045e-14
PABPC4	5.36182e-19	0.256336	0.399	0.278	1.53332e-14
TMBIM6	5.38599e-19	0.264421	0.826	0.73	1.54023e-14
ASPH	5.57037e-19	0.282417	0.643	0.522	1.59296e-14
SPPL2A	5.68109e-19	0.271137	0.549	0.42	1.62462e-14
HIST2H2BE	5.8636e-19	-0.38901	0.068	0.16	1.67681e-14
COX7A1	6.59932e-19	0.268435	0.706	0.594	1.88721e-14
ZBTB44	6.76365e-19	0.271193	0.307	0.198	1.9342e-14
ESD	7.02676e-19	-0.322441	0.626	0.688	2.00944e-14
HLA-F	7.2647e-19	-0.364998	0.165	0.275	2.07749e-14
TGOLN2	7.3444e-19	0.251295	0.56	0.432	2.10028e-14
MSC	7.82516e-19	-0.254209	0.065	0.158	2.23776e-14
IGFBP6	7.90959e-19	-1.02433	0.439	0.529	2.26191e-14
PRELID1	8.11595e-19	-0.358409	0.573	0.616	2.32092e-14
GOLGA4	9.00886e-19	0.328357	0.542	0.43	2.57626e-14
ATP6V0B	9.09545e-19	-0.344962	0.398	0.494	2.60103e-14
DRAP1	1.09617e-18	-0.337062	0.558	0.626	3.13472e-14
AQP1	1.2481e-18	0.29636	0.668	0.559	3.5692e-14
TP53I3	1.30864e-18	-0.253016	0.148	0.262	3.74232e-14
ECPAS	1.42727e-18	0.268432	0.206	0.116	4.08155e-14
YWHAQ	1.42983e-18	-0.310777	0.672	0.727	4.08887e-14
SERBP1	1.44817e-18	0.293979	0.728	0.641	4.14134e-14
CHMP2A	1.44862e-18	-0.303014	0.583	0.656	4.14263e-14
LUZP1	1.50167e-18	0.279457	0.415	0.294	4.29434e-14
TNRC6C	1.6014e-18	0.292515	0.307	0.196	4.57951e-14
RNF181	1.70588e-18	-0.33301	0.37	0.473	4.8783e-14
VMP1	1.75619e-18	-0.285107	0.431	0.535	5.02217e-14
PREB	1.91674e-18	-0.256101	0.084	0.18	5.4813e-14
HTATIP2	2.07878e-18	-0.259627	0.117	0.221	5.94469e-14
LGALS1	2.17065e-18	-0.264327	0.977	0.983	6.20741e-14
RBM25	2.18669e-18	0.281133	0.592	0.475	6.25327e-14
PYURF	2.23397e-18	-0.323805	0.493	0.578	6.38848e-14
PSME1	2.31811e-18	-0.334076	0.667	0.71	6.62909e-14
ZC3HAV1	2.39009e-18	0.293322	0.301	0.192	6.83493e-14
LAMTOR4	2.41451e-18	-0.301709	0.725	0.746	6.90476e-14
NFKB1	2.60392e-18	0.259764	0.274	0.17	7.44644e-14
TPM3	2.67526e-18	0.270086	0.588	0.48	7.65044e-14
PPP1R12B	2.67843e-18	0.2673	0.191	0.105	7.65951e-14
FSCN1	2.88502e-18	0.287745	0.458	0.334	8.25028e-14
UBR5	3.01113e-18	0.287445	0.28	0.176	8.61094e-14
CYTOR	3.48441e-18	-0.363407	0.213	0.322	9.96435e-14
G0S2	3.74932e-18	-0.627666	0.035	0.114	1.07219e-13
TMEM176B	4.24175e-18	-0.526378	0.568	0.599	1.21301e-13
TUBA1C	4.55217e-18	-0.29442	0.193	0.3	1.30179e-13
WIPF1	4.90595e-18	0.272127	0.531	0.411	1.40295e-13
FAM20A	4.92959e-18	-0.293642	0.184	0.298	1.40971e-13
YPEL2	5.1096e-18	0.254533	0.263	0.162	1.46119e-13
EIF3A	5.25623e-18	0.25374	0.517	0.397	1.50312e-13
TNPO1	5.84277e-18	0.253164	0.359	0.245	1.67086e-13
PALLD	5.87629e-18	0.266438	0.518	0.388	1.68044e-13
AKR1C1	6.07273e-18	-0.390965	0.23	0.343	1.73662e-13
MRFAP1	6.11826e-18	-0.276743	0.697	0.748	1.74964e-13
COA3	6.51573e-18	-0.303134	0.25	0.362	1.8633e-13
FKBP11	6.74085e-18	-0.293386	0.197	0.308	1.92768e-13
NDUFS8	7.08319e-18	-0.310378	0.417	0.508	2.02558e-13
VCAN	8.77938e-18	0.351718	0.86	0.789	2.51064e-13
ID2	9.39092e-18	-0.366532	0.541	0.607	2.68552e-13
LSM10	9.6867e-18	-0.275602	0.209	0.318	2.77011e-13
SEC11A	9.74858e-18	-0.264244	0.724	0.757	2.7878e-13
PLA2R1	1.06839e-17	0.25957	0.307	0.201	3.05528e-13
NCKAP1	1.09742e-17	0.257773	0.404	0.287	3.1383e-13
OGT	1.14434e-17	0.276956	0.347	0.235	3.27247e-13
FARP1	1.15177e-17	0.293656	0.483	0.363	3.29371e-13
LDHB	1.25719e-17	-0.361088	0.476	0.554	3.59518e-13
HEBP2	1.34929e-17	0.256771	0.547	0.414	3.85857e-13
TSPYL2	1.41232e-17	0.263086	0.255	0.157	4.03881e-13
MAN1A2	1.43451e-17	0.254133	0.339	0.23	4.10228e-13
SOD3	1.45786e-17	-0.381311	0.901	0.914	4.16905e-13
CDC42BPA	1.48841e-17	0.262801	0.319	0.208	4.25642e-13
CHD9	1.5961e-17	0.257722	0.614	0.49	4.56437e-13
ITGB5	1.60824e-17	-0.386209	0.519	0.589	4.59909e-13
UACA	1.67036e-17	0.269387	0.292	0.188	4.77672e-13
PTGS2	1.70308e-17	0.421434	0.15	0.075	4.87031e-13
RB1CC1	1.84516e-17	0.296504	0.356	0.243	5.27659e-13
LTBP2	1.88216e-17	-0.256955	0.085	0.184	5.38243e-13
SMIM30	1.96384e-17	-0.278618	0.148	0.252	5.61599e-13
CALU	2.09088e-17	-0.321439	0.611	0.679	5.9793e-13
MRPL12	2.11238e-17	-0.267458	0.159	0.264	6.04078e-13
NDUFB9	2.1804e-17	-0.318526	0.566	0.639	6.2353e-13
SPG21	2.25654e-17	-0.304435	0.259	0.367	6.45303e-13
APP	2.26591e-17	0.276787	0.78	0.703	6.47982e-13
RHOC	2.28107e-17	-0.289984	0.6	0.657	6.52316e-13
TIMM13	2.34622e-17	-0.29748	0.475	0.556	6.70949e-13
EIF3I	2.42049e-17	-0.314985	0.5	0.574	6.92187e-13
FKBP10	2.59338e-17	-0.346086	0.524	0.588	7.41628e-13
RBBP6	2.60511e-17	0.297939	0.395	0.279	7.44984e-13
ATRAID	2.73407e-17	-0.287695	0.667	0.712	7.81863e-13
PRDX1	3.08968e-17	-0.254372	0.796	0.829	8.83556e-13
ATP6V1G1	3.15805e-17	-0.284991	0.7	0.745	9.03109e-13
WAC	3.31131e-17	0.282203	0.431	0.316	9.46935e-13
TAX1BP1	3.33984e-17	0.252255	0.575	0.458	9.55094e-13
IGFBP7	3.79265e-17	-0.478547	0.907	0.913	1.08458e-12
ARHGAP21	3.81973e-17	0.305447	0.464	0.349	1.09233e-12
VGLL3	3.86757e-17	0.2588	0.411	0.287	1.10601e-12
RBX1	3.86802e-17	-0.327171	0.682	0.717	1.10614e-12
WDR45	4.08957e-17	-0.278705	0.292	0.401	1.16949e-12
STMP1	4.13278e-17	-0.317042	0.48	0.557	1.18185e-12
HECTD1	4.34429e-17	0.255957	0.393	0.28	1.24234e-12
HNRNPDL	4.41512e-17	0.265204	0.794	0.698	1.26259e-12
COX7C	5.52118e-17	-0.251357	0.836	0.867	1.57889e-12
COX5B	5.53017e-17	-0.279379	0.788	0.806	1.58146e-12
OLFML3	5.82135e-17	-0.40235	0.682	0.719	1.66473e-12
RALBP1	8.57016e-17	0.25875	0.467	0.346	2.45081e-12
ST3GAL4	1.11514e-16	-0.316788	0.284	0.386	3.18895e-12
ZBTB4	1.1481e-16	0.281244	0.298	0.198	3.28323e-12
FBLN2	1.22338e-16	-0.272516	0.855	0.888	3.4985e-12
NENF	1.36268e-16	-0.283689	0.766	0.789	3.89684e-12
DHX36	2.30896e-16	0.27301	0.484	0.368	6.60292e-12
C19orf53	2.79983e-16	-0.27822	0.636	0.689	8.00668e-12
PLIN3	3.29052e-16	-0.291483	0.352	0.45	9.40989e-12
LYRM4	3.38016e-16	-0.266819	0.156	0.256	9.66625e-12
PSMB6	3.53016e-16	-0.29845	0.565	0.632	1.00952e-11
ITGB1BP1	3.76374e-16	-0.339718	0.556	0.614	1.07632e-11
SRI	3.83317e-16	-0.26465	0.625	0.671	1.09617e-11
PABPN1	4.88421e-16	0.262924	0.445	0.329	1.39674e-11
ATP6V1F	5.02407e-16	-0.313898	0.533	0.604	1.43673e-11
AURKAIP1	5.17801e-16	-0.265802	0.544	0.611	1.48076e-11
RAB34	5.84417e-16	-0.275947	0.638	0.692	1.67126e-11
MANF	5.93644e-16	-0.29806	0.333	0.437	1.69764e-11
GLRX	6.56259e-16	-0.296273	0.193	0.296	1.8767e-11
CKS1B	7.08151e-16	-0.338893	0.298	0.394	2.0251e-11
EIF4EBP1	9.64192e-16	-0.25601	0.158	0.258	2.7573e-11
RUFY3	1.0272e-15	0.261464	0.25	0.156	2.93749e-11
CRABP1	1.0803e-15	-0.331007	0.087	0.178	3.08934e-11
TNFSF13B	1.09474e-15	-0.298808	0.114	0.208	3.13064e-11
SLC39A7	1.12009e-15	-0.297903	0.383	0.479	3.20313e-11
SLC29A1	1.22086e-15	-0.351754	0.289	0.396	3.49131e-11
EIF3L	1.2519e-15	-0.312159	0.6	0.651	3.58007e-11
TUFM	1.3628e-15	-0.289828	0.492	0.573	3.89719e-11
EMID1	1.47248e-15	0.297589	0.381	0.269	4.21086e-11
COX7A2	1.53252e-15	-0.291689	0.766	0.782	4.38255e-11
COX6B1	1.60854e-15	-0.284885	0.783	0.807	4.59994e-11
PSMD8	1.65917e-15	-0.2947	0.562	0.615	4.74474e-11
ARPC5	1.69426e-15	-0.29926	0.566	0.63	4.84507e-11
GALNT15	1.8355e-15	0.455238	0.149	0.08	5.24897e-11
PRDX5	1.93512e-15	-0.255603	0.749	0.775	5.53385e-11
PMF1	1.94622e-15	-0.268754	0.241	0.343	5.5656e-11
SAT2	1.95408e-15	-0.318735	0.48	0.561	5.58807e-11
MPG	2.07832e-15	-0.31601	0.473	0.544	5.94337e-11
GPNMB	2.40621e-15	0.293231	0.82	0.763	6.88103e-11
EIF3F	2.50401e-15	-0.289398	0.672	0.71	7.16072e-11
UBE2S	2.56059e-15	0.480034	0.223	0.139	7.32252e-11
SHPRH	3.0533e-15	0.255312	0.252	0.163	8.73151e-11
RAB13	3.44634e-15	-0.365578	0.428	0.506	9.85551e-11
NSD3	3.45257e-15	0.252955	0.526	0.409	9.8733e-11
MIEN1	4.10188e-15	-0.281618	0.204	0.3	1.17301e-10
LAMTOR2	4.69269e-15	-0.27361	0.323	0.418	1.34197e-10
SERP1	6.73049e-15	-0.277434	0.544	0.609	1.92472e-10
ARL2BP	6.90969e-15	-0.299192	0.386	0.471	1.97596e-10
PRDX3	8.64357e-15	-0.291407	0.345	0.436	2.4718e-10
ELOVL5	9.67937e-15	-0.252768	0.109	0.198	2.76801e-10
STRAP	9.77144e-15	-0.312165	0.337	0.424	2.79434e-10
KTN1	9.92771e-15	0.295344	0.509	0.404	2.83903e-10
CDON	1.11816e-14	0.28672	0.339	0.238	3.19761e-10
COL1A2	1.14855e-14	-0.367548	0.979	0.984	3.2845e-10
TAGLN2	1.191e-14	-0.313801	0.793	0.813	3.40591e-10
GNG11	1.23049e-14	0.258799	0.711	0.632	3.51882e-10
PIGT	1.23066e-14	-0.252943	0.45	0.54	3.51932e-10
CD34	1.43338e-14	0.332793	0.359	0.253	4.09903e-10
GNB2	1.47125e-14	-0.260653	0.542	0.61	4.20733e-10
GLT8D1	2.22102e-14	-0.295736	0.337	0.423	6.35146e-10
NDUFB10	2.28974e-14	-0.278241	0.667	0.699	6.54798e-10
CUTA	2.35904e-14	-0.283034	0.598	0.646	6.74616e-10
CARHSP1	2.4531e-14	-0.305244	0.251	0.345	7.01512e-10
PYCARD	2.4541e-14	-0.294691	0.207	0.303	7.01799e-10
SOS1	2.84862e-14	0.254237	0.255	0.167	8.1462e-10
MYCBP2	3.50239e-14	0.32443	0.522	0.419	1.00158e-09
OST4	3.6947e-14	-0.250337	0.824	0.837	1.05657e-09
DHRS3	3.96131e-14	-0.254613	0.09	0.171	1.13282e-09
NDUFA6	4.39547e-14	-0.337565	0.453	0.519	1.25697e-09
ROCK1	4.40216e-14	0.25366	0.437	0.332	1.25889e-09
PPA1	4.63455e-14	-0.291487	0.56	0.623	1.32534e-09
UQCRQ	4.86932e-14	-0.295666	0.697	0.731	1.39248e-09
TNFAIP2	5.21303e-14	0.34245	0.481	0.371	1.49077e-09
REL	5.59917e-14	0.253012	0.22	0.137	1.60119e-09
PCDH9	5.88469e-14	0.254911	0.159	0.089	1.68285e-09
SLC39A1	6.35896e-14	-0.291184	0.394	0.472	1.81847e-09
PHLDA3	6.67657e-14	-0.29369	0.327	0.421	1.9093e-09
CSNK2B	6.97165e-14	-0.271574	0.446	0.524	1.99368e-09
MMADHC	7.00265e-14	-0.2686	0.248	0.345	2.00255e-09
CLTB	7.117e-14	-0.288624	0.554	0.612	2.03525e-09
BUD31	7.80028e-14	-0.283948	0.437	0.517	2.23065e-09
PHIP	7.91572e-14	0.298705	0.4	0.305	2.26366e-09
EMP3	8.6607e-14	-0.372323	0.846	0.834	2.4767e-09
FSTL1	8.66137e-14	-0.251823	0.829	0.867	2.47689e-09
LAP3	8.82602e-14	-0.339626	0.193	0.282	2.52398e-09
BAX	8.88651e-14	-0.29837	0.283	0.371	2.54128e-09
ABCA10	1.0253e-13	0.349532	0.211	0.132	2.93204e-09
APRT	1.03713e-13	-0.263532	0.641	0.689	2.96589e-09
TFPI	1.10953e-13	0.269304	0.494	0.39	3.17293e-09
AC103591.3	1.20519e-13	0.474319	0.145	0.079	3.44648e-09
CNIH1	1.41873e-13	-0.293702	0.312	0.403	4.05713e-09
PPP4C	1.43865e-13	-0.263606	0.294	0.384	4.11412e-09
IL32	1.5731e-13	-0.423948	0.215	0.304	4.4986e-09
COX7A2L	1.62937e-13	-0.261949	0.548	0.607	4.6595e-09
NME1	1.65003e-13	-0.300575	0.286	0.372	4.71859e-09
CRISPLD2	1.85237e-13	0.286064	0.548	0.439	5.29721e-09
YIPF3	2.01841e-13	-0.272057	0.384	0.466	5.77206e-09
HEXB	2.19246e-13	-0.305331	0.435	0.511	6.26976e-09
SRP9	2.41523e-13	-0.270061	0.612	0.659	6.90682e-09
PLPP1	2.48751e-13	-0.391692	0.472	0.531	7.11352e-09
GYPC	3.92111e-13	-0.291722	0.471	0.553	1.12132e-08
DNAJB1	4.17349e-13	0.463655	0.569	0.448	1.19349e-08
IER3IP1	4.38672e-13	-0.319336	0.396	0.473	1.25447e-08
NUCB1	4.42471e-13	-0.267127	0.605	0.647	1.26534e-08
SRM	6.90951e-13	-0.314922	0.37	0.44	1.97591e-08
COL6A5	7.53959e-13	0.8563	0.169	0.105	2.1561e-08
CRTAP	7.87506e-13	0.257698	0.626	0.521	2.25203e-08
CCL2	8.99195e-13	-0.578211	0.259	0.353	2.57143e-08
RTRAF	9.22941e-13	-0.267889	0.572	0.62	2.63933e-08
NBDY	9.85663e-13	-0.271399	0.314	0.403	2.8187e-08
LRRC32	9.89706e-13	-0.260242	0.137	0.223	2.83026e-08
ELOF1	1.19084e-12	-0.254001	0.235	0.32	3.40545e-08
COL5A1	1.62537e-12	0.258924	0.698	0.61	4.64807e-08
GATAD1	2.04793e-12	0.251574	0.327	0.237	5.85647e-08
FRMD6	2.07417e-12	0.26736	0.564	0.463	5.9315e-08
HCFC1R1	2.43335e-12	-0.31195	0.606	0.645	6.95864e-08
RER1	2.7079e-12	-0.260993	0.55	0.591	7.74379e-08
HIGD1A	2.93728e-12	-0.291169	0.22	0.301	8.39975e-08
PRDX4	2.96764e-12	-0.261541	0.535	0.585	8.48656e-08
CIB1	3.01041e-12	-0.251636	0.461	0.528	8.60887e-08
ACTA2	3.0312e-12	-0.329238	0.105	0.185	8.66832e-08
ECM1	3.03288e-12	-0.284133	0.566	0.628	8.67313e-08
LSM2	3.25246e-12	-0.270216	0.334	0.419	9.30107e-08
NFKBIA	3.46097e-12	0.380526	0.778	0.705	9.89735e-08
SUPT4H1	3.58023e-12	-0.250945	0.321	0.407	1.02384e-07
ATP1B3	5.04553e-12	-0.306357	0.309	0.388	1.44287e-07
UQCC2	6.00744e-12	-0.251886	0.256	0.342	1.71795e-07
TOMM22	6.03952e-12	-0.257931	0.261	0.346	1.72712e-07
MIR4435-2HG	6.12705e-12	-0.257269	0.203	0.288	1.75215e-07
MT1X	7.71839e-12	-0.76072	0.639	0.667	2.20723e-07
SEMA5A	8.06387e-12	0.365189	0.287	0.21	2.30603e-07
MAP1LC3A	9.73746e-12	-0.29871	0.335	0.41	2.78462e-07
RANBP1	1.01826e-11	-0.258971	0.457	0.531	2.91191e-07
NRP1	1.27448e-11	0.273075	0.435	0.34	3.64463e-07
SNRPE	1.36437e-11	-0.273584	0.559	0.603	3.90168e-07
NDUFB5	1.41957e-11	-0.281319	0.388	0.465	4.05956e-07
HSPH1	1.64447e-11	0.266102	0.278	0.192	4.7027e-07
TNFRSF21	1.71494e-11	-0.308008	0.068	0.135	4.90422e-07
LOXL1	1.78217e-11	-0.368665	0.333	0.407	5.09648e-07
REXO2	1.97572e-11	-0.273031	0.554	0.598	5.64997e-07
MEAF6	2.00059e-11	-0.262839	0.376	0.456	5.72109e-07
HINT2	2.46841e-11	-0.27541	0.277	0.358	7.05891e-07
TMEM179B	2.51024e-11	-0.273661	0.461	0.527	7.17853e-07
POLR2K	3.87113e-11	-0.265282	0.464	0.527	1.10703e-06
TXNDC17	4.04106e-11	-0.264515	0.306	0.383	1.15562e-06
PLK2	4.43764e-11	0.274279	0.15	0.089	1.26903e-06
CYC1	4.69396e-11	-0.282466	0.434	0.494	1.34233e-06
FZD1	5.81032e-11	0.267705	0.314	0.231	1.66158e-06
NR2F2	6.6601e-11	0.403897	0.294	0.213	1.90459e-06
PSENEN	7.77253e-11	-0.270447	0.245	0.322	2.22271e-06
RAB11A	1.11391e-10	-0.252922	0.359	0.434	3.18545e-06
TUBB	1.26082e-10	-0.267663	0.856	0.843	3.60557e-06
LSM1	1.42542e-10	-0.25284	0.249	0.328	4.07628e-06
STEAP4	1.83616e-10	-0.27903	0.129	0.201	5.25087e-06
EMC7	1.94419e-10	-0.265253	0.434	0.495	5.5598e-06
RHEB	2.38916e-10	-0.252468	0.531	0.577	6.83227e-06
C5orf15	2.42403e-10	-0.264587	0.328	0.402	6.932e-06
CALHM2	2.74051e-10	-0.26528	0.249	0.324	7.83704e-06
CNN3	2.83926e-10	-0.256139	0.702	0.727	8.11942e-06
YWHAH	2.91563e-10	-0.287533	0.27	0.351	8.33784e-06
SRSF2	3.01046e-10	-0.261252	0.623	0.663	8.60901e-06
PSMB2	3.15717e-10	-0.258409	0.367	0.429	9.02855e-06
PSMA1	5.82577e-10	-0.259441	0.54	0.573	1.666e-05
HERPUD1	6.98751e-10	-0.260348	0.55	0.601	1.99822e-05
CLU	1.10007e-09	-0.601521	0.595	0.654	3.14588e-05
VDAC1	1.12664e-09	-0.257493	0.47	0.525	3.22186e-05
SRPX	1.53399e-09	-0.37313	0.511	0.551	4.38676e-05
AOX1	1.56665e-09	-0.276704	0.214	0.287	4.48015e-05
CCDC85B	1.83755e-09	-0.295081	0.585	0.603	5.25483e-05
MIDN	2.62308e-09	0.290378	0.378	0.296	7.50121e-05
PTGDS	2.76177e-09	-0.494338	0.528	0.576	7.89784e-05
ATP5F1B	1.65095e-08	-0.259098	0.622	0.632	0.000472122
SMOC2	2.38454e-08	-0.33867	0.275	0.339	0.000681906
COL6A3	4.64352e-08	-0.311016	0.91	0.899	0.00132791
PCBD1	5.40541e-08	-0.258092	0.35	0.403	0.00154579
CFD	2.52984e-07	-0.366698	0.952	0.95	0.00723459
H2AFJ	2.76402e-07	-0.25029	0.605	0.624	0.00790428
CYP1B1	5.38932e-07	-0.445296	0.235	0.292	0.0154118
CD55	8.36537e-07	0.28069	0.466	0.389	0.0239225
EIF4A1	1.06446e-06	-0.273141	0.513	0.537	0.0304403
OLFM2	1.10128e-06	-0.303864	0.294	0.345	0.0314933
HSPA1A	1.31292e-06	0.566384	0.824	0.743	0.0375455
KLF5	1.59292e-06	0.304802	0.143	0.099	0.0455528
MFAP4	1.8194e-06	-0.29045	0.847	0.882	0.0520293
MMP11	2.01723e-06	-0.521205	0.077	0.121	0.0576866
ABCA9	2.97084e-06	0.258904	0.24	0.186	0.084957
CHRDL1	1.07499e-05	0.318884	0.192	0.15	0.307415
CTSL	1.93505e-05	-0.335994	0.556	0.587	0.553367
CAPG	2.05013e-05	-0.268302	0.367	0.4	0.586275
MFAP5	4.17103e-05	-0.433487	0.368	0.418	1
CXCL2	5.94649e-05	-0.990424	0.18	0.221	1
CLEC11A	8.16959e-05	-0.258197	0.634	0.61	1
ADM	8.87485e-05	-0.476052	0.303	0.338	1
IGFBP3	0.000990911	0.629009	0.206	0.169	1
CXCL3	0.00167241	-0.320305	0.143	0.107	1
CTSC	0.00208967	-0.443066	0.317	0.342	1
FGL2	0.00222115	0.283352	0.462	0.43	1
ADAMTS5	0.00309611	0.25785	0.308	0.272	1
LSP1	0.00381363	-0.316391	0.252	0.272	1
TPPP3	0.00456003	-0.268	0.481	0.401	1
SERPINE2	0.00528679	-0.359886	0.386	0.406	1
ITM2A	0.0109031	-0.274483	0.165	0.19	1
HES1	0.0133315	0.684539	0.476	0.453	1
SERTAD1	0.0218929	0.257626	0.27	0.243	1
CYR61	0.0244948	-0.302205	0.605	0.589	1
C1QTNF3	0.0761773	-0.250258	0.151	0.164	1
BST2	0.111987	-0.325612	0.292	0.299	1
BGN	0.217661	-0.287523	0.653	0.624	1
C3	0.240144	0.320984	0.462	0.459	1
MT2A	0.495148	-0.63459	0.821	0.801	1

## Sheet: Keratinocyte
	p_val	avg_log2FC	pct.1	pct.2	p_val_adj
ISG15	0	-1.07168	0.035	0.397	0
AURKAIP1	0	-0.508598	0.735	0.879	0
MRPL20	0	-0.398838	0.643	0.807	0
SKI	0	0.342873	0.425	0.203	0
PLCH2	0	0.31231	0.356	0.141	0
RPL22	0	0.385384	0.994	0.993	0
TNFRSF25	0	0.31942	0.397	0.186	0
PARK7	0	-0.454258	0.647	0.838	0
ENO1	0	-1.13254	0.821	0.957	0
SRM	0	-0.580971	0.398	0.678	0
AGTRAP	0	-0.375151	0.15	0.487	0
VPS13D	0	0.3717	0.425	0.223	0
FBLIM1	0	-0.294764	0.096	0.338	0
IFFO2	0	0.677019	0.673	0.471	0
UBR4	0	1.0308	0.729	0.421	0
SRRM1	0	0.573423	0.843	0.735	0
RSRP1	0	1.26091	0.936	0.791	0
ZNF593	0	-0.626175	0.384	0.743	0
SH3BGRL3	0	-0.84032	0.895	0.962	0
IFI6	0	-2.06261	0.097	0.773	0
SNHG12	0	0.972071	0.758	0.528	0
PUM1	0	0.474379	0.672	0.512	0
SFPQ	0	0.615602	0.913	0.898	0
TRAPPC3	0	-0.44305	0.451	0.733	0
MAP7D1	0	-0.431169	0.455	0.719	0
SNIP1	0	0.304705	0.357	0.152	0
POU3F1	0	0.827299	0.787	0.489	0
NDUFS5	0	-0.432059	0.906	0.958	0
MACF1	0	0.869774	0.753	0.566	0
MFSD2A	0	0.511402	0.735	0.569	0
RLF	0	0.697907	0.598	0.267	0
YBX1	0	-0.524319	0.939	0.984	0
PTPRF	0	0.475441	0.717	0.558	0
RPS8	0	0.671917	0.998	0.997	0
UQCRH	0	-0.642303	0.923	0.968	0
PDZK1IP1	0	-1.29065	0.409	0.852	0
TUT4	0	0.389425	0.488	0.249	0
JUN	0	1.12463	0.973	0.979	0
GNG12	0	0.613693	0.78	0.637	0
DNAJB4	0	0.906421	0.652	0.283	0
IFI44L	0	-0.562169	0.011	0.334	0
IFI44	0	-0.667477	0.019	0.489	0
GTF2B	0	0.59897	0.694	0.512	0
TGFBR3	0	0.333583	0.334	0.086	0
RPL5	0	0.316732	0.995	0.994	0
PALMD	0	0.84022	0.734	0.479	0
WDR47	0	0.587853	0.582	0.307	0
GSTM3	0	0.70459	0.627	0.399	0
CHI3L2	0	-0.426784	0.007	0.261	0
ATP5PB	0	-0.64928	0.603	0.848	0
HIPK1	0	0.393856	0.474	0.267	0
ATP1A1	0	-0.552255	0.552	0.799	0
TXNIP	0	1.22889	0.85	0.431	0
NBPF14	0	0.308219	0.356	0.162	0
ENSA	0	-0.374481	0.892	0.94	0
S100A11	0	-0.518985	0.945	0.991	0
SPRR1B	0	-2.52672	0.181	0.517	0
SPRR2D	0	-2.60496	0.079	0.57	0
SPRR2A	0	-3.3226	0.007	0.639	0
SPRR2E	0	-3.18727	0.028	0.551	0
S100A9	0	-7.30294	0.063	0.998	0
S100A12	0	-0.267651	0	0.193	0
S100A8	0	-7.02723	0.054	0.996	0
S100A7A	0	-1.28459	0.001	0.405	0
S100A7	0	-6.52693	0.03	0.962	0
S100A6	0	-1.33566	0.451	0.887	0
S100A2	0	-3.05042	0.399	0.937	0
S100A16	0	-0.842996	0.946	0.98	0
S100A14	0	-0.851582	0.951	0.986	0
S100A13	0	-0.425133	0.226	0.535	0
RPS27	0	0.356094	0.997	0.998	0
ASH1L	0	0.479545	0.633	0.431	0
MEF2D	0	0.361783	0.407	0.175	0
CRABP2	0	-2.49871	0.292	0.777	0
ETV3	0	0.363643	0.5	0.286	0
SDHC	0	-0.353607	0.493	0.718	0
RABGAP1L	0	0.346913	0.368	0.138	0
RASAL2	0	0.297294	0.354	0.148	0
CEP350	0	0.479951	0.518	0.297	0
IER5	0	0.563324	0.824	0.74	0
GLUL	0	-0.69943	0.455	0.685	0
LAD1	0	-0.550273	0.686	0.81	0
ATP2B4	0	0.419021	0.577	0.379	0
IRF6	0	0.565212	0.842	0.754	0
ATF3	0	1.05062	0.926	0.884	0
CAPN2	0	-0.381991	0.063	0.362	0
DEGS1	0	0.786828	0.96	0.924	0
MRPL55	0	-0.39847	0.39	0.669	0
AL445524.1	0	-0.938266	0.471	0.767	0
TOMM20	0	0.462666	0.911	0.867	0
YWHAQ	0	-0.71742	0.738	0.909	0
VSNL1	0	-0.505941	0.158	0.505	0
RHOB	0	0.831377	0.91	0.803	0
SRSF7	0	0.621343	0.923	0.873	0
CCT4	0	0.440636	0.831	0.725	0
LGALSL	0	0.993553	0.78	0.593	0
POLE4	0	-0.353667	0.308	0.611	0
COX5B	0	-0.557534	0.932	0.965	0
RPL31	0	-1.61692	0.966	0.989	0
IL36G	0	-1.85844	0.078	0.569	0
DBI	0	-0.762414	0.933	0.95	0
KYNU	0	-0.688372	0	0.518	0
RND3	0	1.01542	0.922	0.887	0
CACNB4	0	-0.446994	0.037	0.355	0
CERS6	0	0.44448	0.475	0.168	0
ATP5MC3	0	-0.832223	0.877	0.953	0
NFE2L2	0	0.639652	0.942	0.907	0
SSFA2	0	0.594632	0.607	0.434	0
NAB1	0	0.470412	0.592	0.38	0
STAT1	0	-0.511717	0.259	0.564	0
SF3B1	0	0.666005	0.792	0.605	0
CLK1	0	0.502781	0.811	0.715	0
INO80D	0	0.356885	0.394	0.187	0
IKZF2	0	0.279829	0.271	0.065	0
IGFBP5	0	0.38751	0.275	0.056	0
ARPC2	0	-0.42141	0.954	0.977	0
CUL3	0	0.534553	0.588	0.341	0
CCL20	0	-1.80049	0.102	0.491	0
ACKR3	0	0.807977	0.389	0.052	0
UBE2F	0	-0.344867	0.187	0.49	0
CHL1	0	0.259859	0.211	0.051	0
BRK1	0	-0.491337	0.753	0.878	0
TMEM43	0	0.468135	0.612	0.34	0
RPL15	0	-0.332755	0.994	0.998	0
DYNC1LI1	0	0.536056	0.667	0.461	0
GOLGA4	0	0.657283	0.802	0.677	0
CTDSPL	0	0.432459	0.548	0.268	0
RPSA	0	-0.409788	0.985	0.991	0
CTNNB1	0	0.466475	0.706	0.502	0
LTF	0	-0.977266	0	0.188	0
SETD2	0	0.390546	0.489	0.252	0
MANF	0	-0.403546	0.472	0.696	0
TKT	0	-0.792956	0.54	0.81	0
RYBP	0	0.514296	0.578	0.371	0
CRYBG3	0	0.384811	0.399	0.157	0
TMEM45A	0	-0.251346	0.569	0.863	0
RPL24	0	0.447051	0.993	0.994	0
CD47	0	-0.783896	0.428	0.806	0
BOC	0	0.294619	0.386	0.163	0
GOLGB1	0	0.575912	0.711	0.487	0
PARP9	0	-0.329676	0.099	0.391	0
PPP2R3A	0	0.46105	0.582	0.38	0
ATP1B3	0	-0.951576	0.888	0.956	0
XRN1	0	0.378123	0.417	0.188	0
C3orf58	0	0.414421	0.478	0.233	0
PLSCR1	0	-0.467423	0.103	0.444	0
TM4SF1	0	-0.789335	0.023	0.324	0
AADACL2	0	0.50157	0.36	0.126	0
MBNL1	0	0.533303	0.736	0.575	0
TIPARP	0	1.26679	0.842	0.528	0
CCNL1	0	1.10688	0.937	0.91	0
KPNA4	0	0.531879	0.658	0.471	0
TNFSF10	0	-0.573183	0.39	0.687	0
TBL1XR1	0	0.386206	0.51	0.293	0
FXR1	0	0.574888	0.683	0.42	0
AP2M1	0	-0.527894	0.619	0.841	0
TRA2B	0	0.840741	0.899	0.798	0
EIF4A2	0	0.659911	0.935	0.906	0
BCL6	0	0.587509	0.578	0.271	0
CLDN1	0	2.03329	0.884	0.46	0
HES1	0	1.14132	0.933	0.892	0
ACAP2	0	0.439061	0.548	0.351	0
SPON2	0	0.473885	0.349	0.09	0
FGFR3	0	0.694941	0.873	0.691	0
MFSD10	0	-0.36664	0.214	0.527	0
RGS12	0	-0.427849	0.446	0.707	0
WDR1	0	-0.37625	0.435	0.695	0
BOD1L1	0	0.368145	0.555	0.333	0
NIPAL1	0	0.668678	0.524	0.334	0
TMEM165	0	-0.607889	0.463	0.789	0
HOPX	0	1.64692	0.952	0.89	0
CENPC	0	0.30487	0.374	0.155	0
PTPN13	0	0.700135	0.636	0.433	0
AFF1	0	0.283459	0.359	0.156	0
HERC6	0	-0.31528	0.041	0.283	0
SNCA	0	0.295401	0.198	0.033	0
TET2	0	0.39558	0.436	0.208	0
RPL34	0	0.382784	0.997	0.998	0
MCUB	0	-0.340086	0.188	0.479	0
SNHG8	0	0.509743	0.951	0.948	0
SPRY1	0	0.296255	0.325	0.13	0
ANKRD50	0	0.364109	0.364	0.143	0
ELF2	0	0.399276	0.516	0.285	0
GATB	0	-0.28339	0.083	0.331	0
FBXW7	0	0.476001	0.782	0.639	0
PALLD	0	-0.490668	0.172	0.537	0
HMGB2	0	0.669847	0.73	0.53	0
HPGD	0	0.358125	0.302	0.085	0
NDUFS6	0	-0.460872	0.738	0.859	0
IRX2	0	0.618773	0.606	0.408	0
ANKRD33B	0	0.297645	0.26	0.033	0
SUB1	0	-0.716521	0.915	0.969	0
NIPBL	0	0.504624	0.593	0.368	0
RPL37	0	0.608738	0.998	0.998	0
PIK3R1	0	0.323538	0.37	0.157	0
BTF3	0	-0.336047	0.979	0.99	0
ARHGEF28	0	0.252944	0.287	0.082	0
NSA2	0	0.490216	0.846	0.786	0
F2R	0	0.403487	0.388	0.118	0
F2RL1	0	0.665871	0.64	0.458	0
RPS23	0	0.255286	0.994	0.998	0
COX7C	0	-0.504642	0.957	0.98	0
TTC37	0	0.642667	0.613	0.312	0
RHOBTB3	0	0.289134	0.254	0.044	0
LNPEP	0	0.414877	0.481	0.24	0
MCC	0	0.363239	0.435	0.223	0
PPIC	0	-0.428272	0.309	0.627	0
IRF1	0	1.04076	0.787	0.657	0
UQCRQ	0	-0.670333	0.876	0.926	0
VDAC1	0	-0.463983	0.731	0.863	0
PITX1	0	-0.343208	0.013	0.311	0
H2AFY	0	-0.554061	0.633	0.86	0
CXCL14	0	0.852099	0.902	0.824	0
SMAD5	0	0.410041	0.509	0.265	0
EGR1	0	1.45984	0.956	0.9	0
TAF7	0	0.636449	0.763	0.573	0
NR3C1	0	0.444769	0.577	0.333	0
ADRB2	0	0.76704	0.666	0.35	0
CD74	0	-0.747437	0.026	0.301	0
GPX3	0	-0.389004	0.013	0.216	0
ATP6V0E1	0	-0.417593	0.7	0.863	0
CREBRF	0	0.780569	0.639	0.252	0
HRH2	0	-0.339882	0.001	0.274	0
PRELID1	0	-0.767541	0.765	0.897	0
F12	0	-0.60711	0.28	0.617	0
NHP2	0	-0.411252	0.734	0.842	0
HNRNPAB	0	0.468764	0.868	0.816	0
HNRNPH1	0	1.26533	0.935	0.784	0
RACK1	0	-0.357344	0.992	0.996	0
FOXQ1	0	0.461104	0.476	0.197	0
SERPINB1	0	-0.482371	0.23	0.493	0
TUBB2A	0	0.604711	0.908	0.837	0
PXDC1	0	0.426246	0.403	0.162	0
PRPF4B	0	0.519151	0.671	0.464	0
LYRM4	0	-0.343848	0.174	0.48	0
DSP	0	1.4042	0.983	0.967	0
CD83	0	0.560852	0.323	0.123	0
ID4	0	1.09177	0.714	0.359	0
GMNN	0	0.520623	0.482	0.2	0
HIST1H1C	0	-0.613925	0.149	0.477	0
AL121944.1	0	-0.705312	0.124	0.396	0
PPP1R10	0	0.892763	0.798	0.646	0
IER3	0	0.868277	0.953	0.939	0
HLA-C	0	-0.655634	0.918	0.981	0
HSPA1B	0	0.981394	0.944	0.88	0
C6orf48	0	-0.56312	0.321	0.649	0
BRD2	0	0.844754	0.927	0.874	0
RPS18	0	0.316721	0.999	1	0
BAK1	0	-0.301012	0.126	0.398	0
HMGA1	0	-0.523731	0.734	0.874	0
RPS10	0	1.32037	0.991	0.971	0
SRSF3	0	0.770213	0.968	0.965	0
MDFI	0	-0.326932	0.037	0.336	0
MRPL14	0	-0.416291	0.657	0.837	0
HSP90AB1	0	0.916921	0.986	0.989	0
GSTA4	0	-0.403812	0.57	0.768	0
FAM83B	0	0.722008	0.626	0.402	0
PHF3	0	0.470417	0.509	0.215	0
COX7A2	0	-0.501487	0.921	0.957	0
TPBG	0	-0.510492	0.243	0.6	0
SYNCRIP	0	0.49608	0.8	0.711	0
ZNF292	0	0.475784	0.564	0.322	0
PNRC1	0	0.550586	0.972	0.959	0
CD24	0	-1.56706	0.18	0.586	0
AMD1	0	0.55678	0.841	0.743	0
GTF3C6	0	-0.390939	0.465	0.711	0
SERINC1	0	0.401509	0.572	0.368	0
TPD52L1	0	-0.648694	0.219	0.647	0
RPS12	0	0.344109	0.998	0.999	0
BCLAF1	0	0.558798	0.708	0.566	0
PLAGL1	0	0.403813	0.395	0.167	0
STX11	0	0.576537	0.582	0.372	0
UTRN	0	0.532862	0.465	0.191	0
EZR	0	0.69223	0.95	0.924	0
QKI	0	0.485922	0.639	0.432	0
FSCN1	0	-0.966975	0.339	0.8	0
RAC1	0	-0.547449	0.947	0.983	0
NDUFA4	0	-0.446036	0.926	0.96	0
ARL4A	0	0.782278	0.783	0.515	0
TRA2A	0	0.788882	0.821	0.644	0
GGCT	0	-0.483795	0.484	0.74	0
COBL	0	0.387353	0.394	0.12	0
EGFR	0	0.552266	0.713	0.497	0
MDH2	0	-0.394762	0.765	0.873	0
HSPB1	0	-1.0613	0.985	0.996	0
GNAI1	0	0.528249	0.723	0.558	0
CD36	0	-0.483486	0.015	0.243	0
AKAP9	0	0.497851	0.752	0.588	0
CDK6	0	0.409353	0.417	0.158	0
BRI3	0	0.509585	0.838	0.734	0
ARPC1B	0	-0.453324	0.098	0.388	0
PDAP1	0	-0.370706	0.613	0.794	0
LAMTOR4	0	0.93822	0.924	0.875	0
KMT2E	0	0.524366	0.771	0.64	0
HBP1	0	1.01199	0.822	0.528	0
LAMB4	0	0.365459	0.264	0.078	0
PNPLA8	0	0.488828	0.621	0.447	0
IFRD1	0	0.754979	0.828	0.685	0
PTPRZ1	0	0.455009	0.524	0.3	0
ATP6V1F	0	-0.393074	0.769	0.878	0
AKR1B10	0	-1.19326	0.037	0.594	0
UBN2	0	0.285933	0.328	0.132	0
EPHB6	0	0.730729	0.773	0.574	0
KMT2C	0	0.493788	0.603	0.399	0
SLC25A6	0	-1.31155	0.937	0.986	0
KLHL15	0	0.417348	0.367	0.107	0
DDX3X	0	0.952975	0.872	0.698	0
PLP2	0	-0.425956	0.922	0.973	0
ITM2A	0	0.288904	0.233	0.051	0
RPL36A	0	0.854219	0.983	0.933	0
TCEAL9	0	-0.394562	0.297	0.578	0
BEX3	0	-0.435728	0.439	0.674	0
SLC25A5	0	-1.03887	0.918	0.968	0
RPL39	0	0.409773	0.995	0.997	0
AL078639.1	0	0.435866	0.287	0.003	0
NAA10	0	-0.482589	0.434	0.713	0
DEFB4A	0	-1.46825	0	0.211	0
SOX7	0	-0.500369	0.177	0.521	0
CTSB	0	-0.952068	0.315	0.787	0
LONRF1	0	0.558717	0.567	0.243	0
PHYHIP	0	0.409376	0.342	0.05	0
EIF4EBP1	0	-0.497483	0.14	0.527	0
KAT6A	0	0.408036	0.465	0.219	0
PLAT	0	-0.604617	0.004	0.31	0
CEBPD	0	0.745448	0.923	0.906	0
RB1CC1	0	0.570629	0.633	0.394	0
RPS20	0	-0.973306	0.969	0.99	0
SGK3	0	0.279944	0.362	0.149	0
RPL7	0	-1.45891	0.988	0.995	0
FABP5	0	-3.02363	0.451	0.917	0
C8orf59	0	0.58405	0.812	0.602	0
RPL30	0	0.825379	0.994	0.996	0
KLF10	0	1.33164	0.894	0.713	0
NDUFB9	0	-0.724912	0.713	0.892	0
MYC	0	1.40408	0.896	0.792	0
LY6D	0	-1.08351	0.95	0.948	0
LY6E	0	-1.3136	0.305	0.741	0
EEF1D	0	-0.521109	0.975	0.991	0
TSTA3	0	-0.475242	0.648	0.833	0
EPPK1	0	0.847274	0.581	0.331	0
CYC1	0	-0.650888	0.681	0.871	0
NFIB	0	0.529441	0.676	0.386	0
DENND4C	0	0.286402	0.359	0.156	0
CDKN2B	0	-0.467443	0.26	0.533	0
DNAJA1	0	1.24309	0.962	0.912	0
CCL27	0	2.53861	0.923	0.317	0
STOML2	0	-0.46716	0.575	0.788	0
KLF9	0	0.332222	0.335	0.106	0
CEMIP2	0	0.326377	0.313	0.12	0
TLE4	0	0.754506	0.701	0.404	0
CTSL	0	-0.351294	0.088	0.361	0
NFIL3	0	0.45462	0.491	0.238	0
C9orf3	0	-0.478499	0.64	0.848	0
TXN	0	0.42109	0.982	0.982	0
ATP6V1G1	0	-0.450339	0.887	0.944	0
MEGF9	0	0.450392	0.453	0.19	0
RAB14	0	0.510696	0.755	0.599	0
ARPC5L	0	-0.450787	0.672	0.851	0
SPTAN1	0	0.5599	0.652	0.44	0
ZDHHC12	0	-0.337194	0.352	0.619	0
PHYHD1	0	0.266671	0.353	0.143	0
SH3GLB2	0	0.632734	0.654	0.426	0
IER5L	0	0.572785	0.513	0.281	0
PRRC2B	0	0.433337	0.567	0.334	0
RXRA	0	0.499896	0.679	0.455	0
TUBB4B	0	1.14146	0.99	0.976	0
NRARP	0	1.94311	0.927	0.641	0
IFITM2	0	-0.498293	0.017	0.284	0
IFITM1	0	-0.61685	0.03	0.323	0
IFITM3	0	-2.22595	0.302	0.836	0
IRF7	0	-0.388154	0.228	0.506	0
RPLP2	0	-0.914031	0.995	0.998	0
SYT8	0	1.66806	0.555	0.092	0
TNNI2	0	0.440779	0.266	0.015	0
LSP1	0	1.05117	0.658	0.081	0
CD81	0	0.885017	0.87	0.714	0
TRIM22	0	-0.349409	0.045	0.328	0
EIF3F	0	-0.37264	0.91	0.95	0
RPL27A	0	-0.92195	0.994	0.997	0
WEE1	0	0.548704	0.519	0.273	0
SAA1	0	-0.403831	0.003	0.229	0
SPTY2D1	0	0.493415	0.56	0.33	0
MUC15	0	0.549401	0.436	0.196	0
EHF	0	-0.451245	0.434	0.794	0
LRP4	0	0.271413	0.289	0.089	0
MTCH2	0	-0.435736	0.402	0.679	0
UBE2L6	0	-0.641448	0.185	0.606	0
TCN1	0	-0.604651	0.001	0.278	0
AHNAK	0	0.973267	0.965	0.887	0
VEGFB	0	0.339624	0.463	0.246	0
FAU	0	0.330935	0.991	0.997	0
CAPN1	0	-0.437633	0.635	0.828	0
NEAT1	0	-1.11736	0.927	0.992	0
BRMS1	0	-0.411519	0.322	0.623	0
PPP1CA	0	-0.586668	0.549	0.829	0
GSTP1	0	-0.739392	0.977	0.988	0
CCND1	0	1.08582	0.778	0.507	0
LAMTOR1	0	-0.366276	0.613	0.802	0
AAMDC	0	0.471855	0.524	0.26	0
CTSC	0	-0.787625	0.141	0.63	0
MAML2	0	0.268405	0.255	0.042	0
EXPH5	0	0.740568	0.723	0.421	0
CRYAB	0	0.507781	0.536	0.259	0
MPZL2	0	-0.551497	0.474	0.749	0
ATP5MG	0	-0.374765	0.948	0.967	0
KMT2A	0	0.456175	0.534	0.281	0
DDX6	0	0.479291	0.646	0.44	0
BCL9L	0	0.434909	0.551	0.335	0
H2AFX	0	1.00963	0.804	0.566	0
OAF	0	-0.298283	0.045	0.267	0
VSIG10L2	0	0.331644	0.247	0.066	0
ST14	0	-0.341436	0.32	0.601	0
CALML3	0	-1.98376	0.523	0.824	0
GATA3	0	1.00857	0.812	0.557	0
FAM107B	0	0.579453	0.435	0.08	0
MPP7	0	0.546481	0.565	0.38	0
EPC1	0	0.409949	0.628	0.44	0
PARD3	0	0.371524	0.527	0.329	0
ANXA8L1	0	0.362937	0.546	0.337	0
AC245041.2	0	0.390523	0.461	0.213	0
SIRT1	0	0.570329	0.524	0.219	0
HNRNPH3	0	0.642128	0.807	0.654	0
PPA1	0	-0.390846	0.781	0.888	0
PLAU	0	-1.09291	0.28	0.606	0
COMTD1	0	-0.579748	0.414	0.755	0
RPS24	0	0.750107	0.999	0.999	0
C10orf99	0	-1.52496	0.074	0.526	0
CDHR1	0	0.914121	0.737	0.346	0
IFIT1	0	-0.372708	0.046	0.272	0
PGAM1	0	-0.849553	0.716	0.888	0
NPM3	0	-0.59741	0.078	0.505	0
MXI1	0	0.404463	0.565	0.345	0
SMNDC1	0	0.366176	0.511	0.309	0
DUSP5	0	0.457906	0.486	0.277	0
PDCD4	0	0.656938	0.806	0.555	0
CCDC186	0	0.718734	0.718	0.462	0
GLRX3	0	-0.38219	0.547	0.746	0
KDM5A	0	0.435437	0.57	0.375	0
WNK1	0	0.592053	0.735	0.586	0
GAPDH	0	-1.69667	0.961	0.996	0
TPI1	0	-0.859375	0.901	0.973	0
C1S	0	-0.299054	0.03	0.233	0
C1R	0	-0.700864	0.092	0.463	0
CLEC2A	0	0.664874	0.576	0.236	0
CLEC7A	0	-0.442552	0.016	0.422	0
EMP1	0	0.84246	0.884	0.803	0
H2AFJ	0	-0.473669	0.69	0.82	0
PIK3C2G	0	0.456144	0.461	0.149	0
ITPR2	0	0.671263	0.609	0.298	0
KIF21A	0	0.445503	0.397	0.168	0
SLC38A2	0	1.40131	0.959	0.89	0
TUBA1A	0	0.640136	0.612	0.364	0
NR4A1	0	1.14878	0.803	0.674	0
KRT6B	0	-3.45802	0.007	0.615	0
KRT6C	0	-2.67022	0.007	0.521	0
KRT6A	0	-5.31635	0.026	0.891	0
KRT5	0	-0.615699	0.567	0.879	0
KRT2	0	2.16535	0.538	0.317	0
KRT77	0	1.05128	0.212	0.013	0
RPL41	0	0.333075	0.999	1	0
ATP5F1B	0	-0.553885	0.892	0.947	0
NACA	0	0.378088	0.996	0.995	0
R3HDM2	0	0.344107	0.465	0.235	0
SLC16A7	0	0.299502	0.329	0.131	0
USP15	0	0.497838	0.638	0.468	0
TBC1D15	0	0.426699	0.471	0.221	0
OSBPL8	0	0.619319	0.648	0.423	0
PPP1R12A	0	0.417746	0.589	0.391	0
CCDC59	0	0.564	0.771	0.588	0
BTG1	0	0.546855	0.977	0.975	0
C12orf75	0	-1.14813	0.246	0.657	0
NUAK1	0	0.35289	0.362	0.159	0
ARPC3	0	-0.364288	0.844	0.92	0
OAS1	0	-0.516113	0.12	0.5	0
OAS3	0	-0.3237	0.07	0.348	0
OAS2	0	-0.266172	0.009	0.246	0
COX6A1	0	-0.4275	0.94	0.97	0
DYNLL1	0	0.537577	0.986	0.983	0
WDR66	0	-0.500127	0.045	0.449	0
RSRC2	0	0.825843	0.879	0.767	0
ARL6IP4	0	-0.362575	0.797	0.908	0
UBC	0	0.597814	0.994	0.997	0
RAN	0	-0.487575	0.922	0.963	0
GJB2	0	-2.62218	0.118	0.89	0
GJB6	0	-1.48707	0.128	0.735	0
SAP18	0	0.771517	0.96	0.939	0
USP12	0	0.512416	0.568	0.302	0
UBL3	0	0.379748	0.507	0.271	0
POSTN	0	1.1416	0.283	0.032	0
FOXO1	0	0.288944	0.328	0.129	0
EPSTI1	0	-0.343228	0.018	0.29	0
TSC22D1	0	0.437041	0.72	0.512	0
TPT1	0	0.346841	0.999	0.999	0
INTS6	0	0.677062	0.773	0.624	0
COMMD6	0	0.385974	0.929	0.911	0
SCEL	0	1.4229	0.447	0.214	0
EFNB2	0	0.624191	0.573	0.295	0
OXA1L	0	-0.414361	0.354	0.648	0
PSMB5	0	-0.525214	0.684	0.858	0
PSME1	0	-0.589815	0.735	0.894	0
PSME2	0	-0.815125	0.564	0.841	0
STXBP6	0	0.313875	0.261	0.023	0
EGLN3	0	0.73887	0.621	0.246	0
SPTSSA	0	-0.794797	0.557	0.854	0
SOS2	0	0.303501	0.384	0.178	0
PYGL	0	-0.359233	0.177	0.489	0
LGALS3	0	1.30163	0.969	0.932	0
KTN1	0	0.458269	0.895	0.852	0
DAAM1	0	0.895776	0.874	0.709	0
SYNE2	0	0.917128	0.787	0.515	0
HSPA2	0	0.913862	0.781	0.467	0
GPX2	0	-0.315898	0.082	0.34	0
ZFP36L1	0	1.22516	0.963	0.932	0
ACTN1	0	-0.33974	0.1	0.377	0
SRSF5	0	0.684886	0.933	0.929	0
NPC2	0	-0.457446	0.68	0.866	0
FOS	0	1.43188	0.966	0.948	0
FOXN3	0	0.597058	0.727	0.478	0
CALM1	0	0.460687	0.973	0.968	0
IFI27	0	-4.36417	0.208	0.975	0
SERPINA12	0	1.58412	0.333	0.005	0
BCL11B	0	0.505916	0.587	0.334	0
HSP90AA1	0	0.901549	0.987	0.99	0
CKB	0	0.594022	0.856	0.693	0
ATP5MPL	0	-0.65858	0.843	0.945	0
AHNAK2	0	1.01039	0.874	0.633	0
CRIP2	0	0.660995	0.699	0.433	0
CRIP1	0	2.54579	0.909	0.165	0
KLF13	0	0.539786	0.694	0.479	0
CKMT1B	0	-0.419349	0.265	0.574	0
CKMT1A	0	-0.323803	0.254	0.514	0
RORA	0	1.2943	0.887	0.688	0
PPIB	0	-0.552781	0.792	0.918	0
RPL4	0	-0.544813	0.99	0.994	0
RPLP1	0	0.656878	0.999	1	0
PKM	0	-1.11861	0.854	0.974	0
ARIH1	0	0.535359	0.709	0.535	0
NEO1	0	0.31678	0.381	0.178	0
CYP1A1	0	0.467588	0.178	0.036	0
COX5A	0	-0.57103	0.739	0.885	0
RHCG	0	-1.0972	0.013	0.428	0
IDH2	0	-0.534198	0.428	0.698	0
CIB1	0	-0.50132	0.253	0.608	0
IQGAP1	0	0.685179	0.801	0.638	0
CACNA1H	0	0.349528	0.185	0	0
SPSB3	0	0.408745	0.629	0.43	0
HS3ST6	0	0.684953	0.49	0.08	0
MSRB1	0	-0.365733	0.16	0.465	0
NDUFB10	0	-0.389701	0.79	0.904	0
RPS2	0	-0.994861	0.997	0.999	0
SNHG19	0	-0.410829	0.262	0.537	0
HMOX2	0	-0.324665	0.226	0.497	0
CARHSP1	0	-0.827825	0.246	0.681	0
USP7	0	0.451867	0.566	0.373	0
ARL6IP1	0	0.612089	0.78	0.613	0
SMG1	0	0.798283	0.74	0.5	0
TMEM159	0	0.467498	0.717	0.543	0
METTL9	0	-0.397128	0.495	0.729	0
EEF2K	0	0.583112	0.562	0.21	0
CHP2	0	0.858913	0.579	0.25	0
GTF3C1	0	0.417246	0.466	0.214	0
TUFM	0	-0.576735	0.692	0.865	0
PPP4C	0	-0.42313	0.64	0.834	0
PYCARD	0	-0.812693	0.766	0.92	0
MT4	0	0.42875	0.176	0.008	0
MT1X	0	1.36074	0.853	0.8	0
PLLP	0	0.51982	0.539	0.28	0
CDH3	0	-0.288913	0.118	0.372	0
NFAT5	0	0.647037	0.647	0.409	0
IL34	0	0.357605	0.318	0.051	0
MAF	0	0.565304	0.765	0.608	0
MPHOSPH6	0	-0.459022	0.366	0.652	0
COX4I1	0	-0.606282	0.974	0.987	0
MAP1LC3B	0	0.906003	0.943	0.86	0
APRT	0	-0.359602	0.924	0.967	0
MIR22HG	0	0.972302	0.794	0.518	0
TAX1BP3	0	-0.514966	0.507	0.751	0
PFN1	0	-0.797573	0.952	0.979	0
C1QBP	0	-0.493145	0.754	0.89	0
TXNDC17	0	-0.937036	0.664	0.903	0
XAF1	0	-0.430388	0.076	0.381	0
GABARAP	0	0.361398	0.485	0.252	0
TRAPPC1	0	-0.413673	0.569	0.785	0
RPL26	0	0.656745	0.996	0.996	0
PMP22	0	0.364577	0.274	0.03	0
LRRC75A	0	0.508123	0.422	0.19	0
EPN2	0	0.613886	0.643	0.345	0
ALDH3A2	0	0.989816	0.884	0.65	0
WSB1	0	0.803925	0.879	0.788	0
POLDIP2	0	-0.296684	0.298	0.563	0
RPL23A	0	-0.647297	0.993	0.998	0
NUFIP2	0	0.565503	0.678	0.487	0
MMP28	0	0.378989	0.404	0.183	0
NR1D1	0	0.739651	0.717	0.511	0
KRT14	0	-0.949053	0.596	0.971	0
KRT16	0	-4.03013	0.279	0.864	0
KRT17	0	-1.33148	0.496	0.787	0
EIF1	0	0.678488	0.998	0.997	0
SLC25A39	0	-0.354189	0.454	0.686	0
GRN	0	-0.812001	0.651	0.897	0
HEXIM1	0	0.751978	0.803	0.678	0
ZNF652	0	0.347743	0.367	0.111	0
PHB	0	-0.425284	0.545	0.743	0
MRPL27	0	-0.411114	0.531	0.757	0
TOB1	0	0.643385	0.842	0.723	0
NME1	0	-0.521424	0.649	0.826	0
MED13	0	0.521541	0.574	0.337	0
DDX5	0	0.810603	0.977	0.986	0
SMURF2	0	0.359126	0.397	0.142	0
JPT1	0	-0.380736	0.595	0.798	0
H3F3B	0	0.392634	0.996	0.998	0
LGALS3BP	0	-0.823078	0.134	0.627	0
CBX4	0	0.540145	0.622	0.414	0
MRPL12	0	-0.731209	0.352	0.739	0
P4HB	0	-0.885575	0.825	0.942	0
ANAPC11	0	-0.375097	0.653	0.819	0
ANKRD12	0	0.607089	0.812	0.639	0
TUBB6	0	-0.50408	0.401	0.689	0
RNMT	0	0.453783	0.605	0.378	0
TAF4B	0	0.521874	0.445	0.203	0
DSC3	0	0.922428	0.956	0.929	0
DSC2	0	-0.681184	0.298	0.589	0
DSC1	0	1.47529	0.607	0.324	0
DSG1	0	1.85311	0.927	0.728	0
GALNT1	0	0.859126	0.703	0.442	0
SLC39A6	0	-0.438547	0.417	0.678	0
ATP5F1A	0	-0.577771	0.805	0.914	0
RPL17	0	0.589263	0.919	0.797	0
MBD2	0	0.523561	0.77	0.554	0
SERPINB13	0	-0.540903	0.038	0.435	0
SERPINB4	0	-3.18305	0.001	0.653	0
SERPINB3	0	-2.30953	0.02	0.588	0
SERPINB2	0	0.733465	0.614	0.346	0
FKBP1A	0	-0.493973	0.722	0.869	0
BMP2	0	0.922528	0.588	0.204	0
ESF1	0	0.498088	0.587	0.311	0
CST3	0	-1.0648	0.775	0.919	0
CHMP4B	0	-0.395139	0.579	0.768	0
AHCY	0	-0.383799	0.294	0.586	0
EIF6	0	-0.422002	0.816	0.897	0
ERGIC3	0	-0.525511	0.557	0.808	0
RBM39	0	0.702218	0.94	0.912	0
NORAD	0	0.442395	0.688	0.531	0
MAFB	0	0.694159	0.895	0.819	0
WFDC5	0	0.638715	0.589	0.38	0
PI3	0	-3.51899	0.028	0.465	0
SDC4	0	0.648445	0.869	0.685	0
GNAS	0	0.516449	0.928	0.825	0
PSMA7	0	-0.574448	0.874	0.95	0
ADRM1	0	-0.457853	0.583	0.81	0
RPS21	0	0.769105	0.992	0.993	0
SLC2A4RG	0	0.598633	0.705	0.406	0
BSG	0	-0.478457	0.712	0.851	0
CNN2	0	-0.453814	0.264	0.614	0
POLR2E	0	-0.456969	0.533	0.765	0
ATP5F1D	0	-0.691525	0.906	0.966	0
MIDN	0	0.687274	0.848	0.759	0
C19orf24	0	-0.38397	0.449	0.708	0
NDUFS7	0	-0.611504	0.58	0.823	0
OAZ1	0	-0.74585	0.965	0.989	0
TIMM13	0	-0.751645	0.756	0.908	0
GADD45B	0	1.0611	0.884	0.874	0
EEF2	0	-0.587095	0.982	0.993	0
RPL36	0	0.383033	0.997	0.997	0
CAMSAP3	0	0.534716	0.458	0.152	0
RPS28	0	0.30942	0.998	0.998	0
ANGPTL4	0	-0.430991	0.154	0.443	0
ZNF844	0	0.324406	0.279	0.069	0
JUNB	0	0.666639	0.976	0.99	0
GADD45GIP1	0	-0.575297	0.653	0.847	0
NFIX	0	0.4868	0.708	0.476	0
IER2	0	1.18292	0.97	0.987	0
C19orf53	0	-0.378161	0.774	0.888	0
CASP14	0	0.836346	0.669	0.466	0
BST2	0	-0.839803	0.002	0.193	0
RPL18A	0	-0.451352	0.996	0.999	0
JUND	0	2.15318	0.991	0.899	0
FKBP8	0	-0.370035	0.619	0.809	0
UBA52	0	-0.454407	0.989	0.994	0
UQCRFS1	0	-0.401983	0.721	0.857	0
FXYD3	0	-0.498852	0.957	0.985	0
FXYD5	0	-0.299811	0.038	0.292	0
DMKN	0	0.779059	0.965	0.807	0
COX6B1	0	-0.600369	0.935	0.966	0
KCNK6	0	-0.367621	0.314	0.573	0
EIF3K	0	-0.415222	0.934	0.96	0
ACTN4	0	0.618129	0.887	0.792	0
LGALS7	0	0.872384	0.924	0.878	0
LGALS7B	0	1.95918	0.983	0.903	0
HNRNPL	0	0.46868	0.6	0.332	0
MRPS12	0	-0.447451	0.506	0.742	0
ZFP36	0	0.863089	0.98	0.979	0
RPS16	0	-0.906365	0.992	0.998	0
SERTAD1	0	0.663335	0.907	0.856	0
ETHE1	0	-0.545487	0.11	0.53	0
TOMM40	0	-0.503105	0.361	0.651	0
APOE	0	1.69505	0.854	0.619	0
FOSB	0	1.19626	0.956	0.912	0
AP2S1	0	-0.697375	0.755	0.902	0
SELENOW	0	0.738944	0.938	0.91	0
RPL18	0	0.366243	0.998	0.998	0
BAX	0	-0.331367	0.317	0.584	0
RPL13A	0	-2.04567	0.993	0.998	0
MYH14	0	0.66519	0.324	0.088	0
JOSD2	0	-0.369547	0.358	0.631	0
HAS1	0	0.415267	0.241	0.012	0
CDC42EP5	0	-0.495479	0.055	0.43	0
TNNT1	0	0.509332	0.418	0.151	0
TMEM238	0	0.83405	0.75	0.241	0
UBE2S	0	1.23199	0.665	0.562	0
ISOC2	0	-0.63808	0.332	0.719	0
DDX3Y	0	0.569011	0.539	0.277	0
UBE2L3	0	-0.470361	0.632	0.837	0
CHCHD10	0	-0.845597	0.346	0.744	0
TXN2	0	-0.396517	0.522	0.768	0
CDC42EP1	0	-0.51956	0.44	0.739	0
MAFF	0	0.769643	0.783	0.582	0
DDX17	0	0.604081	0.837	0.709	0
APOBEC3A	0	-1.24991	0.046	0.34	0
TNRC6B	0	0.452878	0.58	0.325	0
EP300	0	0.405428	0.55	0.335	0
SNU13	0	-0.361904	0.828	0.913	0
TSPO	0	-0.386631	0.966	0.985	0
BRD1	0	0.330441	0.43	0.207	0
TYMP	0	-2.40432	0.282	0.95	0
ODF3B	0	-0.453011	0.188	0.562	0
ATP5PF	0	-0.432052	0.869	0.927	0
BACH1	0	0.5124	0.553	0.304	0
SON	0	0.851337	0.917	0.824	0
ATP5PO	0	-0.46591	0.822	0.913	0
ETS2	0	0.819485	0.882	0.834	0
MX1	0	-0.967899	0.056	0.562	0
ZBTB21	0	0.364313	0.396	0.192	0
SIK1	0	0.611351	0.535	0.158	0
CSTB	0	-1.52278	0.861	0.954	0
MT-ND1	0	-0.739436	0.966	0.995	0
MT-CO1	0	-0.633486	0.987	0.997	0
MT-ATP8	0	0.331023	0.439	0.186	0
MT-CO3	0	-1.00104	0.977	0.997	0
MT-ND3	0	0.854799	0.973	0.99	0
MT-ND4L	0	1.52209	0.907	0.615	0
AC004556.1	0	-0.348872	0	0.226	0
MFGE8	1.45947e-307	-0.293296	0.166	0.423	4.17365e-303
SIN3A	1.67438e-307	0.389315	0.459	0.253	4.78822e-303
N4BP2L2	1.12333e-306	0.443636	0.789	0.685	3.2124e-302
HIVEP2	1.76634e-306	0.554784	0.503	0.311	5.05119e-302
SEMA3F	1.76648e-306	0.394624	0.472	0.27	5.0516e-302
TRAPPC6A	3.46623e-306	0.404019	0.563	0.364	9.91238e-302
STXBP5	3.63691e-306	0.313498	0.39	0.192	1.04005e-301
KLF5	5.88351e-306	0.395814	0.947	0.94	1.68251e-301
TSPYL2	6.50146e-306	0.342334	0.385	0.176	1.85922e-301
UCHL3	9.2054e-306	-0.351688	0.469	0.682	2.63247e-301
PPIA	1.593e-305	0.290355	0.99	0.993	4.5555e-301
OTUD6B-AS1	4.28879e-305	0.39593	0.558	0.371	1.22647e-300
GLS	5.98894e-305	0.463791	0.558	0.361	1.71266e-300
THUMPD1	1.50137e-304	0.345055	0.502	0.295	4.29347e-300
ARHGDIB	9.4939e-304	-0.303319	0.184	0.438	2.71497e-299
DEGS2	2.40684e-303	0.48609	0.381	0.178	6.88283e-299
VKORC1	3.38624e-303	-0.368136	0.417	0.65	9.68364e-299
2022-09-07	3.3908e-303	0.484452	0.829	0.764	9.69667e-299
NMI	9.14456e-303	-0.303826	0.223	0.482	2.61507e-298
LYPD6B	1.08354e-302	0.376067	0.513	0.319	3.09859e-298
PHGDH	9.57876e-302	-0.468783	0.649	0.827	2.73924e-297
SRSF6	2.49493e-301	0.455562	0.735	0.6	7.13475e-297
CSRNP1	2.84631e-301	0.42258	0.756	0.614	8.13959e-297
POF1B	4.56761e-301	1.29425	0.429	0.241	1.3062e-296
ZNF654	5.05792e-301	0.325817	0.351	0.158	1.44641e-296
SQOR	5.95512e-301	-0.29826	0.286	0.543	1.70299e-296
MRPS15	8.24598e-301	-0.347144	0.537	0.732	2.3581e-296
MID1IP1	1.00712e-300	-0.26177	0.13	0.375	2.88007e-296
TOP1	1.99662e-300	0.549541	0.788	0.714	5.70974e-296
PDXK	2.63465e-300	-0.255721	0.181	0.436	7.5343e-296
DYNLT1	9.36077e-299	-0.353508	0.532	0.748	2.6769e-294
NFKBIA	9.45842e-299	0.564914	0.975	0.985	2.70482e-294
UQCRC1	9.99149e-299	-0.460898	0.592	0.768	2.85727e-294
MYADM	1.40391e-298	0.330445	0.302	0.112	4.01475e-294
MRPL37	2.49284e-298	-0.301671	0.337	0.591	7.12878e-294
RBM3	4.32441e-298	-0.361295	0.935	0.963	1.23665e-293
HSPA1A	1.22362e-297	0.831348	0.951	0.923	3.4992e-293
FGGY	1.30931e-297	0.252123	0.286	0.108	3.74423e-293
RNF19A	1.49723e-297	0.500994	0.532	0.342	4.28164e-293
CREB5	2.84341e-297	-0.268508	0.013	0.194	8.1313e-293
ANXA8	3.67681e-297	0.451208	0.449	0.256	1.05146e-292
IGFL1	3.78598e-297	-0.537165	0.005	0.179	1.08268e-292
IPMK	3.85046e-297	0.312932	0.351	0.158	1.10112e-292
WNT7B	3.85982e-297	0.282524	0.335	0.138	1.10379e-292
PLCG2	1.44788e-296	-0.277759	0.036	0.233	4.14051e-292
C19orf33	2.74388e-296	0.607527	0.89	0.833	7.84667e-292
BID	2.85384e-296	-0.288132	0.111	0.344	8.16113e-292
RPL35A	4.56236e-296	0.258845	0.993	0.996	1.3047e-291
YWHAZ	8.2315e-296	0.423763	0.962	0.964	2.35396e-291
NOP10	1.56189e-295	-0.350209	0.755	0.865	4.46653e-291
IFIT3	2.54608e-294	-0.337716	0.034	0.227	7.28101e-290
TCEAL4	3.64398e-294	0.493841	0.752	0.64	1.04207e-289
IST1	1.39201e-293	0.400884	0.606	0.427	3.98072e-289
PPP4R3B	1.45003e-293	0.387547	0.561	0.38	4.14664e-289
RBP1	1.68282e-293	-0.344768	0.254	0.505	4.81236e-289
RIOK3	1.84712e-293	0.485774	0.722	0.61	5.28222e-289
BAG5	2.7164e-293	0.33922	0.508	0.312	7.76809e-289
PJA2	7.32827e-293	0.332033	0.488	0.283	2.09567e-288
HNRNPA2B1	8.85293e-293	0.438548	0.957	0.955	2.53167e-288
HLA-DRA	5.65625e-291	-0.389778	0.021	0.205	1.61752e-286
PCF11	1.60436e-290	0.578335	0.717	0.585	4.58798e-286
RUVBL2	2.11085e-290	-0.290963	0.225	0.473	6.03639e-286
NDUFS8	2.16797e-290	-0.367587	0.624	0.787	6.19973e-286
TAGLN2	7.27031e-290	-0.437359	0.875	0.944	2.07909e-285
ATXN7L3B	7.33665e-290	0.292722	0.415	0.216	2.09806e-285
COPE	2.29859e-289	-0.337764	0.767	0.883	6.57328e-285
PTGER4	5.52879e-289	0.293167	0.307	0.124	1.58107e-284
ELF1	7.66823e-289	0.430231	0.692	0.549	2.19288e-284
ATP1B1	8.21955e-289	-0.41958	0.213	0.462	2.35055e-284
KXD1	1.79075e-288	-0.283941	0.298	0.55	5.12101e-284
MRPL4	1.80642e-288	-0.364819	0.559	0.742	5.16581e-284
SPAG9	7.17711e-288	0.592208	0.709	0.586	2.05244e-283
RBM25	1.86181e-287	0.40953	0.818	0.754	5.32421e-283
YY1	4.64513e-287	0.404196	0.76	0.661	1.32837e-282
CENPX	6.57937e-287	-0.348614	0.529	0.726	1.8815e-282
ERBIN	6.63022e-287	0.429309	0.506	0.315	1.89604e-282
TRIM47	8.01675e-287	-0.390234	0.1	0.314	2.29255e-282
TMEM147	1.0113e-286	-0.37148	0.601	0.765	2.89202e-282
U2SURP	1.78974e-286	0.404228	0.646	0.476	5.11811e-282
DENND2C	1.09779e-285	0.620627	0.723	0.616	3.13936e-281
ALDH2	2.27058e-285	-0.494698	0.818	0.899	6.49318e-281
SNX21	3.01659e-285	0.409985	0.471	0.276	8.62655e-281
G3BP2	3.9918e-285	0.362066	0.516	0.312	1.14154e-280
CPNE3	4.75953e-285	0.389538	0.65	0.489	1.36108e-280
CBR3	5.15935e-285	-0.39405	0.385	0.651	1.47542e-280
OCIAD2	6.99487e-285	-0.346604	0.467	0.699	2.00032e-280
PAFAH1B3	1.8104e-284	-0.283818	0.131	0.364	5.17721e-280
KLC3	5.27685e-284	0.419901	0.743	0.604	1.50902e-279
PSMB6	2.51859e-283	-0.375766	0.774	0.864	7.20242e-279
COX8A	2.85367e-283	-0.319595	0.938	0.957	8.16065e-279
NAPRT	3.5418e-283	-0.345358	0.489	0.707	1.01285e-278
CD99	4.16283e-283	0.382463	0.827	0.716	1.19044e-278
MRPS25	5.20217e-283	-0.291005	0.295	0.541	1.48766e-278
DCN	1.59026e-282	0.310519	0.539	0.314	4.54767e-278
RC3H1	2.29916e-282	0.348003	0.425	0.235	6.57492e-278
RPL21	2.76062e-282	-0.281505	0.995	0.998	7.89456e-278
IFI27L2	4.38847e-282	-0.292945	0.419	0.699	1.25497e-277
PPP1CB	1.31616e-281	0.373534	0.855	0.763	3.76383e-277
SLC25A37	6.32287e-281	-0.286751	0.151	0.389	1.80815e-276
GSTK1	1.29753e-280	-0.344253	0.618	0.799	3.71056e-276
SYNE1	2.95061e-280	0.282279	0.204	0.057	8.43787e-276
PON2	4.93914e-280	-0.328361	0.293	0.529	1.41244e-275
PPIF	3.31487e-279	-0.417046	0.385	0.631	9.47955e-275
CKAP4	3.44525e-279	-0.345395	0.382	0.612	9.85238e-275
AKAP13	3.49244e-279	0.342116	0.48	0.28	9.98733e-275
EIF3I	7.69846e-279	-0.33922	0.745	0.858	2.20153e-274
IMPA2	1.148e-278	-0.395494	0.834	0.92	3.28294e-274
EI24	2.34248e-278	-0.348489	0.596	0.764	6.69878e-274
SRGAP2C	2.87891e-278	0.2624	0.295	0.12	8.23281e-274
CTSD	3.38968e-278	-0.44557	0.793	0.89	9.69347e-274
RETREG1	1.52825e-277	0.294164	0.193	0.052	4.37032e-273
NDUFA8	4.14669e-277	-0.317781	0.457	0.681	1.18583e-272
YWHAH	1.67434e-276	-0.37799	0.413	0.653	4.7881e-272
SHISA5	5.79717e-276	-0.294313	0.214	0.455	1.65782e-271
WWP1	8.93732e-276	0.312914	0.421	0.228	2.55581e-271
H2AFZ	1.43074e-275	0.814964	0.935	0.934	4.09148e-271
PUM2	1.66016e-275	0.362941	0.507	0.318	4.74757e-271
MT-ND2	2.72275e-275	-0.466253	0.974	0.994	7.78626e-271
LRRC59	8.74551e-275	-0.288294	0.258	0.505	2.50095e-270
AC023157.3	9.04512e-275	-0.379695	0.063	0.262	2.58663e-270
RPS17	1.03112e-274	-0.69871	0.909	0.907	2.9487e-270
SDF2L1	2.81459e-274	-0.29375	0.218	0.465	8.04889e-270
LCN2	4.55093e-274	-0.476225	0.006	0.168	1.30143e-269
ELOB	9.7565e-274	-0.333382	0.921	0.947	2.79007e-269
TMSB10	6.56468e-273	-0.372447	0.963	0.988	1.8773e-268
SBDS	1.01418e-272	0.397877	0.864	0.815	2.90025e-268
SAT1	2.67759e-272	-0.832471	0.68	0.804	7.65711e-268
QARS	1.24297e-271	-0.326073	0.515	0.719	3.55453e-267
PER1	2.10116e-271	0.401316	0.515	0.316	6.0087e-267
SERPINB7	1.08159e-270	0.553296	0.219	0.068	3.09302e-266
PCM1	1.33395e-270	0.358574	0.494	0.302	3.81469e-266
NBEAL1	5.64309e-270	-0.340459	0.38	0.62	1.61375e-265
INSR	7.64945e-270	0.258793	0.333	0.148	2.18751e-265
TPGS1	1.17209e-269	-0.277711	0.27	0.521	3.35182e-265
RNF19B	1.64141e-268	0.335796	0.473	0.284	4.69395e-264
SLAIN2	2.75748e-268	0.400749	0.611	0.463	7.88556e-264
ARHGEF12	1.4142e-267	0.385851	0.559	0.386	4.04418e-263
ZBTB11	1.713e-267	0.329419	0.421	0.227	4.89868e-263
NEBL	2.17766e-267	0.335343	0.405	0.224	6.22745e-263
RAPGEFL1	3.82547e-267	0.486001	0.627	0.475	1.09397e-262
MYO9A	2.45269e-266	0.258115	0.32	0.141	7.01397e-262
OTUD1	3.37008e-266	0.306221	0.319	0.137	9.6374e-262
EXOSC4	4.32987e-266	-0.26716	0.237	0.478	1.23821e-261
PKN2	8.37263e-266	0.335755	0.492	0.304	2.39432e-261
SVIP	1.40878e-265	0.303667	0.322	0.148	4.02869e-261
ZNF644	1.47558e-265	0.34995	0.53	0.339	4.21971e-261
EIF4E	2.87555e-265	-0.320694	0.455	0.683	8.22321e-261
NDUFB7	5.02643e-265	-0.331927	0.821	0.895	1.43741e-260
PTPN14	1.10156e-263	0.275202	0.332	0.149	3.15014e-259
SRD5A3	2.04761e-263	-0.295058	0.236	0.466	5.85556e-259
GIPC1	2.19383e-263	-0.362549	0.641	0.78	6.27369e-259
HIPK3	1.62193e-262	0.340967	0.469	0.287	4.63822e-258
LINC00958	2.94719e-262	-0.279258	0.112	0.327	8.42808e-258
HAS3	3.92605e-262	-0.366608	0.142	0.369	1.12273e-257
MRPS16	1.14962e-261	-0.296156	0.4	0.625	3.28757e-257
COL4A3BP	1.99124e-261	0.305635	0.407	0.222	5.69436e-257
BPTF	2.03294e-261	0.39951	0.668	0.52	5.81358e-257
MRPS7	2.20658e-261	-0.317341	0.426	0.646	6.31016e-257
FAAP20	8.22246e-261	-0.287624	0.381	0.625	2.35138e-256
C1orf68	8.56356e-261	1.48343	0.141	0.029	2.44892e-256
CCNT2	1.26393e-260	0.27607	0.356	0.172	3.61445e-256
TAX1BP1	1.29604e-260	0.442267	0.736	0.651	3.70629e-256
FBXL3	2.35301e-260	0.3435	0.52	0.334	6.72889e-256
GNA15	5.21866e-260	-0.326972	0.44	0.65	1.49238e-255
CD55	5.60982e-260	0.812062	0.757	0.665	1.60424e-255
CYP1B1	7.25081e-260	0.634753	0.273	0.108	2.07351e-255
SNRK	1.2289e-259	0.333741	0.428	0.235	3.51429e-255
ATOX1	1.27689e-259	-0.407968	0.592	0.742	3.65152e-255
ATP5MC2	1.64422e-259	-0.300129	0.952	0.971	4.70198e-255
FGD5-AS1	2.08443e-259	0.359333	0.518	0.337	5.96084e-255
LDHA	2.47979e-259	-0.362483	0.95	0.983	7.09145e-255
CCNT1	3.8222e-259	0.26116	0.324	0.146	1.09303e-254
CYBRD1	4.04004e-259	0.251522	0.266	0.098	1.15533e-254
PGK1	4.82824e-259	-0.397982	0.717	0.837	1.38073e-254
FDPS	8.01055e-259	-0.37946	0.524	0.711	2.29078e-254
SSNA1	1.34787e-258	-0.325761	0.598	0.774	3.8545e-254
MEF2A	1.82357e-258	0.466997	0.585	0.419	5.21487e-254
RRP7A	5.16319e-258	-0.254508	0.209	0.445	1.47652e-253
CPEB2	8.85494e-258	0.434073	0.567	0.4	2.53225e-253
PTGES2	9.38864e-258	-0.2735	0.262	0.498	2.68487e-253
GPNMB	1.2745e-257	0.481806	0.834	0.795	3.64468e-253
CCSAP	2.86288e-257	0.265956	0.253	0.097	8.18697e-253
MRPL51	5.30667e-257	-0.315614	0.752	0.856	1.51755e-252
MAP3K8	5.64896e-257	0.542087	0.609	0.449	1.61543e-252
SNX3	8.38988e-257	-0.325741	0.803	0.886	2.39925e-252
RIF1	1.11519e-255	0.338382	0.454	0.264	3.18912e-251
PLBD1	1.53258e-255	-0.272758	0.199	0.427	4.38273e-251
CYLD	3.89245e-255	0.593915	0.647	0.514	1.11312e-250
NOTCH3	6.11695e-255	0.513816	0.568	0.417	1.74927e-250
RTN3	2.76803e-254	0.399835	0.775	0.7	7.91574e-250
SLC1A6	1.95074e-253	0.256296	0.184	0.051	5.57853e-249
AUP1	5.23713e-253	-0.297595	0.43	0.656	1.49766e-248
DUSP23	7.81766e-253	-0.303258	0.475	0.708	2.23562e-248
GAN	9.66431e-253	0.95255	0.49	0.324	2.7637e-248
AHCTF1	9.67146e-253	0.284164	0.362	0.183	2.76575e-248
LMO4	4.45113e-252	0.424793	0.658	0.521	1.27289e-247
ATP5MF	1.17961e-251	-0.34678	0.873	0.923	3.37333e-247
NASP	1.8167e-251	0.438659	0.679	0.53	5.19523e-247
ARL2	3.13368e-251	-0.303745	0.457	0.678	8.96139e-247
TPPP3	6.52847e-250	0.278887	0.764	0.549	1.86695e-245
UBE2B	1.28114e-249	0.398391	0.863	0.815	3.66367e-245
PFDN5	1.70915e-249	0.27422	0.977	0.979	4.88765e-245
ADI1	1.90143e-249	-0.338291	0.498	0.72	5.43751e-245
CYR61	5.03941e-249	0.773178	0.441	0.248	1.44112e-244
PLEKHA1	9.59031e-249	0.373473	0.619	0.467	2.74254e-244
PURA	4.90245e-248	0.323329	0.521	0.342	1.40195e-243
SPRR2F	9.05255e-248	-0.854826	0	0.144	2.58876e-243
MED13L	1.0716e-247	0.356249	0.526	0.347	3.06445e-243
MPZL1	1.08701e-247	-0.291214	0.244	0.48	3.10852e-243
UBXN7	5.64281e-247	0.3127	0.425	0.238	1.61367e-242
PML	5.88944e-247	-0.276383	0.182	0.406	1.6842e-242
TRABD	6.80639e-247	-0.260588	0.275	0.512	1.94642e-242
SMC5	7.96016e-247	0.317322	0.4	0.215	2.27637e-242
NUCB1	1.2885e-246	-0.279121	0.387	0.625	3.68471e-242
CALM2	1.33442e-246	0.392543	0.954	0.952	3.81605e-242
CREBBP	1.49205e-246	0.346892	0.481	0.298	4.26682e-242
DYNLRB1	4.41969e-246	0.382477	0.839	0.784	1.2639e-241
CSRP1	6.59778e-246	-0.265126	0.253	0.491	1.88677e-241
IFI16	8.2608e-246	-0.379	0.503	0.733	2.36234e-241
HIST1H2AE	1.19078e-245	-0.280129	0.033	0.202	3.40528e-241
RASGEF1B	1.55193e-245	0.296875	0.432	0.24	4.43805e-241
ACO2	1.7593e-245	-0.264316	0.221	0.455	5.03106e-241
BICD2	4.82925e-245	0.437163	0.631	0.501	1.38102e-240
CDK2AP2	5.56361e-245	-0.281572	0.186	0.414	1.59103e-240
ELL2	1.44507e-244	0.498725	0.633	0.499	4.13248e-240
SERINC2	2.0094e-244	-0.284848	0.261	0.497	5.74629e-240
PSMB7	9.52898e-244	-0.294921	0.765	0.872	2.725e-239
VDAC2	1.76533e-243	-0.317125	0.859	0.928	5.04832e-239
CORO1B	2.44139e-243	-0.278533	0.291	0.524	6.98165e-239
RNF126	3.88982e-243	-0.305079	0.563	0.744	1.11237e-238
MUCL1	7.70606e-243	-0.470717	0.013	0.167	2.2037e-238
PTMA	8.91049e-243	0.257663	0.997	0.998	2.54813e-238
IFRD2	2.39988e-242	-0.275052	0.265	0.493	6.86292e-238
PSMA4	2.70547e-242	-0.389734	0.687	0.83	7.73682e-238
STAG2	4.09263e-242	0.327933	0.499	0.32	1.17037e-237
RANBP1	4.29427e-242	-0.402934	0.664	0.793	1.22803e-237
ARID4A	4.91717e-242	0.313477	0.49	0.3	1.40616e-237
MVP	1.05141e-241	-0.27871	0.223	0.45	3.00671e-237
NAXE	1.21603e-241	-0.280859	0.353	0.578	3.47749e-237
CCDC124	1.61838e-241	-0.275464	0.355	0.58	4.62809e-237
CIR1	2.22702e-241	0.343118	0.593	0.428	6.3686e-237
RGS2	2.76303e-241	0.384979	0.392	0.211	7.90145e-237
HMGN3	6.5379e-241	-0.350138	0.554	0.758	1.86964e-236
SKP1	8.36642e-241	0.295565	0.967	0.959	2.39254e-236
ATP7A	2.71022e-240	0.290755	0.27	0.115	7.7504e-236
NDUFV1	9.29445e-240	-0.299424	0.574	0.745	2.65793e-235
PYURF	9.73353e-240	-0.320713	0.651	0.796	2.7835e-235
BCAP31	9.85107e-240	-0.344927	0.731	0.858	2.81711e-235
WAPL	1.44944e-239	0.370066	0.514	0.349	4.14498e-235
ZNF703	2.26161e-239	0.61762	0.539	0.374	6.46751e-235
ACP5	4.15389e-239	-0.257703	0.112	0.312	1.18789e-234
DAZAP1	6.31462e-239	-0.279871	0.41	0.639	1.80579e-234
LAMTOR5	8.99505e-239	-0.298122	0.739	0.852	2.57232e-234
PLXDC2	3.05331e-237	0.497118	0.534	0.379	8.73155e-233
NDUFB4	3.80376e-237	-0.312982	0.881	0.931	1.08776e-232
MGST3	4.41723e-237	0.419864	0.801	0.721	1.2632e-232
CLDN4	4.7746e-237	0.651738	0.677	0.504	1.36539e-232
FGFBP1	1.70395e-236	-0.369391	0.607	0.794	4.87279e-232
ATP5F1C	2.17628e-236	-0.332778	0.834	0.905	6.22351e-232
ZNF428	8.34068e-236	-0.288983	0.138	0.341	2.38518e-231
HIST2H2BE	1.04254e-235	-0.306927	0.222	0.449	2.98136e-231
SERTAD2	2.91803e-235	0.436613	0.592	0.439	8.34468e-231
DYNC1H1	1.24038e-234	0.437261	0.654	0.529	3.5471e-230
RAB38	1.59627e-234	-0.292634	0.562	0.753	4.56484e-230
SLC38A1	2.40598e-234	0.385305	0.535	0.375	6.88038e-230
TOR1AIP2	3.07931e-234	0.416983	0.698	0.576	8.8059e-230
POLR2G	6.11331e-234	-0.302002	0.372	0.587	1.74822e-229
HSD17B10	8.55305e-234	-0.323159	0.587	0.758	2.44592e-229
ZG16B	1.48721e-233	-0.257747	0.192	0.41	4.25299e-229
PTPN21	2.71398e-233	0.291343	0.23	0.086	7.76118e-229
ADNP	4.38004e-233	0.304575	0.501	0.319	1.25256e-228
DGKA	5.08893e-233	0.261795	0.4	0.213	1.45528e-228
KRT10	1.96229e-232	0.683736	0.983	0.971	5.61155e-228
CLEC3A	3.11581e-232	-0.358243	0	0.135	8.91029e-228
TACSTD2	3.65543e-231	0.458521	0.97	0.945	1.04534e-226
ARL8A	6.94186e-231	0.27026	0.409	0.233	1.98516e-226
SH3BP2	2.69869e-230	0.354278	0.478	0.31	7.71744e-226
ELOF1	2.88458e-230	-0.258362	0.335	0.56	8.24905e-226
HIGD1A	2.89677e-230	-0.338593	0.49	0.671	8.28389e-226
TRIP11	3.3053e-230	0.320612	0.493	0.319	9.45217e-226
MT-ND4	4.60599e-230	-0.359787	0.979	0.995	1.31717e-225
SRSF2	6.79564e-230	0.337891	0.953	0.962	1.94335e-225
ZNF721	7.45317e-230	0.272126	0.397	0.217	2.13138e-225
CAST	6.99625e-229	0.372064	0.873	0.845	2.00072e-224
ALYREF	7.91746e-229	0.321083	0.556	0.392	2.26416e-224
YPEL3	1.21975e-228	0.344073	0.585	0.42	3.48812e-224
ZNF451	1.77932e-228	0.266642	0.377	0.198	5.08831e-224
DCUN1D5	2.234e-228	-0.258995	0.292	0.514	6.38858e-224
MAP3K1	2.79548e-228	0.30356	0.441	0.269	7.99422e-224
PDLIM1	7.46052e-228	-0.531823	0.666	0.83	2.13348e-223
TGFBI	1.31665e-227	0.482896	0.438	0.249	3.76521e-223
FNIP2	1.4857e-227	0.264973	0.302	0.142	4.24865e-223
UFL1	3.06444e-227	0.302939	0.479	0.306	8.76339e-223
KRAS	4.32042e-227	0.380586	0.588	0.448	1.23551e-222
ATP2B1	4.51937e-227	0.370385	0.618	0.467	1.29241e-222
PLEC	4.76181e-227	0.343369	0.64	0.48	1.36173e-222
SSBP2	8.14358e-227	0.267337	0.44	0.254	2.32882e-222
KLF16	1.42484e-226	0.307759	0.439	0.265	4.07461e-222
SLC1A5	4.85197e-226	-0.265144	0.14	0.35	1.38752e-221
NUMA1	3.66148e-225	0.288094	0.493	0.314	1.04707e-220
CLPP	4.59715e-225	-0.252866	0.338	0.564	1.31465e-220
DNTTIP2	1.93219e-224	0.334022	0.561	0.398	5.52549e-220
OXR1	2.55814e-224	0.331648	0.506	0.342	7.3155e-220
USP38	3.36719e-224	0.365486	0.438	0.27	9.62914e-220
TMEM160	5.64355e-224	-0.286567	0.485	0.683	1.61389e-219
CNOT4	1.2144e-223	0.331273	0.486	0.317	3.47283e-219
APPL1	1.43596e-223	0.345461	0.593	0.452	4.10641e-219
PPP1R14B	3.91166e-223	0.347206	0.933	0.913	1.11862e-218
GBP1	5.29047e-223	-0.326222	0.187	0.399	1.51292e-218
LTB4R	2.17043e-222	-0.306724	0.472	0.679	6.20678e-218
ZC3H12A	3.15235e-222	-0.38791	0.76	0.925	9.01479e-218
ORAI1	5.74905e-222	0.307922	0.621	0.464	1.64406e-217
PBRM1	1.0633e-221	0.334225	0.498	0.338	3.04071e-217
SCAF11	1.24833e-221	0.382388	0.699	0.595	3.56984e-217
DDIT3	4.54806e-221	-0.553054	0.506	0.707	1.30061e-216
LSM4	6.85679e-221	-0.299185	0.536	0.706	1.96084e-216
PKP3	2.81142e-220	-0.305912	0.841	0.899	8.03981e-216
PNRC2	5.96339e-220	0.543867	0.77	0.715	1.70535e-215
MPG	1.09168e-219	-0.270595	0.392	0.609	3.12189e-215
ALDH7A1	2.72048e-219	-0.315805	0.306	0.521	7.77976e-215
TAOK1	3.49239e-219	0.326629	0.431	0.264	9.98719e-215
ESPN	3.60271e-219	0.28323	0.324	0.163	1.03027e-214
CHD1	4.12471e-219	0.542842	0.593	0.463	1.17954e-214
GHITM	5.14272e-219	-0.300595	0.663	0.794	1.47066e-214
SMARCA2	5.98361e-218	0.316152	0.528	0.36	1.71113e-213
DSG3	9.50069e-218	-0.256833	0.479	0.735	2.71691e-213
TET3	1.59076e-217	0.325135	0.378	0.216	4.5491e-213
ASPG	1.9147e-217	-0.277417	0.142	0.336	5.47546e-213
PLS3	3.87042e-217	0.418816	0.683	0.582	1.10683e-212
TOR1AIP1	8.10719e-217	0.268076	0.415	0.239	2.31841e-212
CD2AP	2.24887e-216	0.31849	0.466	0.305	6.43108e-212
PRSS3	9.36608e-216	-0.542664	0.464	0.609	2.67842e-211
DLX5	3.90872e-215	0.35118	0.447	0.282	1.11778e-210
BBOX1	6.06541e-215	0.342696	0.469	0.307	1.73453e-210
CD109	7.06937e-215	0.265572	0.33	0.166	2.02163e-210
CEBPZ	8.10117e-215	0.346848	0.572	0.416	2.31669e-210
HMGN1	1.0493e-214	-0.300254	0.861	0.928	3.0007e-210
C1orf43	2.05187e-214	-0.296609	0.65	0.794	5.86773e-210
IFI35	2.5758e-214	-0.250117	0.09	0.269	7.36603e-210
TULP4	5.7128e-214	0.31973	0.424	0.263	1.63369e-209
ARID4B	9.12683e-214	0.376936	0.645	0.511	2.61e-209
PCMTD1	1.08399e-213	0.297797	0.503	0.332	3.09988e-209
CNOT6L	4.28788e-213	0.260864	0.414	0.242	1.22621e-208
PTPN3	5.43811e-213	0.274256	0.328	0.17	1.55514e-208
MAP4K5	1.94847e-212	0.333939	0.474	0.313	5.57204e-208
CHURC1	2.42114e-212	0.345573	0.729	0.645	6.92375e-208
BAIAP2	2.73931e-212	-0.32194	0.622	0.789	7.83359e-208
GBP2	3.54566e-212	-0.311911	0.377	0.583	1.01395e-207
ARAP2	1.97973e-211	0.413086	0.489	0.337	5.66144e-207
HOOK3	6.77471e-211	0.36267	0.449	0.29	1.93736e-206
PDLIM4	1.09935e-210	0.370135	0.517	0.339	3.1438e-206
NR1D2	1.99678e-210	0.287331	0.457	0.278	5.7102e-206
EIF2S2	2.02038e-210	-0.28352	0.707	0.838	5.77767e-206
AP1G1	5.65895e-210	0.307236	0.434	0.272	1.61829e-205
EFEMP1	5.93651e-210	0.317299	0.26	0.113	1.69766e-205
LY6G6C	7.22087e-210	0.937565	0.424	0.266	2.06495e-205
NDUFAF8	8.90339e-210	-0.305388	0.509	0.688	2.5461e-205
ATXN2L	2.23174e-209	0.279016	0.474	0.304	6.38211e-205
NDUFA13	3.51264e-209	0.328905	0.846	0.761	1.00451e-204
VAMP8	5.28986e-209	-0.255325	0.865	0.92	1.51274e-204
KBTBD2	1.66132e-208	0.27833	0.371	0.206	4.75088e-204
RAB2A	2.80087e-208	0.301974	0.841	0.793	8.00966e-204
IVNS1ABP	3.83884e-208	0.456186	0.672	0.564	1.09779e-203
AP3S1	4.89857e-208	-0.286235	0.517	0.711	1.40085e-203
TFAP2C	5.64279e-208	0.375187	0.689	0.581	1.61367e-203
CD151	6.39865e-208	-0.32581	0.382	0.594	1.82982e-203
METRNL	1.02709e-207	0.572952	0.588	0.439	2.93716e-203
RPL26L1	1.81253e-207	-0.265431	0.409	0.617	5.18328e-203
PTBP3	1.83775e-207	0.361061	0.675	0.564	5.2554e-203
KLK11	3.69899e-207	0.39958	0.826	0.669	1.0578e-202
EIF4A3	4.8441e-207	0.429401	0.891	0.873	1.38527e-202
ATF7IP	6.26812e-207	0.271606	0.375	0.206	1.7925e-202
EBNA1BP2	1.35622e-206	-0.321847	0.486	0.662	3.87838e-202
TMED3	3.28757e-206	-0.28731	0.61	0.751	9.40147e-202
C6orf62	4.28341e-206	0.563019	0.708	0.624	1.22493e-201
SERINC3	7.03059e-206	0.375436	0.569	0.435	2.01054e-201
PLEKHG5	1.11418e-205	0.252432	0.353	0.19	3.18622e-201
RTN4	1.37437e-205	0.281431	0.957	0.965	3.93028e-201
AGPAT2	2.09747e-205	-0.269483	0.407	0.612	5.99814e-201
CSDE1	3.69876e-205	0.375028	0.876	0.846	1.05773e-200
MRPL41	1.00494e-204	-0.295022	0.655	0.803	2.87384e-200
AK2	1.09946e-204	-0.279531	0.429	0.624	3.14414e-200
RAB5IF	1.42977e-204	-0.297557	0.599	0.738	4.08871e-200
PSMB3	3.81371e-204	-0.326725	0.755	0.841	1.09061e-199
TENT5C	9.46623e-204	0.263368	0.239	0.096	2.70706e-199
MAP3K2	9.95003e-204	0.319404	0.51	0.351	2.84541e-199
VPS4B	1.60224e-203	0.345855	0.64	0.519	4.58192e-199
DEFB1	2.08386e-203	0.521077	0.722	0.586	5.95921e-199
SLIRP	2.08897e-203	-0.353647	0.764	0.827	5.97382e-199
WAC	2.41854e-203	0.342068	0.715	0.605	6.91631e-199
MRPL21	2.99997e-203	-0.265517	0.418	0.62	8.57903e-199
EIF4G2	3.32986e-203	0.455594	0.926	0.93	9.5224e-199
MT-CO2	4.19535e-203	-0.390036	0.989	0.997	1.19974e-198
COPS2	6.49875e-203	0.342508	0.659	0.548	1.85845e-198
EIF3A	1.36991e-202	0.356523	0.855	0.831	3.91752e-198
TNFAIP3	1.58054e-202	0.798804	0.788	0.731	4.51988e-198
RPS26	2.20503e-202	0.856338	0.986	0.983	6.30572e-198
SURF2	4.56686e-202	-0.257657	0.38	0.587	1.30598e-197
TRIP6	6.1385e-201	-0.321169	0.545	0.729	1.75543e-196
CD82	9.93287e-201	-0.293968	0.528	0.712	2.8405e-196
IFNGR2	1.79692e-200	-0.320435	0.458	0.66	5.13866e-196
SPTBN1	2.58823e-200	0.283425	0.447	0.28	7.40156e-196
ARHGDIA	2.31129e-199	-0.307584	0.627	0.785	6.6096e-195
MGST1	2.65448e-199	-0.289888	0.012	0.141	7.59101e-195
SET	6.9401e-199	0.340383	0.901	0.874	1.98466e-194
ITGB1	7.08896e-199	0.572498	0.512	0.336	2.02723e-194
ATP5ME	1.15557e-198	-0.32858	0.9	0.927	3.30458e-194
SEC62	1.43589e-198	0.316979	0.723	0.618	4.10622e-194
MMADHC	1.7962e-198	-0.277029	0.542	0.72	5.13661e-194
TOMM22	4.09697e-198	-0.290392	0.643	0.776	1.17161e-193
CCT3	5.43412e-198	-0.308824	0.685	0.805	1.554e-193
DDX24	2.26427e-197	0.373486	0.733	0.654	6.47512e-193
ANP32E	3.73346e-197	0.297907	0.492	0.336	1.06766e-192
LDHB	5.3167e-197	-0.393148	0.235	0.423	1.52042e-192
TMED9	1.24137e-196	-0.306837	0.624	0.764	3.54995e-192
HIST1H2BC	1.80712e-196	-0.250132	0.041	0.187	5.16781e-192
JMJD1C	2.62621e-196	0.317579	0.548	0.389	7.51018e-192
LFNG	6.10441e-196	0.265425	0.2	0.073	1.74568e-191
SPRR2B	6.35984e-196	-0.735361	0.001	0.118	1.81872e-191
BICDL1	2.4765e-195	0.290637	0.377	0.226	7.08205e-191
AC092809.4	3.6962e-195	0.366669	0.347	0.195	1.057e-190
ATRX	4.16243e-195	0.335807	0.623	0.488	1.19033e-190
RAB21	6.15358e-195	0.350808	0.684	0.589	1.75974e-190
FAM43A	8.68543e-195	-0.364741	0.134	0.318	2.48377e-190
PPP2CB	2.29124e-194	0.31897	0.568	0.435	6.55226e-190
CTTNBP2NL	2.7576e-194	0.292828	0.391	0.236	7.88591e-190
UGCG	3.59627e-194	0.338636	0.517	0.358	1.02842e-189
KLK10	3.67767e-194	-0.395775	0.226	0.419	1.0517e-189
PGLS	1.82004e-193	-0.271281	0.695	0.821	5.20477e-189
KLF4	1.94505e-193	0.342822	0.946	0.933	5.56225e-189
WNT4	3.40973e-193	0.351464	0.52	0.327	9.7508e-189
SUMO3	4.07606e-193	-0.260481	0.4	0.614	1.16563e-188
MRPS21	9.06327e-193	-0.282637	0.711	0.819	2.59182e-188
RGS14	1.45492e-192	-0.304187	0.455	0.641	4.16063e-188
TNFRSF19	1.64023e-192	0.320132	0.616	0.472	4.69056e-188
YTHDC1	4.9041e-192	0.336495	0.651	0.531	1.40243e-187
CWC25	1.45004e-190	0.326161	0.593	0.455	4.14667e-186
SNW1	1.80435e-190	0.306911	0.66	0.538	5.15991e-186
OCLN	3.17607e-190	0.308889	0.269	0.131	9.08261e-186
PFDN6	3.88646e-190	-0.251703	0.329	0.533	1.11141e-185
ATF6	4.02676e-190	0.29796	0.408	0.258	1.15153e-185
GATM	4.8693e-190	0.361891	0.562	0.435	1.39247e-185
IMPDH2	6.62478e-190	-0.320562	0.728	0.837	1.89449e-185
MYCBP2	6.62683e-190	0.44345	0.73	0.639	1.89507e-185
SPEN	8.73904e-190	0.338664	0.528	0.376	2.4991e-185
USP9X	1.44657e-189	0.30705	0.441	0.289	4.13676e-185
CLEC2B	1.9299e-189	0.489968	0.835	0.809	5.51892e-185
ABRACL	2.55731e-189	-0.258139	0.415	0.643	7.31314e-185
PNN	2.83449e-188	0.345013	0.71	0.613	8.10579e-184
GSTO1	4.0819e-188	-0.304633	0.404	0.606	1.1673e-183
PTRHD1	5.04532e-188	-0.269807	0.559	0.743	1.44281e-183
BCAP29	9.38986e-188	0.296205	0.481	0.33	2.68522e-183
AZIN1	1.50111e-187	0.342506	0.607	0.48	4.29272e-183
IL20RB	7.82005e-187	0.3195	0.704	0.597	2.2363e-182
RNF103	6.18196e-185	0.281897	0.382	0.225	1.76786e-180
LNPK	7.1947e-185	0.2563	0.36	0.212	2.05747e-180
SPINT2	1.67156e-184	-0.254541	0.912	0.953	4.78016e-180
WLS	2.71083e-184	0.261637	0.373	0.209	7.75216e-180
NUP153	2.85559e-184	0.298198	0.424	0.271	8.16613e-180
IDH3B	3.98681e-184	-0.265946	0.435	0.622	1.14011e-179
NDUFS3	8.2559e-184	-0.27032	0.543	0.716	2.36094e-179
NT5C	9.58916e-184	-0.271537	0.442	0.641	2.74221e-179
VMP1	1.09712e-183	-0.341262	0.523	0.72	3.13744e-179
PARD6B	1.09797e-183	0.250236	0.304	0.156	3.13987e-179
MED6	1.25979e-183	0.281634	0.505	0.355	3.60262e-179
PKP1	3.13926e-183	0.801644	0.898	0.853	8.97735e-179
NAMPT	7.59377e-183	0.478822	0.841	0.811	2.17159e-178
CITED2	2.47907e-182	0.388289	0.71	0.569	7.08939e-178
PTMS	2.70829e-182	0.420841	0.898	0.867	7.7449e-178
TUFT1	4.26236e-182	0.373289	0.552	0.407	1.21891e-177
MRPL23	5.33836e-182	-0.288286	0.615	0.762	1.52661e-177
JAK1	6.77473e-182	0.344976	0.635	0.533	1.93737e-177
PPP2R2A	1.77889e-181	0.391514	0.679	0.603	5.08709e-177
FBXO33	1.33451e-180	0.265781	0.397	0.241	3.8163e-176
CD46	1.40602e-180	0.253238	0.497	0.337	4.02079e-176
SOX9	2.05593e-180	-0.302286	0.101	0.269	5.87933e-176
SNAI1	1.12611e-179	0.260123	0.191	0.072	3.22034e-175
ARID1B	1.56959e-179	0.323825	0.615	0.483	4.48854e-175
ZC2HC1A	1.89621e-179	0.278327	0.531	0.375	5.4226e-175
TOLLIP	1.98816e-179	-0.254296	0.535	0.691	5.68554e-175
ITPR3	3.28271e-179	0.38838	0.358	0.212	9.38756e-175
SSU72	4.57969e-179	-0.257181	0.697	0.817	1.30965e-174
SSRP1	4.8986e-179	-0.253606	0.343	0.541	1.40085e-174
UBE2I	6.3085e-178	-0.260611	0.656	0.811	1.80404e-173
PERP	1.05778e-177	0.329897	0.996	0.999	3.02493e-173
CHD2	1.55993e-177	0.420568	0.585	0.465	4.46092e-173
BIRC6	6.21625e-177	0.289397	0.405	0.258	1.77766e-172
UBR5	8.61391e-177	0.298283	0.435	0.287	2.46332e-172
LRRFIP2	1.21183e-176	0.402253	0.634	0.539	3.46548e-172
TPR	1.47158e-176	0.327993	0.693	0.602	4.20827e-172
SGMS2	2.10168e-176	0.422924	0.394	0.254	6.01019e-172
SSR4	2.75197e-176	-0.25304	0.865	0.919	7.86981e-172
CALD1	3.45719e-176	-0.266317	0.357	0.56	9.88651e-172
HMGB1	3.75789e-176	0.266084	0.967	0.965	1.07464e-171
ARL6IP5	4.77827e-176	0.256706	0.524	0.352	1.36644e-171
CAPZB	5.1484e-176	-0.25933	0.736	0.843	1.47229e-171
YME1L1	6.23957e-176	0.429285	0.752	0.689	1.78433e-171
TMBIM6	1.8335e-175	0.332887	0.915	0.902	5.24327e-171
TRMT10C	1.95139e-175	0.312249	0.587	0.459	5.58039e-171
TRMT112	2.09167e-175	-0.291342	0.857	0.92	5.98155e-171
MOXD1	2.97254e-175	-0.27729	0.047	0.183	8.50058e-171
KDSR	6.22382e-175	0.303582	0.648	0.524	1.77982e-170
UPF2	7.53854e-175	0.282093	0.496	0.35	2.1558e-170
SHOC2	8.80014e-175	0.277153	0.444	0.301	2.51658e-170
GNB1	1.39798e-174	0.313041	0.644	0.544	3.9978e-170
STMP1	3.81144e-174	-0.262336	0.615	0.746	1.08996e-169
HIGD2A	4.60019e-174	-0.343312	0.722	0.856	1.31552e-169
CCM2	7.70143e-174	-0.262041	0.147	0.323	2.20238e-169
PPP1R16A	1.93216e-173	0.32729	0.619	0.496	5.52539e-169
ABI1	2.34379e-173	0.358453	0.718	0.645	6.70254e-169
LAMA5	5.90658e-173	0.250367	0.329	0.177	1.6891e-168
C19orf48	7.01154e-173	-0.297643	0.407	0.595	2.00509e-168
HUWE1	1.10923e-172	0.328074	0.476	0.341	3.17205e-168
IPO7	1.26157e-172	0.316639	0.507	0.372	3.60771e-168
NDUFA6	4.37109e-171	-0.260358	0.694	0.82	1.25e-166
SLC25A3	9.56115e-171	-0.258766	0.949	0.963	2.7342e-166
NDFIP2	1.24696e-170	0.291856	0.78	0.72	3.56592e-166
UFM1	1.40217e-170	0.307877	0.639	0.536	4.00979e-166
MARCKSL1	9.15016e-170	0.391826	0.527	0.375	2.61667e-165
KRR1	1.35551e-169	0.272994	0.589	0.457	3.87634e-165
OSBP	1.42534e-169	0.263341	0.432	0.288	4.07603e-165
SNRPD2	1.76741e-169	-0.299683	0.873	0.928	5.05427e-165
GPX4	2.22283e-169	-0.482228	0.793	0.883	6.35663e-165
C3orf52	2.64696e-169	0.308995	0.347	0.206	7.56951e-165
CNOT1	7.51052e-169	0.351901	0.528	0.408	2.14778e-164
DDIT4	7.60849e-169	-0.500869	0.465	0.626	2.1758e-164
ITPA	1.1906e-168	-0.250319	0.486	0.668	3.40477e-164
EIF1AX	1.97337e-168	0.340273	0.89	0.873	5.64324e-164
RBPJ	2.95306e-168	0.277555	0.507	0.357	8.44488e-164
RANBP2	4.10842e-168	0.322104	0.475	0.343	1.17489e-163
PRRG4	6.10853e-168	-0.255942	0.58	0.754	1.74686e-163
CLDND1	1.00841e-167	0.297293	0.549	0.418	2.88376e-163
TOB2	2.43845e-166	0.417226	0.681	0.591	6.97324e-162
ZNF165	4.03017e-166	-0.256759	0.093	0.249	1.15251e-161
NDUFB6	9.81159e-166	-0.264363	0.526	0.695	2.80582e-161
DLX3	3.58475e-165	0.258733	0.308	0.168	1.02513e-160
ALDH3B2	1.47765e-164	-0.319617	0.342	0.509	4.22563e-160
SLC2A1	1.97025e-164	-0.408424	0.69	0.846	5.63432e-160
PCDH7	2.05503e-164	0.269139	0.337	0.188	5.87676e-160
PHACTR4	1.45512e-163	0.405061	0.557	0.434	4.1612e-159
SENP6	4.32117e-163	0.277484	0.535	0.398	1.23573e-158
FBL	4.79722e-163	-0.294991	0.712	0.833	1.37186e-158
RBBP7	7.60048e-163	0.322546	0.556	0.431	2.17351e-158
TIMP1	3.88435e-162	-0.338795	0.086	0.232	1.11081e-157
TALDO1	6.62504e-162	-0.259439	0.7	0.801	1.89456e-157
RALGDS	1.02291e-161	0.300127	0.589	0.46	2.9252e-157
GM2A	2.40993e-161	-0.256493	0.366	0.555	6.89167e-157
C19orf70	2.94467e-161	-0.274967	0.698	0.809	8.42089e-157
CDH1	8.17397e-161	0.405984	0.689	0.594	2.33751e-156
PRKDC	1.60758e-160	0.29423	0.5	0.366	4.5972e-156
CDKN1A	3.0405e-160	0.34641	0.916	0.884	8.69492e-156
CD44	3.44497e-160	-0.284638	0.881	0.947	9.85157e-156
RAD21	3.47595e-160	0.295624	0.559	0.438	9.94018e-156
BNIP3L	4.42043e-160	0.304467	0.562	0.438	1.26411e-155
SPRR2G	6.83868e-160	-0.981159	0.004	0.103	1.95566e-155
KDM3A	1.78154e-159	0.259348	0.393	0.25	5.09466e-155
UBE3A	2.0986e-159	0.312676	0.54	0.422	6.00135e-155
BBC3	3.45762e-159	-0.459594	0.59	0.709	9.88775e-155
NR4A2	3.78851e-159	0.462582	0.444	0.298	1.0834e-154
C2orf54	4.16465e-159	0.291437	0.346	0.212	1.19097e-154
CCDC6	1.09746e-158	0.292052	0.536	0.408	3.1384e-154
FUS	1.29471e-158	0.444891	0.898	0.89	3.70248e-154
INSIG1	1.42788e-158	-0.258653	0.153	0.318	4.0833e-154
RSF1	1.65535e-158	0.293756	0.54	0.407	4.7338e-154
ZDHHC5	1.0118e-157	0.288608	0.459	0.331	2.89345e-153
UBE2E3	6.64744e-156	-0.263874	0.558	0.718	1.90097e-151
NCL	7.11731e-156	0.327182	0.919	0.899	2.03534e-151
ALKBH7	1.19307e-155	-0.256861	0.669	0.806	3.41181e-151
TUBA1B	1.37551e-155	0.3139	0.846	0.792	3.93356e-151
HNRNPDL	1.73456e-155	0.302616	0.947	0.953	4.96031e-151
GNAI3	2.67132e-155	0.323003	0.799	0.777	7.63916e-151
NCKAP1	1.24253e-154	0.347698	0.593	0.5	3.55327e-150
BAG1	2.4337e-154	0.305439	0.893	0.882	6.95964e-150
ANKRD37	4.19258e-154	0.481094	0.503	0.354	1.19895e-149
APCDD1	6.58576e-154	0.397001	0.518	0.379	1.88333e-149
C12orf57	4.20208e-153	0.309202	0.888	0.878	1.20167e-148
CLCA2	4.89455e-153	-0.267728	0.64	0.783	1.39969e-148
UBE2D3	5.70341e-153	-0.269017	0.884	0.936	1.631e-148
HNRNPA3	8.86337e-153	0.279249	0.899	0.899	2.53466e-148
MT-CYB	1.25002e-152	-0.388867	0.979	0.995	3.57468e-148
SBNO1	6.11419e-152	0.264631	0.427	0.286	1.74848e-147
TMOD3	1.67972e-151	0.327754	0.642	0.557	4.8035e-147
C9orf16	3.34779e-151	-0.294276	0.839	0.897	9.57369e-147
BROX	4.43163e-151	0.257905	0.503	0.376	1.26731e-146
GNB4	2.13708e-150	0.310685	0.423	0.297	6.1114e-146
IL1RN	2.51138e-150	-0.557915	0.544	0.657	7.18179e-146
PPP6R3	5.33738e-150	0.256813	0.412	0.277	1.52633e-145
EML4	1.09151e-149	0.276001	0.515	0.387	3.1214e-145
TRIM29	1.41604e-149	0.464693	0.928	0.925	4.04945e-145
PET100	1.49208e-149	0.301002	0.717	0.644	4.26689e-145
THBS2	1.69669e-149	-0.250685	0.059	0.189	4.85202e-145
SQSTM1	1.86351e-149	0.734175	0.851	0.847	5.32907e-145
SUPT16H	4.31078e-149	0.257554	0.486	0.348	1.23275e-144
TMEM154	5.88448e-149	0.419124	0.68	0.609	1.68279e-144
ZFAND5	6.80119e-149	0.417648	0.829	0.792	1.94494e-144
[truncated: 250 more rows]

## Sheet: Mast cell
	p_val	avg_log2FC	pct.1	pct.2	p_val_adj
[truncated: 1,168 more rows]

[truncated: 5 more sheets: Melanocyte, Myeloid, Nerve, Smooth muscle, T cell]
