# Supplementary material for: Single cell and spatial sequencing define processes by which keratinocytes and fibroblasts amplify inflammatory responses in psoriasis
Source: Nat Commun. 2023 Jun 12;14:3455. doi: 10.1038/s41467-023-39020-4 (PMC10261041; doi:10.1038/s41467-023-39020-4)
Supplement: Supplementary file 4 — Supplementary Data 1-17 [file 41467_2023_39020_MOESM4_ESM.zip › Supplementary_Data/Supplementary_Data2.xlsx]

## Sheet: scRNA-seq
	nCell	nGene	nUMI	pctMT
NS_AR001	643	2584.63	8366.25	5.72298
NS_AR003	1938	2880.28	14416.8	3.47889
NS_AR004	885	2641.58	9847.24	4.01937
NS_AR005	800	2619.68	11911.3	2.10386
NS_AR006	2031	2885.03	14515.7	3.40088
NS_AR007	2380	3090.36	12812.6	3.46218
NS_AR008	42	2100.81	6496.21	4.78225
NS_AR009	2032	2417.74	8722.43	2.02927
PN_30696	3674	1700.59	6504.98	2.65226
PN_30696V3	1221	3038.48	13910.7	5.68732
PN_31170	1253	1996.02	6881.02	3.23342
PN_31277	1401	1230.11	3680.38	2.74112
PN_369PC	1036	2183.08	8553.3	2.02013
PN_5851	2130	2117.93	8364.54	7.04673
PN_7802ED	2715	2056.85	7192.09	5.11202
PN_8659ED	1793	2594.23	9873.45	6.19799
PN_8940	4530	2222.32	8970.73	3.76059
PN_929	4669	2067.43	9531.8	3.79215
PN_9709PC	689	2378.1	12177	3.8767
PP_30696	2534	2052.19	8908.42	3.46823
PP_30696V3	952	2697.92	14240.4	6.10045
PP_31170	2677	2707.74	14003.9	2.99603
PP_31277	2402	2479.6	14179.5	2.13024
PP_31499	2139	3077.5	17568.6	2.3529
PP_369PC	1461	3135.69	18531.9	3.04411
PP_5851	543	3757.58	20835.7	4.56069
PP_6215A	2675	2670.7	13325.9	3.10719
PP_6215B	3156	2637.73	12808.9	3.01446
PP_7802ED	3774	2629.99	12547.6	5.7084
PP_8659ED	2177	2485.28	9124.59	5.77156
PP_8940	2764	2104.09	9026.97	3.59623
PP_929	3292	2657.88	12599.4	4.56436
PP_9709PC	970	1170.87	3088.9	1.84646

## Sheet: Visium
	Number of Spots	nGene	nUMI
PP1	987	2781.83	11778.9
PP2	936	2271.25	10043
PP3	880	2930.1	15963.7
PP4	1062	4391	23575
NS1	732	2435.46	7313
NS2	616	2358.68	6839.36

## Sheet: Seq-Scope
	Number of Spots	nGene	nUMI
Seq-Scope	5378	148	181
