# Supplementary material for: Single cell and spatial sequencing define processes by which keratinocytes and fibroblasts amplify inflammatory responses in psoriasis
Source: Nat Commun. 2023 Jun 12;14:3455. doi: 10.1038/s41467-023-39020-4 (PMC10261041; doi:10.1038/s41467-023-39020-4)
Supplement: Supplementary file 6 — Source Data [file 41467_2023_39020_MOESM6_ESM.zip]

Archive with 8 entries (7 files):
- Source_Data/
- __MACOSX/._Source_Data
- Source_Data/Supplementary_Data_Legends.docx
- __MACOSX/Source_Data/._Supplementary_Data_Legends.docx
- Source_Data/Source_Data2.xlsx
- __MACOSX/Source_Data/._Source_Data2.xlsx
- Source_Data/Source_Data1.xlsx
- __MACOSX/Source_Data/._Source_Data1.xlsx
