# Supplementary material for: Single cell and spatial sequencing define processes by which keratinocytes and fibroblasts amplify inflammatory responses in psoriasis
Source: Nat Commun. 2023 Jun 12;14:3455. doi: 10.1038/s41467-023-39020-4 (PMC10261041; doi:10.1038/s41467-023-39020-4)
Supplement: Supplementary file 6 — Source Data [file 41467_2023_39020_MOESM6_ESM.zip › Source_Data/Source_Data1.xlsx]

## Sheet: Sheet1
	DEFB4B		No Treatment				IL-17A				TNF
			n1	n2	n3		n1	n2	n3		n1	n2	n3
	Cont KO		0	0	0		0.00017314	0.00013638	0.00023663		6.7738e-05	4.866e-05	9.5305e-05
	IL36A KO		0	0	5.61575e-06		0.00083988	0.00055119	0.00089243		0.0002207	0.00054454	0.00027201
	IL36G KO		4.0499e-06	0	0		5.009e-05	6.3786e-05	7.7682e-05		2.074e-05	4.6967e-06	2.5883e-05
	IL1RL2 KO		0	0	0		0.00012805	6.4112e-05	5.0801e-05		0	0	0
	S100A7		No Treatment				IL-17A				TNF
			n1	n2	n3		n1	n2	n3		n1	n2	n3
	Cont KO		0	5.5328e-06	0		0.00013091	7.6017e-05	0.00013715		1.0554e-05	1.1137e-05	1.6215e-05
	IL36A KO		1.3342e-05	1.4722e-05	6.1842e-06		0.00029386	5.5513e-05	0.00035081		5.0364e-05	7.3285e-05	3.1156e-05
	IL36G KO		1.8656e-06	1.0806e-06	9.4048e-07		2.4308e-05	1.5091e-05	2.7297e-05		1.1075e-05	4.243e-06	3.4497e-06
	IL1RL2 KO		2.5329e-06	1.2712e-06	6.4548e-06		4.8604e-05	2.2853e-05	3.6145e-05		5.1356e-06	1.9849e-06	0
	IL36G		No Treatment				IL-17A				TNF
			n1	n2	n3		n1	n2	n3		n1	n2	n3
	Cont KO		0.00090675	0.00075671	0.00079681		0.0108559	0.0193755	0.0118856		0.0164832	0.0160973	0.0183115
	IL36A KO		0.00118361	0.0010921	0.00117855		0.0124815	0.0127038	0.0143085		0.0152016	0.00873694	0.0135362
	IL36G KO		0.00012851	0.00011776	9.5094e-05		0.00131293	0.00133585	0.00142687		0.00190335	0.00184444	0.0017316
	IL1RL2 KO		0.00045907	0.00046466	0.00047963		0.0138184	0.00946674	0.0073578		0.00497558	0.00527372	0.00565303
	IL36RN		No Treatment				IL-17A				TNF
			n1	n2	n3		n1	n2	n3		n1	n2	n3
	Cont KO		0.00282377	0.00335184	0.00334398		0.00328049	0.00380925	0.00398757		0.00663109	0.00473919	0.00682709
	IL36A KO		0.0030688	0.00258498	0.00319019		0.00317608	0.00454195	0.00474298		0.0034853	0.00711566	0.00385732
	IL36G KO		0.0004549	0.00044849	0.00040929		0.00052074	0.00052986	0.00054823		0.00049286	0.00048957	0.00044857
	IL1RL2 KO		0.00053606	0.00060919	0.00054814		0.00137171	0.00058704	0.0004765		0.00041734	0.00035963	0.00042187
